# Supplementary material for: Genome-wide Association Studies of over 30,000 Samples with Bone Mineral Density at Multiple Skeletal Sites and Its Clinical Relevance
Source: Genomics Proteomics Bioinformatics. 2025 Nov 5;23(5):qzaf097. doi: 10.1093/gpbjnl/qzaf097 (PMC12996891; doi:10.1093/gpbjnl/qzaf097)
Supplement: qzaf097_Supplementary_Data [file qzaf097_supplementary_data.zip]

Archive with 44 entries (44 files):
- Figure_S1.ai
- Figure_S10.png
- Figure_S11.png
- Figure_S12.png
- Figure_S13.png
- Figure_S14.ai
- Figure_S15.ai
- Figure_S16.ai
- Figure_S17.ai
- Figure_S18.ai
- Figure_S19.png
- Figure_S2.png
- Figure_S20.png
- Figure_S21.png
- Figure_S3.png
- Figure_S4.png
- Figure_S5.png
- Figure_S6.png
- Figure_S7.png
- Figure_S8.png
- Figure_S9.png
- File S1 103025.docx
- supplementary material captions.docx
- Table S1.xlsx
- Table S10.xlsx
- Table S11.xlsx
- Table S12.xlsx
- Table S13.xlsx
- Table S14.xlsx
- Table S15.xlsx
- Table S16.xlsx
- Table S17.xlsx
- Table S18.xlsx
- Table S19.xlsx
- Table S2.xlsx
- Table S20.xlsx
- Table S21.xlsx
- Table S3.xlsx
- Table S4.xlsx
- Table S5.xlsx
- Table S6.xlsx
- Table S7.xlsx
- Table S8.xlsx
- Table S9.xlsx
