# Supplementary material for: Genome-wide Association Studies of over 30,000 Samples with Bone Mineral Density at Multiple Skeletal Sites and Its Clinical Relevance
Source: Genomics Proteomics Bioinformatics. 2025 Nov 5;23(5):qzaf097. doi: 10.1093/gpbjnl/qzaf097 (PMC12996891; doi:10.1093/gpbjnl/qzaf097)
Supplement: qzaf097_Supplementary_Data [file qzaf097_supplementary_data.zip › Table S1.xlsx]

## Sheet: Sheet1
Table S1 The result from LDSC regression.
	Intercept value from LDSC regression
	beta	se
LS_BMD	1.0144	0.0093
Arms_BMD	1.0095	0.0094
head_BMD	1.0388	0.0095
Leg_BMD	1.0257	0.009
Pelvis_BMD	1.0285	0.0099
Rib_BMD	1.0128	0.0083
Spine_BMD	1.0162	0.0093
Total_BMD	1.0293	0.0094
Trunk_BMD	1.0211	0.0093
Femur_total_BMD	1.0282	0.0096
Femur_neck_BMD	1.0256	0.0093
Any type of fracture	0.9601	0.008
Weight bearing bone fracture	0.9718	0.0074
