# Supplementary material for: Genome-wide Association Studies of over 30,000 Samples with Bone Mineral Density at Multiple Skeletal Sites and Its Clinical Relevance
Source: Genomics Proteomics Bioinformatics. 2025 Nov 5;23(5):qzaf097. doi: 10.1093/gpbjnl/qzaf097 (PMC12996891; doi:10.1093/gpbjnl/qzaf097)
Supplement: qzaf097_Supplementary_Data [file qzaf097_supplementary_data.zip › Table S10.xlsx]

## Sheet: Sheet1
Table S10 The result from stepwise Cox regression
Outcome	Variable	coef	se(coef)	z	Pr(>|z|)
Any type of fracture	PRS from GWAS of heel BMD	-0.17494	0.01637	-10.689	<2e-16
Any type of fracture	PRS from GWAS of any type of fracture	0.0892	0.01577	5.657	1.54e-08
Any type of fracture	PRS from GWAS of arms BMD	-0.04819	0.01944	-2.479	0.01317
Any type of fracture	PRS from GWAS of legs BMD	-0.04963	0.0191	-2.599	0.00936
Any type of fracture	PRS from GWAS of spine BMD	-0.04101	0.01691	-2.425	0.01529
Weighted-bearing bone fracture	PRS from GWAS of heel BMD	0.22601	0.79771	-8.508	<2e-16
Weighted-bearing bone fracture	PRS from GWAS of arms BMD	0.06577	0.93635	-2.388	0.01693
Weighted-bearing bone fracture	PRS from GWAS of any type of fracture	0.07625	1.07923	2.993	0.00276
Weighted-bearing bone fracture	PRS from GWAS of femur total BMD	0.04723	0.95387	-1.561	0.11864
Weighted-bearing bone fracture	PRS from GWAS of pelvis BMD	0.04506	0.95594	-1.498	0.13403
