# Supplementary material for: Genome-wide Association Studies of over 30,000 Samples with Bone Mineral Density at Multiple Skeletal Sites and Its Clinical Relevance
Source: Genomics Proteomics Bioinformatics. 2025 Nov 5;23(5):qzaf097. doi: 10.1093/gpbjnl/qzaf097 (PMC12996891; doi:10.1093/gpbjnl/qzaf097)
Supplement: qzaf097_Supplementary_Data [file qzaf097_supplementary_data.zip › Table S11.xlsx]

## Sheet: Sheet1
Table S11 The result of the association between metaPRS and fracture risk
Exposure	HR	95% CI	P-value
metaPRS	1.106	1.067-1.146	3.77e-08
Total_BMD_grs	1.09003	1.055-1.126	1.61e-07
Trunk_BMD_grs	1.08156	1.048-1.117	1.56e-06
Fra_20w_train_grs	1.08014	1.047-1.115	1.74e-06
Femur_total_BMD_grs	1.07537	1.041-1.110	8.58e-06
Femur_neck_BMD_grs	1.07209	1.038-1.107	2.02e-05
head_BMD_grs	1.06832	1.035-1.103	4.33e-05
Pelvis_BMD_grs	1.06668	1.033-1.101	7.92e-05
Spine_BMD_grs	1.06046	1.027-1.095	0.000309
Arms_BMD_grs	1.05796	1.025-1.092	0.00057
Rib_BMD_grs	1.04986	1.017-1.084	0.0029
Leg_BMD_grs	1.04706	1.014-1.081	0.00511
LS_BMD_grs	1.04423	1.011-1.078	0.00803
eBMD_20w_train_grs	1.0423	1.004-1.082	0.02924
