# Supplementary material for: Genome-wide Association Studies of over 30,000 Samples with Bone Mineral Density at Multiple Skeletal Sites and Its Clinical Relevance
Source: Genomics Proteomics Bioinformatics. 2025 Nov 5;23(5):qzaf097. doi: 10.1093/gpbjnl/qzaf097 (PMC12996891; doi:10.1093/gpbjnl/qzaf097)
Supplement: qzaf097_Supplementary_Data [file qzaf097_supplementary_data.zip › Table S12.xlsx]

## Sheet: Sheet1
Table S12 The LDSC result between DXA-BMD and 13 common chronic diseases
Trait 1	Trait 2	rg	se	z	p	h2_obs	h2_obs_se	h2_int	h2_int_se	gcov_int	gcov_int_se
Arms_BMD	Alzheimer's disease	0.0555	0.0942	0.5892	0.5558	0.0042	0.0044	1.1099	0.0892	0.0021	0.0063
Femur_neck_BMD	Alzheimer's disease	0.1212	0.0989	1.2247	0.2207	0.0042	0.0044	1.1099	0.0892	0.0044	0.0063
Femur_total_BMD	Alzheimer's disease	0.1235	0.0918	1.3461	0.1783	0.0042	0.0044	1.1099	0.0892	0.0051	0.0062
head_BMD	Alzheimer's disease	0.0643	0.0905	0.7111	0.477	0.0042	0.0044	1.1099	0.0892	-0.0005	0.0068
Leg_BMD	Alzheimer's disease	0.1233	0.0969	1.2725	0.2032	0.0042	0.0044	1.1099	0.0892	-0.0049	0.0063
LS_BMD	Alzheimer's disease	0.2339	0.1166	2.0052	0.0449	0.0042	0.0044	1.1099	0.0892	-0.0081	0.006
Pelvis_BMD	Alzheimer's disease	0.1414	0.094	1.5044	0.1325	0.0042	0.0044	1.1099	0.0892	-0.0032	0.0062
Rib_BMD	Alzheimer's disease	0.136	0.1035	1.3142	0.1888	0.0042	0.0044	1.1099	0.0892	7.0463e-05	0.0067
Spine_BMD	Alzheimer's disease	0.2027	0.106	1.9129	0.0558	0.0042	0.0044	1.1099	0.0892	-0.0066	0.0059
Total_BMD	Alzheimer's disease	0.1152	0.0928	1.2416	0.2144	0.0042	0.0044	1.1099	0.0892	-0.0025	0.0066
Trunk_BMD	Alzheimer's disease	0.1686	0.1011	1.6674	0.0954	0.0042	0.0044	1.1099	0.0892	-0.0034	0.0064
Arms_BMD	Amyotrophic Lateral Sclerosis	0.0397	0.068	0.5843	0.559	0.0979	0.0143	1.0273	0.0093	0.0025	0.0063
Femur_neck_BMD	Amyotrophic Lateral Sclerosis	0.0705	0.0737	0.9566	0.3388	0.0979	0.0143	1.0273	0.0093	-0.0002	0.0062
Femur_total_BMD	Amyotrophic Lateral Sclerosis	0.0339	0.0684	0.4955	0.6203	0.0979	0.0143	1.0273	0.0093	0.0006	0.0061
head_BMD	Amyotrophic Lateral Sclerosis	-0.0112	0.0684	-0.1633	0.8703	0.0979	0.0143	1.0273	0.0093	-0.0089	0.0065
Leg_BMD	Amyotrophic Lateral Sclerosis	0.0507	0.0752	0.6747	0.4999	0.0979	0.0143	1.0273	0.0093	-0.0042	0.0066
LS_BMD	Amyotrophic Lateral Sclerosis	0.013	0.0732	0.1782	0.8586	0.0979	0.0143	1.0273	0.0093	0.0051	0.0063
Pelvis_BMD	Amyotrophic Lateral Sclerosis	0.0128	0.0736	0.1743	0.8616	0.0979	0.0143	1.0273	0.0093	0.0003	0.0064
Rib_BMD	Amyotrophic Lateral Sclerosis	-0.0569	0.0705	-0.8073	0.4195	0.0979	0.0143	1.0273	0.0093	0.0076	0.006
Spine_BMD	Amyotrophic Lateral Sclerosis	-0.0054	0.0731	-0.0736	0.9413	0.0979	0.0143	1.0273	0.0093	0.0016	0.0064
Total_BMD	Amyotrophic Lateral Sclerosis	0.0182	0.0726	0.2502	0.8024	0.0979	0.0143	1.0273	0.0093	-0.0027	0.0067
Trunk_BMD	Amyotrophic Lateral Sclerosis	-0.0063	0.0717	-0.0881	0.9298	0.0979	0.0143	1.0273	0.0093	0.0027	0.0063
Arms_BMD	Atrial fibrillation	-0.0274	0.0389	-0.7062	0.4801	0.0226	0.0019	1.071	0.0287	-0.0028	0.0068
Femur_neck_BMD	Atrial fibrillation	0.0176	0.0475	0.3701	0.7113	0.0226	0.0019	1.071	0.0287	-0.0008	0.0072
Femur_total_BMD	Atrial fibrillation	-0.0205	0.0415	-0.4932	0.6218	0.0226	0.0019	1.071	0.0287	-0.0041	0.0066
head_BMD	Atrial fibrillation	0.0128	0.0316	0.4046	0.6858	0.0226	0.0019	1.071	0.0287	-0.0041	0.0068
Leg_BMD	Atrial fibrillation	0.029	0.0386	0.7505	0.453	0.0226	0.0019	1.071	0.0287	-0.0037	0.0067
LS_BMD	Atrial fibrillation	0.0104	0.0382	0.2716	0.7859	0.0226	0.0019	1.071	0.0287	-0.0084	0.0063
Pelvis_BMD	Atrial fibrillation	0.0141	0.0397	0.3561	0.7218	0.0226	0.0019	1.071	0.0287	-0.0044	0.0066
Rib_BMD	Atrial fibrillation	-0.0341	0.044	-0.7753	0.4382	0.0226	0.0019	1.071	0.0287	-0.0058	0.0069
Spine_BMD	Atrial fibrillation	-0.001	0.0389	-0.0263	0.979	0.0226	0.0019	1.071	0.0287	-0.0011	0.0065
Total_BMD	Atrial fibrillation	0.0057	0.0365	0.1559	0.8761	0.0226	0.0019	1.071	0.0287	-0.0043	0.0069
Trunk_BMD	Atrial fibrillation	-0.0002	0.0403	-0.006	0.9952	0.0226	0.0019	1.071	0.0287	-0.004	0.0068
Arms_BMD	Coronary artery disease	0.0206	0.0445	0.4625	0.6437	0.0442	0.0029	0.8557	0.0107	0.0035	0.0058
Femur_neck_BMD	Coronary artery disease	0.0278	0.0495	0.5621	0.5741	0.0442	0.0029	0.8557	0.0107	-0.0006	0.0057
Femur_total_BMD	Coronary artery disease	0.0667	0.0467	1.4292	0.1529	0.0442	0.0029	0.8557	0.0107	0.0013	0.006
head_BMD	Coronary artery disease	-0.0271	0.0385	-0.7042	0.4813	0.0442	0.0029	0.8557	0.0107	-0.0063	0.0056
Leg_BMD	Coronary artery disease	-0.0027	0.0436	-0.0613	0.9511	0.0442	0.0029	0.8557	0.0107	0.0013	0.0059
LS_BMD	Coronary artery disease	0.0097	0.0406	0.2385	0.8115	0.0442	0.0029	0.8557	0.0107	0.0081	0.0055
Pelvis_BMD	Coronary artery disease	-0.0406	0.045	-0.9016	0.3673	0.0442	0.0029	0.8557	0.0107	0.0031	0.0061
Rib_BMD	Coronary artery disease	0.0888	0.048	1.8506	0.0642	0.0442	0.0029	0.8557	0.0107	0.0079	0.0062
Spine_BMD	Coronary artery disease	0.0535	0.0422	1.2664	0.2054	0.0442	0.0029	0.8557	0.0107	0.0046	0.0058
Total_BMD	Coronary artery disease	-0.0027	0.0422	-0.0644	0.9486	0.0442	0.0029	0.8557	0.0107	0.0008	0.006
Trunk_BMD	Coronary artery disease	0.0158	0.0449	0.3527	0.7243	0.0442	0.0029	0.8557	0.0107	0.0055	0.0062
Arms_BMD	Crohn disease	0.0134	0.0513	0.2608	0.7943	0.1573	0.0195	1.0236	0.0118	-0.0123	0.0061
Femur_neck_BMD	Crohn disease	-0.0222	0.0582	-0.3816	0.7027	0.1573	0.0195	1.0236	0.0118	-0.0103	0.0057
Femur_total_BMD	Crohn disease	-0.0373	0.0536	-0.6949	0.4871	0.1573	0.0195	1.0236	0.0118	-0.0129	0.0058
head_BMD	Crohn disease	0.0142	0.0482	0.2943	0.7685	0.1573	0.0195	1.0236	0.0118	-0.0082	0.0067
Leg_BMD	Crohn disease	0.017	0.0499	0.3403	0.7336	0.1573	0.0195	1.0236	0.0118	-0.0118	0.0057
LS_BMD	Crohn disease	-0.01	0.0518	-0.1928	0.8471	0.1573	0.0195	1.0236	0.0118	-0.0069	0.0059
Pelvis_BMD	Crohn disease	-0.0232	0.0483	-0.4811	0.6304	0.1573	0.0195	1.0236	0.0118	-0.0094	0.0056
Rib_BMD	Crohn disease	-0.0322	0.0598	-0.5382	0.5904	0.1573	0.0195	1.0236	0.0118	-0.0099	0.0061
Spine_BMD	Crohn disease	-0.0217	0.0546	-0.398	0.6906	0.1573	0.0195	1.0236	0.0118	-0.0069	0.0062
Total_BMD	Crohn disease	0.0092	0.0494	0.1855	0.8528	0.1573	0.0195	1.0236	0.0118	-0.014	0.006
Trunk_BMD	Crohn disease	-0.0212	0.0524	-0.4057	0.685	0.1573	0.0195	1.0236	0.0118	-0.0104	0.006
Arms_BMD	Heart failure	0.0046	0.0534	0.0855	0.9318	0.0075	0.0007	1.0135	0.0087	0.003	0.0063
Femur_neck_BMD	Heart failure	0.0405	0.0697	0.5811	0.5612	0.0075	0.0007	1.0135	0.0087	0.0005	0.0067
Femur_total_BMD	Heart failure	0.0482	0.0642	0.7505	0.4529	0.0075	0.0007	1.0135	0.0087	-0.001	0.0066
head_BMD	Heart failure	0.0216	0.0504	0.4283	0.6684	0.0075	0.0007	1.0135	0.0087	-0.0049	0.0064
Leg_BMD	Heart failure	0.0005	0.0609	0.0084	0.9933	0.0075	0.0007	1.0135	0.0087	-0.0004	0.0067
LS_BMD	Heart failure	-0.0196	0.0584	-0.3359	0.7369	0.0075	0.0007	1.0135	0.0087	-0.0016	0.0066
Pelvis_BMD	Heart failure	-0.0101	0.0562	-0.1799	0.8572	0.0075	0.0007	1.0135	0.0087	-0.0024	0.0063
Rib_BMD	Heart failure	0.0029	0.0617	0.0475	0.9621	0.0075	0.0007	1.0135	0.0087	0.0027	0.0063
Spine_BMD	Heart failure	0.0185	0.06	0.3087	0.7575	0.0075	0.0007	1.0135	0.0087	0.0018	0.0069
Total_BMD	Heart failure	0.005	0.0552	0.0909	0.9276	0.0075	0.0007	1.0135	0.0087	-0.0011	0.0068
Trunk_BMD	Heart failure	0.0035	0.0583	0.0598	0.9523	0.0075	0.0007	1.0135	0.0087	2.1903e-05	0.0067
Arms_BMD	Intracranial aneurysms	-0.0873	0.0693	-1.2606	0.2074	0.2654	0.0421	0.9609	0.0104	0.0154	0.0064
Femur_neck_BMD	Intracranial aneurysms	-0.0744	0.0769	-0.9676	0.3332	0.2654	0.0421	0.9609	0.0104	0.0135	0.0064
Femur_total_BMD	Intracranial aneurysms	-0.085	0.0758	-1.1207	0.2624	0.2654	0.0421	0.9609	0.0104	0.0196	0.0071
head_BMD	Intracranial aneurysms	-0.1875	0.0547	-3.4309	0.0006	0.2654	0.0421	0.9609	0.0104	0.0069	0.0068
Leg_BMD	Intracranial aneurysms	-0.0892	0.0709	-1.2585	0.2082	0.2654	0.0421	0.9609	0.0104	0.0116	0.0068
LS_BMD	Intracranial aneurysms	-0.1484	0.0654	-2.2709	0.0232	0.2654	0.0421	0.9609	0.0104	0.0164	0.0063
Pelvis_BMD	Intracranial aneurysms	-0.1437	0.0673	-2.1347	0.0328	0.2654	0.0421	0.9609	0.0104	0.0136	0.0066
Rib_BMD	Intracranial aneurysms	-0.1049	0.0772	-1.3593	0.1741	0.2654	0.0421	0.9609	0.0104	0.0204	0.0066
Spine_BMD	Intracranial aneurysms	-0.0899	0.0676	-1.3307	0.1833	0.2654	0.0421	0.9609	0.0104	0.0127	0.0067
Total_BMD	Intracranial aneurysms	-0.136	0.0635	-2.1423	0.0322	0.2654	0.0421	0.9609	0.0104	0.0145	0.0066
Trunk_BMD	Intracranial aneurysms	-0.1255	0.0678	-1.8507	0.0642	0.2654	0.0421	0.9609	0.0104	0.0166	0.0066
Arms_BMD	Multiple sclerosis	-0.0449	0.0457	-0.9825	0.3259	0.1028	0.0106	1.031	0.0122	0.0002	0.0057
Femur_neck_BMD	Multiple sclerosis	-0.0826	0.0497	-1.6608	0.0968	0.1028	0.0106	1.031	0.0122	-0.0035	0.0055
Femur_total_BMD	Multiple sclerosis	-0.0444	0.0459	-0.9661	0.334	0.1028	0.0106	1.031	0.0122	-0.0055	0.0056
head_BMD	Multiple sclerosis	0.0292	0.0446	0.6547	0.5127	0.1028	0.0106	1.031	0.0122	-0.0066	0.0065
Leg_BMD	Multiple sclerosis	0.0286	0.046	0.6218	0.5341	0.1028	0.0106	1.031	0.0122	-0.0134	0.0059
LS_BMD	Multiple sclerosis	-0.0453	0.0449	-1.009	0.313	0.1028	0.0106	1.031	0.0122	-0.0042	0.0064
Pelvis_BMD	Multiple sclerosis	-0.0634	0.045	-1.4101	0.1585	0.1028	0.0106	1.031	0.0122	-0.0055	0.0058
Rib_BMD	Multiple sclerosis	0.0164	0.0469	0.3488	0.7273	0.1028	0.0106	1.031	0.0122	-0.0108	0.0056
Spine_BMD	Multiple sclerosis	-0.058	0.0451	-1.2847	0.1989	0.1028	0.0106	1.031	0.0122	-0.0022	0.0061
Total_BMD	Multiple sclerosis	0.0066	0.0451	0.1474	0.8828	0.1028	0.0106	1.031	0.0122	-0.0106	0.0061
Trunk_BMD	Multiple sclerosis	-0.0459	0.0452	-1.0162	0.3096	0.1028	0.0106	1.031	0.0122	-0.0064	0.0058
Arms_BMD	Parkinson's disease	0.0552	0.0467	1.1825	0.237	0.0054	0.0006	0.2875	0.0027	-0.0049	0.003
Femur_neck_BMD	Parkinson's disease	0.0425	0.052	0.8172	0.4138	0.0054	0.0006	0.2875	0.0027	-0.0014	0.0029
Femur_total_BMD	Parkinson's disease	0.0703	0.0479	1.4669	0.1424	0.0054	0.0006	0.2875	0.0027	-0.0022	0.003
head_BMD	Parkinson's disease	0.097	0.0454	2.1358	0.0327	0.0054	0.0006	0.2875	0.0027	-0.0028	0.0033
Leg_BMD	Parkinson's disease	0.0541	0.0494	1.0969	0.2727	0.0054	0.0006	0.2875	0.0027	-0.0029	0.0031
LS_BMD	Parkinson's disease	0.0629	0.0479	1.3112	0.1898	0.0054	0.0006	0.2875	0.0027	-0.0041	0.0029
Pelvis_BMD	Parkinson's disease	0.0873	0.0463	1.8833	0.0597	0.0054	0.0006	0.2875	0.0027	-0.0038	0.0032
Rib_BMD	Parkinson's disease	0.0709	0.0509	1.3936	0.1634	0.0054	0.0006	0.2875	0.0027	-0.0048	0.003
Spine_BMD	Parkinson's disease	0.0647	0.0479	1.3497	0.1771	0.0054	0.0006	0.2875	0.0027	-0.004	0.0029
Total_BMD	Parkinson's disease	0.1052	0.046	2.286	0.0223	0.0054	0.0006	0.2875	0.0027	-0.0052	0.0031
Trunk_BMD	Parkinson's disease	0.086	0.0457	1.882	0.0598	0.0054	0.0006	0.2875	0.0027	-0.0048	0.003
Arms_BMD	Rheumatoid arthritis	-0.0459	0.0641	-0.7171	0.4733	0.144	0.0215	0.9463	0.0115	0.0072	0.0066
Femur_neck_BMD	Rheumatoid arthritis	0.0248	0.0663	0.374	0.7084	0.144	0.0215	0.9463	0.0115	-0.0021	0.0056
Femur_total_BMD	Rheumatoid arthritis	-0.028	0.063	-0.444	0.657	0.144	0.0215	0.9463	0.0115	0.0003	0.0059
head_BMD	Rheumatoid arthritis	-0.0724	0.0506	-1.4322	0.1521	0.144	0.0215	0.9463	0.0115	0.0005	0.0062
Leg_BMD	Rheumatoid arthritis	-0.0761	0.0591	-1.287	0.1981	0.144	0.0215	0.9463	0.0115	0.0052	0.006
LS_BMD	Rheumatoid arthritis	-0.0646	0.058	-1.113	0.2657	0.144	0.0215	0.9463	0.0115	0.0011	0.0062
Pelvis_BMD	Rheumatoid arthritis	-0.048	0.0585	-0.8201	0.4121	0.144	0.0215	0.9463	0.0115	0.0037	0.0063
Rib_BMD	Rheumatoid arthritis	-0.0615	0.0642	-0.9576	0.3383	0.144	0.0215	0.9463	0.0115	0.009	0.0064
Spine_BMD	Rheumatoid arthritis	-0.0505	0.0627	-0.8059	0.4203	0.144	0.0215	0.9463	0.0115	0.0016	0.0064
Total_BMD	Rheumatoid arthritis	-0.0848	0.0587	-1.446	0.1482	0.144	0.0215	0.9463	0.0115	0.0055	0.0065
Trunk_BMD	Rheumatoid arthritis	-0.0566	0.0614	-0.9207	0.3572	0.144	0.0215	0.9463	0.0115	0.0051	0.0065
Arms_BMD	Stroke	0.0902	0.0636	1.4172	0.1564	0.0117	0.0015	1.0422	0.0082	0.0002	0.006
Femur_neck_BMD	Stroke	0.0297	0.0793	0.3748	0.7078	0.0117	0.0015	1.0422	0.0082	-0.0021	0.0061
Femur_total_BMD	Stroke	0.0574	0.073	0.7866	0.4315	0.0117	0.0015	1.0422	0.0082	-0.0013	0.0062
head_BMD	Stroke	-0.0337	0.0626	-0.5379	0.5906	0.0117	0.0015	1.0422	0.0082	0.0066	0.0067
Leg_BMD	Stroke	0.0771	0.0661	1.1662	0.2435	0.0117	0.0015	1.0422	0.0082	0.0016	0.0059
LS_BMD	Stroke	-0.0004	0.0624	-0.0067	0.9947	0.0117	0.0015	1.0422	0.0082	0.0073	0.0053
Pelvis_BMD	Stroke	-0.0068	0.063	-0.1074	0.9145	0.0117	0.0015	1.0422	0.0082	0.0001	0.0054
Rib_BMD	Stroke	0.1235	0.07	1.7639	0.0777	0.0117	0.0015	1.0422	0.0082	0.0033	0.0057
Spine_BMD	Stroke	0.0647	0.0635	1.0184	0.3085	0.0117	0.0015	1.0422	0.0082	0.0029	0.0054
Total_BMD	Stroke	0.0442	0.0634	0.6976	0.4854	0.0117	0.0015	1.0422	0.0082	0.0034	0.006
Trunk_BMD	Stroke	0.0468	0.0641	0.7298	0.4655	0.0117	0.0015	1.0422	0.0082	0.0021	0.0055
Arms_BMD	Systemic lupus erythematosus	0.0534	0.1079	0.4953	0.6204	0.2004	0.0396	1.1001	0.0111	-0.0048	0.0079
Femur_neck_BMD	Systemic lupus erythematosus	0.1996	0.0945	2.1123	0.0347	0.2004	0.0396	1.1001	0.0111	-0.0168	0.0066
Femur_total_BMD	Systemic lupus erythematosus	0.0827	0.0817	1.0111	0.312	0.2004	0.0396	1.1001	0.0111	-0.0109	0.0063
head_BMD	Systemic lupus erythematosus	0.0295	0.0615	0.4804	0.631	0.2004	0.0396	1.1001	0.0111	-0.006	0.0061
Leg_BMD	Systemic lupus erythematosus	0.1075	0.0747	1.4398	0.1499	0.2004	0.0396	1.1001	0.0111	-0.0129	0.0058
LS_BMD	Systemic lupus erythematosus	-0.0226	0.0769	-0.2932	0.7694	0.2004	0.0396	1.1001	0.0111	-0.0037	0.0063
Pelvis_BMD	Systemic lupus erythematosus	0.0031	0.0752	0.0407	0.9676	0.2004	0.0396	1.1001	0.0111	-0.0024	0.0062
Rib_BMD	Systemic lupus erythematosus	-0.0143	0.0685	-0.209	0.8344	0.2004	0.0396	1.1001	0.0111	-0.0026	0.0061
Spine_BMD	Systemic lupus erythematosus	0.0158	0.0755	0.2097	0.8339	0.2004	0.0396	1.1001	0.0111	-0.007	0.0062
Total_BMD	Systemic lupus erythematosus	0.0661	0.0744	0.8886	0.3742	0.2004	0.0396	1.1001	0.0111	-0.0094	0.0063
Trunk_BMD	Systemic lupus erythematosus	0.0057	0.0722	0.0794	0.9367	0.2004	0.0396	1.1001	0.0111	-0.0046	0.0062
Arms_BMD	Ulcerative colitis	-0.0027	0.0626	-0.0438	0.9651	0.1039	0.0145	1.0523	0.0119	-0.0046	0.0064
Femur_neck_BMD	Ulcerative colitis	-0.0177	0.0673	-0.2631	0.7925	0.1039	0.0145	1.0523	0.0119	-0.0065	0.0061
Femur_total_BMD	Ulcerative colitis	-0.0154	0.065	-0.2375	0.8123	0.1039	0.0145	1.0523	0.0119	-0.0097	0.0067
head_BMD	Ulcerative colitis	-0.0625	0.0488	-1.2824	0.1997	0.1039	0.0145	1.0523	0.0119	-0.0018	0.0054
Leg_BMD	Ulcerative colitis	0.0473	0.0584	0.8101	0.4179	0.1039	0.0145	1.0523	0.0119	-0.0094	0.0059
LS_BMD	Ulcerative colitis	-0.0103	0.0659	-0.1567	0.8755	0.1039	0.0145	1.0523	0.0119	-0.0081	0.0063
Pelvis_BMD	Ulcerative colitis	-0.0258	0.0627	-0.4123	0.6801	0.1039	0.0145	1.0523	0.0119	-0.0051	0.0063
Rib_BMD	Ulcerative colitis	-0.0146	0.0656	-0.2232	0.8234	0.1039	0.0145	1.0523	0.0119	-0.006	0.0063
Spine_BMD	Ulcerative colitis	-0.0381	0.0656	-0.5811	0.5612	0.1039	0.0145	1.0523	0.0119	-0.0046	0.0067
Total_BMD	Ulcerative colitis	-0.014	0.0559	-0.2502	0.8025	0.1039	0.0145	1.0523	0.0119	-0.0072	0.0061
Trunk_BMD	Ulcerative colitis	-0.0215	0.064	-0.3354	0.7373	0.1039	0.0145	1.0523	0.0119	-0.0061	0.0066
