# Supplementary material for: Genome-wide Association Studies of over 30,000 Samples with Bone Mineral Density at Multiple Skeletal Sites and Its Clinical Relevance
Source: Genomics Proteomics Bioinformatics. 2025 Nov 5;23(5):qzaf097. doi: 10.1093/gpbjnl/qzaf097 (PMC12996891; doi:10.1093/gpbjnl/qzaf097)
Supplement: qzaf097_Supplementary_Data [file qzaf097_supplementary_data.zip › Table S13.xlsx]

## Sheet: Sheet1
Table S13 The result of MixeR analyses
fname	trait1	trait2	dice (mean)	dice (std)	pi1 (mean)	pi1 (std)	pi2 (mean)	pi2 (std)	pi12 (mean)	pi12 (std)	nc1@p9 (mean)	nc1@p9 (std)	nc2@p9 (mean)	nc2@p9 (std)	nc12@p9 (mean)	nc12@p9 (std)	rho_zero (mean)	rho_zero (std)	rho_beta (mean)	rho_beta (std)	rg (mean)	rg (std)	fraction_concordant_within_shared (mean)	fraction_concordant_within_shared (std)	best_vs_min_AIC	best_vs_min_BIC	best_vs_max_AIC	best_vs_max_BIC
fit	head_BMD.txt.gz	IA.txt.gz	0.198548	0.0135476	8.63622e-05	8.31627e-06	0.000205757	4.86782e-05	3.58903e-05	4.79237e-06	275.419	26.5216	656.183	155.24	114.458	15.2834	-0.0033231	6.70779e-05	-0.934785	0.0410644	-0.196216	0.00729512	0.109893	0.036681	-0.97077	-10.553	19.0968	9.51456
test	head_BMD.txt.gz	IA.txt.gz	0.198548	0.0135476	8.63622e-05	8.31627e-06	0.000205757	4.86782e-05	3.58903e-05	4.79237e-06	275.419	26.5216	656.183	155.24	114.458	15.2834	-0.00328932	5.08387e-05	-0.934785	0.0410644	-0.196216	0.00729512	0.109893	0.036681
