# Supplementary material for: Genome-wide Association Studies of over 30,000 Samples with Bone Mineral Density at Multiple Skeletal Sites and Its Clinical Relevance
Source: Genomics Proteomics Bioinformatics. 2025 Nov 5;23(5):qzaf097. doi: 10.1093/gpbjnl/qzaf097 (PMC12996891; doi:10.1093/gpbjnl/qzaf097)
Supplement: qzaf097_Supplementary_Data [file qzaf097_supplementary_data.zip › Table S14.xlsx]

## Sheet: Sheet1
Table S14 The result of the conjFDR method
	snpid	chrnum	chrpos	A1	A2	zscore_head_BMD	zscore_IA	conjfdr_head_BMD_IA	min_conjfdr	P-value for head BMD	P-value for IA
1	rs72560793	6	135205582	A	C	-3.8038	3.68841	0.0464579	0.0464579	0.0001386	0.0002281
2	rs10958404	8	55306773	A	G	3.66667	-4.42295	0.0498419	0.0498419	0.0002436	9.759e-06
3	rs11187838	10	96038686	A	G	4.36145	-3.84021	0.0263695	0.0263695	1.358e-05	0.0001241
4	rs10832558	11	16238087	T	G	-6.69149	-4.03937	0.012039	0.012039	2.416e-11	5.505e-05
