# Supplementary material for: Genome-wide Association Studies of over 30,000 Samples with Bone Mineral Density at Multiple Skeletal Sites and Its Clinical Relevance
Source: Genomics Proteomics Bioinformatics. 2025 Nov 5;23(5):qzaf097. doi: 10.1093/gpbjnl/qzaf097 (PMC12996891; doi:10.1093/gpbjnl/qzaf097)
Supplement: qzaf097_Supplementary_Data [file qzaf097_supplementary_data.zip › Table S15.xlsx]

## Sheet: Sheet1
Table S15 The colocalization results of four pleiotropic loci
lead SNP	PP.H0.abf	PP.H1.abf	PP.H2.abf	PP.H3.abf	PP.H4.abf
rs10832558	7.82105e-08	4.6777e-08	0.119595	0.0707191	0.809686
rs11187838	0.189149	0.0303686	0.172259	0.0270758	0.581148
rs72560793	0.379132	0.0977252	0.0416563	0.0102661	0.47122
rs10958404	8.6219e-09	0.963973	2.71654e-10	0.0303667	0.00565993
