# Supplementary material for: Genome-wide Association Studies of over 30,000 Samples with Bone Mineral Density at Multiple Skeletal Sites and Its Clinical Relevance
Source: Genomics Proteomics Bioinformatics. 2025 Nov 5;23(5):qzaf097. doi: 10.1093/gpbjnl/qzaf097 (PMC12996891; doi:10.1093/gpbjnl/qzaf097)
Supplement: qzaf097_Supplementary_Data [file qzaf097_supplementary_data.zip › Table S16.xlsx]

## Sheet: Sheet1
Table S16 The enrichment result of pleiotropic genes
#Term	Database	ID	Input number	Background number	P-Value	Corrected P-Value	Input
DNA-binding transcription repressor activity	Gene Ontology	GO:0001217	1	6	0.000713	0.009197	sox6
negative regulation of cardiac muscle cell differentiation	Gene Ontology	GO:2000726	1	6	0.000713	0.009197	sox6
regulation of Ras protein signal transduction	Gene Ontology	GO:0046578	1	7	0.000815	0.009197	PLCE1
gene silencing	Gene Ontology	GO:0016458	1	7	0.000815	0.009197	sox6
retinal dehydrogenase activity	Gene Ontology	GO:0001758	1	8	0.000917	0.009197	ALDH8A1
astrocyte differentiation	Gene Ontology	GO:0048708	1	8	0.000917	0.009197	sox6
diacylglycerol biosynthetic process	Gene Ontology	GO:0006651	1	8	0.000917	0.009197	PLCE1
glomerulus development	Gene Ontology	GO:0032835	1	9	0.001019	0.009197	PLCE1
phospholipase C activity	Gene Ontology	GO:0004629	1	10	0.001121	0.009197	PLCE1
regulation of smooth muscle contraction	Gene Ontology	GO:0006940	1	12	0.001324	0.009197	PLCE1
inositol phosphate-mediated signaling	Gene Ontology	GO:0048016	1	13	0.001426	0.009197	PLCE1
retinal metabolic process	Gene Ontology	GO:0042574	1	15	0.00163	0.009197	ALDH8A1
Ras GTPase binding	Gene Ontology	GO:0017016	1	17	0.001833	0.009197	PLCE1
positive regulation of cartilage development	Gene Ontology	GO:0061036	1	17	0.001833	0.009197	sox6
regulation of protein kinase activity	Gene Ontology	GO:0045859	1	19	0.002037	0.009197	PLCE1
erythrocyte development	Gene Ontology	GO:0048821	1	19	0.002037	0.009197	sox6
positive regulation of chondrocyte differentiation	Gene Ontology	GO:0032332	1	19	0.002037	0.009197	sox6
cartilage condensation	Gene Ontology	GO:0001502	1	21	0.00224	0.009197	sox6
cardiac muscle cell differentiation	Gene Ontology	GO:0055007	1	21	0.00224	0.009197	sox6
positive regulation of lamellipodium assembly	Gene Ontology	GO:0010592	1	25	0.002647	0.009746	PLCE1
retinoic acid metabolic process	Gene Ontology	GO:0042573	1	25	0.002647	0.009746	ALDH8A1
phosphatidylinositol phospholipase C activity	Gene Ontology	GO:0004435	1	26	0.002749	0.009746	PLCE1
chondrocyte differentiation	Gene Ontology	GO:0002062	1	39	0.004071	0.013805	sox6
regulation of G protein-coupled receptor signaling pathway	Gene Ontology	GO:0008277	1	43	0.004477	0.013968	PLCE1
inositol phosphate metabolic process	Gene Ontology	GO:0043647	1	47	0.004883	0.01465	PLCE1
epidermal growth factor receptor signaling pathway	Gene Ontology	GO:0007173	1	50	0.005188	0.014987	PLCE1
phosphatidylinositol-mediated signaling	Gene Ontology	GO:0048015	1	55	0.005695	0.015072	PLCE1
cell fate commitment	Gene Ontology	GO:0045165	1	55	0.005695	0.015072	sox6
cellular response to transforming growth factor beta stimulus	Gene Ontology	GO:0071560	1	56	0.005797	0.015072	sox6
cartilage development	Gene Ontology	GO:0051216	1	60	0.006203	0.015119	sox6
phospholipase C-activating G protein-coupled receptor signaling pathway	Gene Ontology	GO:0007200	1	60	0.006203	0.015119	PLCE1
post-embryonic development	Gene Ontology	GO:0009791	1	67	0.006913	0.016086	sox6
regulation of cell growth	Gene Ontology	GO:0001558	1	68	0.007014	0.016086	PLCE1
Ras protein signal transduction	Gene Ontology	GO:0007265	1	73	0.007521	0.016086	PLCE1
lipid catabolic process	Gene Ontology	GO:0016042	1	79	0.008129	0.016443	PLCE1
cell morphogenesis	Gene Ontology	GO:0000902	1	81	0.008331	0.016443	sox6
calcium-mediated signaling	Gene Ontology	GO:0019722	1	82	0.008433	0.016443	PLCE1
muscle organ development	Gene Ontology	GO:0007517	1	89	0.009141	0.017391	sox6
activation of MAPK activity	Gene Ontology	GO:0000187	1	123	0.012578	0.021328	PLCE1
guanyl-nucleotide exchange factor activity	Gene Ontology	GO:0005085	1	123	0.012578	0.021328	PLCE1
cytoskeleton organization	Gene Ontology	GO:0007010	1	138	0.014092	0.023063	PLCE1
central nervous system development	Gene Ontology	GO:0007417	1	139	0.014193	0.023063	sox6
positive regulation of cytosolic calcium ion concentration	Gene Ontology	GO:0007204	1	146	0.014898	0.023716	PLCE1
lamellipodium	Gene Ontology	GO:0030027	1	185	0.018823	0.029364	PLCE1
heart development	Gene Ontology	GO:0007507	1	189	0.019225	0.029402	PLCE1
in utero embryonic development	Gene Ontology	GO:0001701	1	202	0.02053	0.029799	sox6
DNA-binding transcription repressor activity, RNA polymerase II-specific	Gene Ontology	GO:0001227	1	253	0.025637	0.034478	sox6
transcription regulatory region sequence-specific DNA binding	Gene Ontology	GO:0000976	1	263	0.026637	0.035214	sox6
enzyme binding	Gene Ontology	GO:0019899	1	353	0.035594	0.046273	PLCE1
