# Supplementary material for: Genome-wide Association Studies of over 30,000 Samples with Bone Mineral Density at Multiple Skeletal Sites and Its Clinical Relevance
Source: Genomics Proteomics Bioinformatics. 2025 Nov 5;23(5):qzaf097. doi: 10.1093/gpbjnl/qzaf097 (PMC12996891; doi:10.1093/gpbjnl/qzaf097)
Supplement: qzaf097_Supplementary_Data [file qzaf097_supplementary_data.zip › Table S17.xlsx]

## Sheet: Sheet1
Table S17 Bidirectional MR results for the association between head BMD and IA
Exposure	Outcome	OR	95% CI	P	Pintercept	Method
Head BMD	IA	0.912	0.805-1.032	0.143	NA	Inverse-variance weighted method
Head BMD	IA	1.043	0.671-1.621	0.852	0.533	MR-Egger regression
Head BMD	IA	0.918	0.783-1.076	0.289	NA	Weighted median method
Head BMD	IA	0.913	0.806-1.035	0.156	NA	Maximum likelihood method
Head BMD	IA	0.932	0.732-1.186	0.566	NA	Weighted mode method
IA	Head BMD	1.006	0.971-1.042	0.759	NA	Inverse-variance weighted method
IA	Head BMD	0.957	0.801-1.143	0.627	0.577	MR-Egger regression
IA	Head BMD	0.995	0.951-1.042	0.84	NA	Weighted median method
IA	Head BMD	1.006	0.970-1.042	0.76	NA	Maximum likelihood method
IA	Head BMD	0.985	0.924-1.050	0.637	NA	Weighted mode method
