# Supplementary material for: Genome-wide Association Studies of over 30,000 Samples with Bone Mineral Density at Multiple Skeletal Sites and Its Clinical Relevance
Source: Genomics Proteomics Bioinformatics. 2025 Nov 5;23(5):qzaf097. doi: 10.1093/gpbjnl/qzaf097 (PMC12996891; doi:10.1093/gpbjnl/qzaf097)
Supplement: qzaf097_Supplementary_Data [file qzaf097_supplementary_data.zip › Table S18.xlsx]

## Sheet: Sheet1
Table S18 The colocalization results of 15 candidate genes
gene	pheno	PP.H0.abf	PP.H1.abf	PP.H2.abf	PP.H3.abf	PP.H4.abf
CCRL2	Trunk_BMD	9.02275e-50	0.00167369	3.15957e-49	0.00486743	0.993459
SREBF1	head_BMD	5.39367e-194	0.0108137	2.71904e-194	0.00446664	0.98472
SREBF1	Total_BMD	5.39367e-194	0.0108137	2.71904e-194	0.00446664	0.98472
NCOR1	head_BMD	1.2994e-305	0.00843561	2.49775e-305	0.0152389	0.976325
NCOR1	Total_BMD	1.2994e-305	0.00843561	2.49775e-305	0.0152389	0.976325
PLEC	head_BMD	1.26072e-216	0.0540822	1.56016e-216	0.066048	0.87987
CCR1	head_BMD	8.24504e-306	0.00391037	4.89191e-304	0.231244	0.764846
CCR1	Total_BMD	8.24504e-306	0.00391037	4.89191e-304	0.231244	0.764846
ATF1	Total_BMD	9.03815e-303	0.324378	2.29252e-303	0.0816843	0.593938
ESR1	head_BMD	7.59589e-43	0.00130437	5.31708e-40	0.912968	0.0857271
ESR1	Leg_BMD	7.59589e-43	0.00130437	5.31708e-40	0.912968	0.0857271
ESR1	Pelvis_BMD	7.59589e-43	0.00130437	5.31708e-40	0.912968	0.0857271
ESR1	Rib_BMD	7.59589e-43	0.00130437	5.31708e-40	0.912968	0.0857271
ESR1	Spine_BMD	7.59589e-43	0.00130437	5.31708e-40	0.912968	0.0857271
ESR1	Total_BMD	7.59589e-43	0.00130437	5.31708e-40	0.912968	0.0857271
ESR1	Trunk_BMD	7.59589e-43	0.00130437	5.31708e-40	0.912968	0.0857271
ESR1	Femur_total_BMD	7.59589e-43	0.00130437	5.31708e-40	0.912968	0.0857271
ESR1	Femur_neck_BMD	7.59589e-43	0.00130437	5.31708e-40	0.912968	0.0857271
KDM6B	Femur_neck_BMD	3.86826e-43	0.850996	3.71514e-44	0.0816638	0.0673405
ENO1	Total_BMD	1.7408e-53	0.288817	4.03712e-53	0.669761	0.0414222
TUFM	Femur_total_BMD	2.90476e-304	0.911057	2.36831e-305	0.0742658	0.0146769
FZD7	Arms_BMD	3.14678e-12	0.791385	7.7997e-13	0.196143	0.012472
BRCA1	Femur_neck_BMD	1.89603e-178	0.00936667	2.00503e-176	0.990513	0.000120184
BMP2	Spine_BMD	3.65211e-119	0.00323219	1.12618e-116	0.996694	7.34998e-05
