# Supplementary material for: Genome-wide Association Studies of over 30,000 Samples with Bone Mineral Density at Multiple Skeletal Sites and Its Clinical Relevance
Source: Genomics Proteomics Bioinformatics. 2025 Nov 5;23(5):qzaf097. doi: 10.1093/gpbjnl/qzaf097 (PMC12996891; doi:10.1093/gpbjnl/qzaf097)
Supplement: qzaf097_Supplementary_Data [file qzaf097_supplementary_data.zip › Table S19.xlsx]

## Sheet: Sheet1
Table S19 Results from the SharedPro method
Causal SNP	share	variantProb	eQTL	BMD trait
rs3020333	1	1	ESR1	Femur neck BMD
rs3020342	1	1	ESR1	Femur neck BMD
rs3020344	1	1	ESR1	Femur neck BMD
rs3020344	1	1	ESR1	Femur total BMD
rs3020342	1	1	ESR1	Femur total BMD
rs3020333	1	1	ESR1	Femur total BMD
rs3020333	1	1	ESR1	Head BMD
rs3020342	1	1	ESR1	Head BMD
rs3020344	1	1	ESR1	Head BMD
rs3020344	1	1	ESR1	Leg BMD
rs3020342	1	1	ESR1	Leg BMD
rs3020333	1	1	ESR1	Leg BMD
rs3020333	1	1	ESR1	Spine BMD
rs3020342	1	1	ESR1	Spine BMD
rs3020344	1	1	ESR1	Spine BMD
rs3020333	1	1	ESR1	Total BMD
rs3020342	1	1	ESR1	Total BMD
rs3020344	1	1	ESR1	Total BMD
rs3020344	1	1	ESR1	Trunk BMD
rs3020342	1	1	ESR1	Trunk BMD
rs3020333	1	1	ESR1	Trunk BMD
rs3020333	1	1	ESR1	Pelvis BMD
rs3020342	1	1	ESR1	Pelvis BMD
rs3020344	1	1	ESR1	Pelvis BMD
rs3020344	1	1	ESR1	Rib BMD
rs3020342	1	1	ESR1	Rib BMD
rs3020333	1	1	ESR1	Rib BMD
