# Supplementary material for: Genome-wide Association Studies of over 30,000 Samples with Bone Mineral Density at Multiple Skeletal Sites and Its Clinical Relevance
Source: Genomics Proteomics Bioinformatics. 2025 Nov 5;23(5):qzaf097. doi: 10.1093/gpbjnl/qzaf097 (PMC12996891; doi:10.1093/gpbjnl/qzaf097)
Supplement: qzaf097_Supplementary_Data [file qzaf097_supplementary_data.zip › Table S2.xlsx]

## Sheet: Sheet1
Table S2 Detailed information on 240 unique conditional independent BMD signals
Phenotype	Whether novel	Conditional independent SNP for single trait	Chromosome	Position	Effect allele	Non-effect allele	Effect allele frequency	Meta-analysis				P-value for COJO analyses for single trait	lead SNP for loci acorss 11 BMD traits signals	The SNPs with smallest P-value in the loci of corresponding lead SNP from previous BMD GWASs
	Whether novel	SNP	Chromosome	Position	Effect allele	Non-effect allele	Effect allele frequency	Beta	Standard error	P-value	Sample size			SNP	Chromosome	Position	P-value	Trait
Femur_total_BMD	FALSE	rs829369	1	21927807	C	T	0.4418	0.0491	0.0085	6.504e-09	28353	7.78232e-09	rs11385342	1:21952024	1	21952024	4.7e-26	different age TBMD
Total_BMD	FALSE	rs829369	1	21927807	C	T	0.4418	0.0485	0.0085	1.009e-08	28363	1.17963e-08	rs11385342	1:21952024	1	21952024	4.7e-26	different age TBMD
head_BMD	FALSE	1:22426386_AAGCTTGTCCAAGAATTCAGAGCT_A	1	22426386	AAGCTTGTCCAAGAATTCAGAGCT	A	0.06644	0.1309	0.016	3.365e-16	29466	2.05626e-09	rs11385342	1:22531542	1	22531542	2.3e-65	different age TBMD
Femur_neck_BMD	FALSE	rs11385342	1	22483649	TG	T	0.2536	-0.0533	0.0096	3.06e-08	28970	3.03548e-08	rs11385342	1:22701761	1	22701761	2.7e-116	different age TBMD
head_BMD	FALSE	rs11385342	1	22483649	TG	T	0.2536	-0.1217	0.0096	7.291e-37	28935	3.137e-25	rs11385342	1:22701761	1	22701761	2.7e-116	different age TBMD
Spine_BMD	FALSE	rs11385342	1	22483649	TG	T	0.2536	-0.0567	0.0096	3.665e-09	28935	3.98391e-09	rs11385342	1:22701761	1	22701761	2.7e-116	different age TBMD
Total_BMD	FALSE	rs11385342	1	22483649	TG	T	0.2536	-0.0834	0.0096	3.739e-18	28935	4.97244e-18	rs11385342	1:22701761	1	22701761	2.7e-116	different age TBMD
Trunk_BMD	FALSE	rs11385342	1	22483649	TG	T	0.2536	-0.0532	0.0096	3.107e-08	28935	3.42449e-08	rs11385342	1:22701761	1	22701761	2.7e-116	different age TBMD
LS_BMD	FALSE	rs2092315	1	22507684	T	C	0.2475	-0.0631	0.0098	1.188e-10	28010	1.35104e-09	rs11385342	1:22701761	1	22701761	2.7e-116	different age TBMD
head_BMD	FALSE	rs140800754	1	22622745	TC	T	0.1376	-0.106	0.0119	6.884e-19	29014	5.40937e-09	rs11385342	1:22701761	1	22701761	2.7e-116	different age TBMD
head_BMD	FALSE	rs12742784	1	22682366	T	C	0.2116	0.0846	0.0102	7.859e-17	29517	5.90492e-15	rs11385342	1:22701761	1	22701761	2.7e-116	different age TBMD
Arms_BMD	FALSE	rs34553872	1	22702187	T	A	0.1801	0.0726	0.0107	1.004e-11	29586	1.20315e-11	rs11385342	1:22701761	1	22701761	2.7e-116	different age TBMD
Femur_neck_BMD	FALSE	rs6684375	1	22706434	T	C	0.1795	0.08	0.0107	6.826e-14	29614	8.49739e-14	rs11385342	1:22701761	1	22701761	2.7e-116	different age TBMD
Femur_total_BMD	FALSE	rs6684375	1	22706434	T	C	0.1795	0.0947	0.0107	7.016e-19	29569	9.67438e-19	rs11385342	1:22701761	1	22701761	2.7e-116	different age TBMD
Leg_BMD	FALSE	rs6426749	1	22711473	C	G	0.18	0.0941	0.0106	9.424e-19	29600	7.59599e-19	rs11385342	1:22701761	1	22701761	2.7e-116	different age TBMD
LS_BMD	FALSE	rs6426749	1	22711473	C	G	0.18	0.0862	0.0109	3.127e-15	28156	2.98358e-14	rs11385342	1:22701761	1	22701761	2.7e-116	different age TBMD
Pelvis_BMD	FALSE	rs6426749	1	22711473	C	G	0.18	0.1039	0.0106	1.509e-22	29600	1.28959e-22	rs11385342	1:22701761	1	22701761	2.7e-116	different age TBMD
Rib_BMD	FALSE	rs6426749	1	22711473	C	G	0.18	0.0701	0.0106	4.529e-11	29600	3.8829e-11	rs11385342	1:22701761	1	22701761	2.7e-116	different age TBMD
Spine_BMD	FALSE	rs6426749	1	22711473	C	G	0.18	0.0848	0.0106	1.575e-15	29600	1.48273e-15	rs11385342	1:22701761	1	22701761	2.7e-116	different age TBMD
Total_BMD	FALSE	rs6426749	1	22711473	C	G	0.18	0.105	0.0106	5.411e-23	29600	5.60731e-23	rs11385342	1:22701761	1	22701761	2.7e-116	different age TBMD
Trunk_BMD	FALSE	rs6426749	1	22711473	C	G	0.18	0.0975	0.0106	5.1e-20	29600	4.60638e-20	rs11385342	1:22701761	1	22701761	2.7e-116	different age TBMD
head_BMD	FALSE	rs1430742	1	68635075	C	T	0.2179	0.0687	0.01	5.056e-12	29600	6.39627e-16	rs2566752	1:68656697	1	68656697	5.6e-68	different age TBMD
head_BMD	FALSE	1:68650613_AAAAC_A	1	68650613	A	AAAAC	0.1743	0.0628	0.011	1.086e-08	29195	1.05093e-12	rs2566752	1:68656697	1	68656697	5.6e-68	different age TBMD
Arms_BMD	FALSE	rs2566752	1	68656697	C	T	0.3787	0.0589	0.0085	4.908e-12	29135	4.39619e-12	rs2566752	1:68656697	1	68656697	5.6e-68	different age TBMD
Femur_neck_BMD	FALSE	rs2566752	1	68656697	C	T	0.3787	0.0883	0.0085	3.138e-25	29164	7.97526e-17	rs2566752	1:68656697	1	68656697	5.6e-68	different age TBMD
Femur_total_BMD	FALSE	rs2566752	1	68656697	C	T	0.3787	0.0791	0.0085	1.566e-20	29119	1.51128e-20	rs2566752	1:68656697	1	68656697	5.6e-68	different age TBMD
Leg_BMD	FALSE	rs2566752	1	68656697	C	T	0.3787	0.0621	0.0085	3.047e-13	29135	2.89231e-13	rs2566752	1:68656697	1	68656697	5.6e-68	different age TBMD
Pelvis_BMD	FALSE	rs2566752	1	68656697	C	T	0.3787	0.1007	0.0085	2.466e-32	29135	3.12483e-32	rs2566752	1:68656697	1	68656697	5.6e-68	different age TBMD
Rib_BMD	FALSE	rs2566752	1	68656697	C	T	0.3787	0.0614	0.0085	6.206e-13	29135	5.30737e-13	rs2566752	1:68656697	1	68656697	5.6e-68	different age TBMD
Total_BMD	FALSE	rs2566752	1	68656697	C	T	0.3787	0.0838	0.0085	7.201e-23	29135	7.38205e-23	rs2566752	1:68656697	1	68656697	5.6e-68	different age TBMD
Trunk_BMD	FALSE	rs2566752	1	68656697	C	T	0.3787	0.0969	0.0085	4.796e-30	29135	1.24514e-20	rs2566752	1:68656697	1	68656697	5.6e-68	different age TBMD
LS_BMD	FALSE	rs12568456	1	68661486	G	T	0.2513	0.1027	0.0097	3.393e-26	28047	4.25666e-26	rs2566752	1:68656697	1	68656697	5.6e-68	different age TBMD
Spine_BMD	FALSE	rs12568456	1	68661486	G	T	0.2513	0.0995	0.0095	8.22e-26	29485	1.40235e-25	rs2566752	1:68656697	1	68656697	5.6e-68	different age TBMD
Femur_neck_BMD	FALSE	rs7554551	1	68665023	C	T	0.3406	0.0739	0.0087	1.393e-17	29633	5.88527e-09	rs2566752	1:68656697	1	68656697	5.6e-68	different age TBMD
Trunk_BMD	FALSE	rs7554551	1	68665023	C	T	0.3406	0.0759	0.0087	1.997e-18	29600	8.07243e-09	rs2566752	1:68656697	1	68656697	5.6e-68	different age TBMD
Femur_neck_BMD	FALSE	rs6679677	1	114303808	A	C	0.09651	0.0809	0.0136	2.879e-09	29633	2.76119e-09	rs6679677	1:114478118	1	114478118	5.8e-10	different age TBMD
Femur_total_BMD	FALSE	rs6679677	1	114303808	A	C	0.09651	0.0879	0.0136	1.083e-10	29588	1.05436e-10	rs6679677	1:114478118	1	114478118	5.8e-10	different age TBMD
Pelvis_BMD	FALSE	rs6679677	1	114303808	A	C	0.09651	0.0798	0.0136	4.643e-09	29600	4.50615e-09	rs6679677	1:114478118	1	114478118	5.8e-10	different age TBMD
Total_BMD	FALSE	rs6679677	1	114303808	A	C	0.09651	0.0758	0.0136	2.578e-08	29600	2.53569e-08	rs6679677	1:114478118	1	114478118	5.8e-10	different age TBMD
Trunk_BMD	FALSE	rs6679677	1	114303808	A	C	0.09651	0.0747	0.0136	4.198e-08	29600	4.01845e-08	rs6679677	1:114478118	1	114478118	5.8e-10	different age TBMD
Femur_neck_BMD	FALSE	1:172137388_CT_C	1	172137388	C	CT	0.4901	0.0488	0.0083	4.55e-09	28859	4.20073e-09	1:172137388_CT_C	1:172236267	1	172236267	7.2e-30	different age TBMD
LS_BMD	FALSE	rs11282751	1	220073149	CATGCTA	C	0.3606	-0.0548	0.009	9.699e-10	27370	1.16675e-09	rs1891562	1:220156090	1	220156090	4.6e-38	different age TBMD
head_BMD	FALSE	rs1891562	1	220082579	C	A	0.3583	-0.0606	0.0087	2.819e-12	29288	3.40987e-12	rs1891562	1:220156090	1	220156090	4.6e-38	different age TBMD
Leg_BMD	FALSE	rs1891562	1	220082579	C	A	0.3583	-0.056	0.0087	1.083e-10	29288	1.25761e-10	rs1891562	1:220156090	1	220156090	4.6e-38	different age TBMD
Pelvis_BMD	FALSE	rs1891562	1	220082579	C	A	0.3583	-0.0538	0.0087	5.668e-10	29288	6.41577e-10	rs1891562	1:220156090	1	220156090	4.6e-38	different age TBMD
Spine_BMD	FALSE	rs1891562	1	220082579	C	A	0.3583	-0.0485	0.0087	2.299e-08	29288	2.52168e-08	rs1891562	1:220156090	1	220156090	4.6e-38	different age TBMD
Total_BMD	FALSE	rs1891562	1	220082579	C	A	0.3583	-0.0627	0.0087	4.983e-13	29288	6.00152e-13	rs1891562	1:220156090	1	220156090	4.6e-38	different age TBMD
Trunk_BMD	FALSE	rs1891562	1	220082579	C	A	0.3583	-0.0515	0.0087	2.873e-09	29288	3.29865e-09	rs1891562	1:220156090	1	220156090	4.6e-38	different age TBMD
head_BMD	FALSE	rs10490046	2	40630678	C	A	0.2203	-0.0827	0.01	1.439e-16	29506	1.45261e-16	rs10490046	2:40636240	2	40636240	6.3e-30	different age TBMD
Total_BMD	FALSE	rs13035039	2	42204887	T	G	0.2061	-0.0611	0.0102	2.456e-09	29556	2.14265e-09	rs13023872	2:42216386	2	42216386	5.6e-102	different age TBMD
Arms_BMD	FALSE	rs13023872	2	42213484	A	T	0.2084	-0.0705	0.0103	7.381e-12	29085	7.9683e-12	rs13023872	2:42216386	2	42216386	5.6e-102	different age TBMD
Femur_neck_BMD	FALSE	rs6719975	2	42271646	A	G	0.2341	0.0576	0.0098	4.575e-09	29141	4.25083e-09	rs13023872	2:42216386	2	42216386	5.6e-102	different age TBMD
Femur_total_BMD	FALSE	rs6719975	2	42271646	A	G	0.2341	0.06	0.0098	1.018e-09	29097	9.44218e-10	rs13023872	2:42216386	2	42216386	5.6e-102	different age TBMD
Leg_BMD	FALSE	rs55983207	2	119529829	C	T	0.02857	0.1375	0.0245	1.93e-08	28771	3.31475e-08	rs140902470	2:119507607	2	119507607	4.2e-236	different age TBMD
head_BMD	FALSE	rs141795717	2	119539208	A	G	0.01536	0.1886	0.0316	2.326e-09	29559	2.44326e-09	rs140902470	2:119507607	2	119507607	4.2e-236	different age TBMD
Femur_total_BMD	FALSE	rs140902470	2	119618378	G	T	0.01326	0.2383	0.034	2.234e-12	29469	2.4934e-12	rs140902470	2:119507607	2	119507607	4.2e-236	different age TBMD
Leg_BMD	FALSE	rs140902470	2	119618378	G	T	0.01326	0.2119	0.0339	4.279e-10	29481	6.80583e-10	rs140902470	2:119507607	2	119507607	4.2e-236	different age TBMD
LS_BMD	FALSE	rs140902470	2	119618378	G	T	0.01326	0.2175	0.0348	4.169e-10	28046	4.20572e-10	rs140902470	2:119507607	2	119507607	4.2e-236	different age TBMD
Pelvis_BMD	FALSE	rs140902470	2	119618378	G	T	0.01326	0.2892	0.0339	1.522e-17	29481	1.57261e-17	rs140902470	2:119507607	2	119507607	4.2e-236	different age TBMD
Spine_BMD	FALSE	rs140902470	2	119618378	G	T	0.01326	0.2414	0.0339	1.107e-12	29481	1.1145e-12	rs140902470	2:119507607	2	119507607	4.2e-236	different age TBMD
Total_BMD	FALSE	rs140902470	2	119618378	G	T	0.01326	0.2478	0.0339	2.81e-13	29481	2.79508e-13	rs140902470	2:119507607	2	119507607	4.2e-236	different age TBMD
Trunk_BMD	FALSE	rs140902470	2	119618378	G	T	0.01326	0.2655	0.0339	5.002e-15	29481	5.08932e-15	rs140902470	2:119507607	2	119507607	4.2e-236	different age TBMD
Femur_neck_BMD	FALSE	rs777346	2	166535918	T	C	0.4929	-0.045	0.0082	4.586e-08	29477	4.13247e-08	rs777359	2:166577489	2	166577489	8.636e-21	different age TBMD
head_BMD	FALSE	rs777355	2	166554037	A	G	0.4847	-0.0582	0.0082	1.496e-12	29512	1.32549e-12	rs777359	2:166577489	2	166577489	8.636e-21	different age TBMD
Spine_BMD	FALSE	rs777355	2	166554037	A	G	0.4847	-0.073	0.0082	7.439e-19	29512	6.07654e-19	rs777359	2:166577489	2	166577489	8.636e-21	different age TBMD
LS_BMD	FALSE	rs777356	2	166555552	T	C	0.4884	-0.0717	0.0084	2.044e-17	28018	1.5308e-17	rs777359	2:166577489	2	166577489	8.636e-21	different age TBMD
Arms_BMD	FALSE	rs777359	2	166555888	T	C	0.4844	-0.0589	0.0082	8.637e-13	29415	7.13793e-13	rs777359	2:166577489	2	166577489	8.636e-21	different age TBMD
Leg_BMD	FALSE	rs777359	2	166555888	T	C	0.4844	-0.0624	0.0082	3.904e-14	29415	2.90652e-14	rs777359	2:166577489	2	166577489	8.636e-21	different age TBMD
Rib_BMD	FALSE	rs777359	2	166555888	T	C	0.4844	-0.0515	0.0082	4.279e-10	29415	3.4651e-10	rs777359	2:166577489	2	166577489	8.636e-21	different age TBMD
Total_BMD	FALSE	rs777359	2	166555888	T	C	0.4844	-0.0745	0.0082	1.461e-19	29415	1.15993e-19	rs777359	2:166577489	2	166577489	8.636e-21	different age TBMD
Trunk_BMD	FALSE	rs777359	2	166555888	T	C	0.4844	-0.073	0.0082	7.864e-19	29415	6.07662e-19	rs777359	2:166577489	2	166577489	8.636e-21	different age TBMD
Femur_total_BMD	FALSE	rs777360	2	166555944	A	T	0.4839	-0.051	0.0082	6.165e-10	29401	5.11491e-10	rs777359	2:166577489	2	166577489	8.636e-21	different age TBMD
Pelvis_BMD	FALSE	rs777360	2	166555944	A	T	0.4839	-0.0676	0.0082	2.358e-16	29413	1.80247e-16	rs777359	2:166577489	2	166577489	8.636e-21	different age TBMD
Arms_BMD	FALSE	rs10931982	2	202832130	T	C	0.2232	-0.0675	0.0098	7.183e-12	29600	1.57881e-11	rs10931982	2:202832130	2	202832130	3e-107	different age TBMD
Femur_total_BMD	FALSE	rs10931982	2	202832130	T	C	0.2232	-0.0569	0.0098	7.497e-09	29588	6.51664e-09	rs10931982	2:202832130	2	202832130	3e-107	different age TBMD
Leg_BMD	FALSE	rs10931982	2	202832130	T	C	0.2232	-0.0634	0.0099	1.236e-10	29600	1.55737e-10	rs10931982	2:202832130	2	202832130	3e-107	different age TBMD
Total_BMD	FALSE	rs10931982	2	202832130	T	C	0.2232	-0.0569	0.0099	7.747e-09	29600	9.22927e-09	rs10931982	2:202832130	2	202832130	3e-107	different age TBMD
Arms_BMD	FALSE	rs1851318	2	202923778	C	T	0.3053	0.0528	0.0089	3.328e-09	29057	8.2237e-09	rs10931982	2:202832130	2	202832130	3e-107	different age TBMD
Femur_total_BMD	FALSE	rs4974056	3	41068497	T	C	0.486	0.0508	0.0082	5.131e-10	29588	5.97101e-10	rs34164564	3:41123984	3	41123984	2.9e-111	different age TBMD
Any type of fracture	FALSE	rs3886317	3	41074165	A	G	0.368	0.0461	0.0083	2.367e-08	365829	2.79221e-08	rs34164564	3:41123984	3	41123984	2.9e-111	different age TBMD
Pelvis_BMD	FALSE	rs398638	3	41075115	A	G	0.4695	0.0519	0.0083	3.517e-10	28914	4.13393e-10	rs34164564	3:41123984	3	41123984	2.9e-111	different age TBMD
Femur_neck_BMD	FALSE	rs34164564	3	41075617	CT	C	0.4699	0.0498	0.0083	1.959e-09	28854	2.01785e-09	rs34164564	3:41123984	3	41123984	2.9e-111	different age TBMD
head_BMD	FALSE	rs34164564	3	41075617	CT	C	0.4699	0.0544	0.0083	5.868e-11	28821	5.77474e-11	rs34164564	3:41123984	3	41123984	2.9e-111	different age TBMD
LS_BMD	FALSE	rs34164564	3	41075617	CT	C	0.4699	0.0543	0.0085	1.728e-10	27416	1.72955e-10	rs34164564	3:41123984	3	41123984	2.9e-111	different age TBMD
Total_BMD	FALSE	rs34164564	3	41075617	CT	C	0.4699	0.0561	0.0083	1.488e-11	28821	1.44017e-11	rs34164564	3:41123984	3	41123984	2.9e-111	different age TBMD
Spine_BMD	FALSE	rs6788984	3	41107173	G	A	0.1445	-0.0665	0.0119	2.083e-08	29199	2.33363e-08	rs34164564	3:41123984	3	41123984	2.9e-111	different age TBMD
Trunk_BMD	FALSE	rs6788984	3	41107173	G	A	0.1445	-0.0691	0.0119	5.69e-09	29199	6.49969e-09	rs34164564	3:41123984	3	41123984	2.9e-111	different age TBMD
Arms_BMD	FALSE	3:41108513_TGTGGAGAAAAGGGA_T	3	41108513	T	TGTGGAGAAAAGGGA	0.1199	-0.0702	0.0127	3.433e-08	28943	3.29949e-08	rs34164564	3:41123984	3	41123984	2.9e-111	different age TBMD
Femur_total_BMD	FALSE	rs793475	3	99543764	A	G	0.4094	-0.0466	0.0083	2.162e-08	29563	2.00493e-08	rs793475	3:99372796	3	99372796	7.1e-08	different age TBMD
head_BMD	FALSE	rs572004116	3	147096577	GT	G	0.1516	-0.0653	0.0117	2.19e-08	28668	2.4301e-08	rs572004116	rs187753503	3	147082314	0.00011	eBMD
head_BMD	FALSE	rs56079856	4	994011	T	G	0.1503	-0.0884	0.0115	1.833e-14	29305	1.59904e-14	rs56079856	4:1003022	4	1003022	1e-131	different age TBMD
Pelvis_BMD	FALSE	rs56079856	4	994011	T	G	0.1503	-0.0741	0.0115	1.337e-10	29305	1.20242e-10	rs56079856	4:1003022	4	1003022	1e-131	different age TBMD
Total_BMD	FALSE	rs56079856	4	994011	T	G	0.1503	-0.0998	0.0115	5.181e-18	29305	5.34476e-20	rs56079856	4:1003022	4	1003022	1e-131	different age TBMD
Trunk_BMD	FALSE	rs56079856	4	994011	T	G	0.1503	-0.0706	0.0115	9.651e-10	29305	8.50039e-10	rs56079856	4:1003022	4	1003022	1e-131	different age TBMD
Arms_BMD	FALSE	rs6831021	4	996012	C	G	0.1555	-0.092	0.0115	1.044e-15	29573	1.3367e-15	rs56079856	4:1003022	4	1003022	1e-131	different age TBMD
Spine_BMD	FALSE	rs76048788	4	999470	T	C	0.1433	-0.0655	0.0117	2.431e-08	29307	2.20101e-08	rs56079856	4:1003022	4	1003022	1e-131	different age TBMD
Any type of fracture	FALSE	rs10461363	4	1000383	T	G	0.06253	-0.1002	0.0168	2.457e-09	354424	2.46145e-09	rs56079856	4:1003022	4	1003022	1e-131	different age TBMD
Femur_neck_BMD	FALSE	rs4505759	4	1003022	T	C	0.3006	0.0616	0.0089	4.708e-12	29243	4.64929e-12	rs56079856	4:1003022	4	1003022	1e-131	different age TBMD
Femur_total_BMD	FALSE	rs4505759	4	1003022	T	C	0.3006	0.0556	0.0089	4.564e-10	29198	4.28719e-10	rs56079856	4:1003022	4	1003022	1e-131	different age TBMD
Leg_BMD	FALSE	rs4505759	4	1003022	T	C	0.3006	0.0726	0.0089	3.497e-16	29209	3.92399e-25	rs56079856	4:1003022	4	1003022	1e-131	different age TBMD
Femur_neck_BMD	FALSE	4:88828668_CAA_C	4	88828668	C	CAA	0.4956	-0.049	0.0083	2.94e-09	29420	3.63191e-09	rs7683960	4:88831249	4	88831249	3.4e-53	different age TBMD
Femur_total_BMD	FALSE	rs11934731	4	88831249	G	A	0.318	0.0577	0.0089	8.233e-11	29275	9.26197e-11	rs7683960	4:88831249	4	88831249	3.4e-53	different age TBMD
Pelvis_BMD	FALSE	rs11934731	4	88831249	G	A	0.318	0.0807	0.0089	9.953e-20	29287	1.37021e-19	rs7683960	4:88831249	4	88831249	3.4e-53	different age TBMD
Spine_BMD	FALSE	rs11934731	4	88831249	G	A	0.318	0.0717	0.0089	7.001e-16	29287	8.4674e-16	rs7683960	4:88831249	4	88831249	3.4e-53	different age TBMD
Trunk_BMD	FALSE	rs11934731	4	88831249	G	A	0.318	0.0773	0.0089	3.05e-18	29287	4.16547e-18	rs7683960	4:88831249	4	88831249	3.4e-53	different age TBMD
head_BMD	FALSE	rs7683960	4	88834454	A	G	0.2764	0.0975	0.0092	3.554e-26	29121	3.78276e-26	rs7683960	4:88831249	4	88831249	3.4e-53	different age TBMD
Total_BMD	FALSE	rs7683960	4	88834454	A	G	0.2764	0.0801	0.0092	3.659e-18	29121	3.45638e-18	rs7683960	4:88831249	4	88831249	3.4e-53	different age TBMD
LS_BMD	FALSE	rs3061142	4	88836769	T	TACAG	0.2743	0.0812	0.0095	1.195e-17	27540	1.38713e-17	rs7683960	4:88831249	4	88831249	3.4e-53	different age TBMD
Rib_BMD	FALSE	rs3061142	4	88836769	T	TACAG	0.2743	0.0531	0.0093	1.042e-08	28955	1.15294e-08	rs7683960	4:88831249	4	88831249	3.4e-53	different age TBMD
Leg_BMD	FALSE	4:88838649_TA_T	4	88838649	TA	T	0.4168	0.0478	0.0084	1.494e-08	29050	1.28999e-08	rs7683960	4:88831249	4	88831249	3.4e-53	different age TBMD
Trunk_BMD	FALSE	rs1428968	5	36646946	T	C	0.1769	0.0595	0.0107	3.006e-08	29461	2.72965e-08	rs3776576	5:36646946	5	36646946	7.2e-19	different age TBMD
Spine_BMD	FALSE	rs3776576	5	36649627	A	C	0.1459	0.0683	0.0117	4.713e-09	29150	5.40226e-09	rs3776576	5:36646946	5	36646946	7.2e-19	different age TBMD
Spine_BMD	FALSE	rs6861460	5	52254346	A	G	0.3433	0.0493	0.0087	1.402e-08	29314	1.48203e-08	rs6861460	5:52193125	5	52193125	9.9e-13	different age TBMD
LS_BMD	FALSE	5:52281823_CA_C	5	52281823	CA	C	0.3512	0.0487	0.0089	4.59e-08	27593	4.52518e-08	rs6861460	5:52193125	5	52193125	9.9e-13	different age TBMD
head_BMD	FALSE	rs12514597	5	72167095	A	C	0.1788	-0.0587	0.0107	4.19e-08	28727	4.17526e-08	rs12514597	5:72255808	5	72255808	1.5e-07	different age TBMD
LS_BMD	FALSE	rs12514597	5	72167095	A	C	0.1788	-0.0607	0.011	3.417e-08	27316	3.4825e-08	rs12514597	5:72255808	5	72255808	1.5e-07	different age TBMD
Pelvis_BMD	FALSE	rs12514597	5	72167095	A	C	0.1788	-0.0584	0.0107	4.925e-08	28727	4.88965e-08	rs12514597	5:72255808	5	72255808	1.5e-07	different age TBMD
Spine_BMD	FALSE	rs12514597	5	72167095	A	C	0.1788	-0.0593	0.0107	3.299e-08	28727	3.03749e-08	rs12514597	5:72255808	5	72255808	1.5e-07	different age TBMD
Total_BMD	FALSE	rs12514597	5	72167095	A	C	0.1788	-0.0622	0.0107	6.284e-09	28727	6.25288e-09	rs12514597	5:72255808	5	72255808	1.5e-07	different age TBMD
Trunk_BMD	FALSE	rs12514597	5	72167095	A	C	0.1788	-0.0603	0.0107	1.885e-08	28727	1.77541e-08	rs12514597	5:72255808	5	72255808	1.5e-07	different age TBMD
Arms_BMD	FALSE	rs200322786	5	88393942	A	AT	0.4722	-0.0495	0.0083	2.117e-09	29469	2.51801e-09	rs200322786	rs1366594	5	88376061	5.44e-25	FNBMD
Femur_neck_BMD	FALSE	rs200322786	5	88393942	A	AT	0.4722	-0.0747	0.0083	1.466e-19	29502	2.52873e-19	rs200322786	rs1366594	5	88376061	5.44e-25	FNBMD
Femur_total_BMD	FALSE	rs200322786	5	88393942	A	AT	0.4722	-0.06	0.0083	3.751e-13	29458	5.10439e-13	rs200322786	rs1366594	5	88376061	5.44e-25	FNBMD
Leg_BMD	FALSE	rs200322786	5	88393942	A	AT	0.4722	-0.0706	0.0083	1.316e-17	29469	1.97073e-17	rs200322786	rs1366594	5	88376061	5.44e-25	FNBMD
Total_BMD	FALSE	rs200322786	5	88393942	A	AT	0.4722	-0.0571	0.0083	4.653e-12	29469	6.24285e-12	rs200322786	rs1366594	5	88376061	5.44e-25	FNBMD
Pelvis_BMD	FALSE	rs6594682	5	112444220	T	C	0.4177	0.0461	0.0084	3.452e-08	29181	4.12707e-08	rs6594682	5:112204170	5	112204170	5.9e-12	different age TBMD
Rib_BMD	FALSE	rs6594682	5	112444220	T	C	0.4177	0.0498	0.0084	2.508e-09	29181	3.12172e-09	rs6594682	5:112204170	5	112204170	5.9e-12	different age TBMD
Trunk_BMD	FALSE	rs6594682	5	112444220	T	C	0.4177	0.0514	0.0084	7.627e-10	29181	9.64454e-10	rs6594682	5:112204170	5	112204170	5.9e-12	different age TBMD
Arms_BMD	FALSE	rs7714361	5	112490629	C	A	0.2298	0.0537	0.0098	4.735e-08	28969	4.32931e-08	rs6594682	5:112244037	5	112244037	9.1e-12	different age TBMD
head_BMD	FALSE	rs139315943	5	122669514	T	C	0.2284	-0.0624	0.0098	1.656e-10	28736	1.9779e-10	rs17150506	5:122858945	5	122858945	8.6e-27	different age TBMD
Total_BMD	FALSE	rs6595439	5	122692786	C	G	0.2393	-0.0557	0.0095	4.682e-09	29535	4.63109e-09	rs17150506	5:122858945	5	122858945	8.6e-27	different age TBMD
Leg_BMD	FALSE	rs6867855	5	122887148	G	T	0.2212	-0.0604	0.0097	5.7e-10	29600	4.87871e-10	rs17150506	5:122858945	5	122858945	8.6e-27	different age TBMD
head_BMD	FALSE	rs17150506	5	122943848	A	G	0.2185	-0.0742	0.0098	4.18e-14	29385	3.89748e-14	rs17150506	5:122858945	5	122858945	8.6e-27	different age TBMD
Total_BMD	FALSE	rs17150506	5	122943848	A	G	0.2185	-0.0712	0.0098	4.312e-13	29385	3.89738e-13	rs17150506	5:122858945	5	122858945	8.6e-27	different age TBMD
head_BMD	FALSE	rs2802439	6	6941458	A	G	0.4026	-0.0479	0.0084	1.152e-08	29393	1.20298e-08	rs2802439	6:7050935	6	7050935	2.9e-41	different age TBMD
Femur_total_BMD	FALSE	rs9466056	6	21384613	A	G	0.3816	-0.0514	0.0084	1.104e-09	29588	9.63766e-10	rs9466056	6:21384613	6	21384613	2.8e-11	different age TBMD
Pelvis_BMD	FALSE	rs9466056	6	21384613	A	G	0.3816	-0.0462	0.0084	4.171e-08	29600	3.8566e-08	rs9466056	6:21384613	6	21384613	2.8e-11	different age TBMD
head_BMD	FALSE	6:21894616_AAG_A	6	21894616	A	AAG	0.1146	0.078	0.0132	3.933e-09	29427	3.51545e-09	6:21894616_AAG_A	6:21891576	6	21891576	2.3e-31	different age TBMD
LS_BMD	FALSE	rs539997369	6	25725223	G	GT	0.4387	-0.0516	0.0087	2.621e-09	27187	3.08104e-09	rs539997369	6:25691898	6	25691898	1.5e-09	different age TBMD
Pelvis_BMD	FALSE	rs9358891	6	25903014	T	C	0.3942	-0.0495	0.0084	3.506e-09	29600	3.87421e-09	rs539997369	6:26128446	6	26128446	1.6e-10	different age TBMD
Trunk_BMD	FALSE	rs9379802	6	25933898	A	T	0.4027	-0.049	0.0084	4.895e-09	29571	5.54165e-09	rs539997369	6:26162019	6	26162019	6.5e-13	different age TBMD
LS_BMD	FALSE	rs3752420	6	26027135	A	G	0.4055	-0.0497	0.0086	6.526e-09	28156	7.66337e-09	rs539997369	6:26162019	6	26162019	6.5e-13	different age TBMD
Pelvis_BMD	FALSE	rs13217620	6	27653120	T	C	0.1033	0.076	0.0132	7.703e-09	29234	8.68679e-09	rs13217620	6:27846744	6	27846744	4.2e-13	different age TBMD
Pelvis_BMD	FALSE	rs67340775	6	28304384	C	A	0.1111	0.0729	0.0127	9.978e-09	29600	9.62498e-09	rs67340775	6:28543264	6	28543264	1.5e-15	different age TBMD
Femur_neck_BMD	FALSE	6:28305863_AAAC_A	6	28305863	A	AAAC	0.1268	0.0672	0.0122	3.798e-08	29103	3.68103e-08	rs67340775	6:28554543	6	28554543	1.2e-15	different age TBMD
Pelvis_BMD	FALSE	rs9257133	6	28723421	T	C	0.1121	0.0722	0.0127	1.351e-08	29548	1.33009e-08	rs67340775	6:28562589	6	28562589	1e-15	different age TBMD
Femur_neck_BMD	FALSE	rs3117439	6	29266483	A	G	0.1183	0.0679	0.0124	4.966e-08	29633	4.41887e-08	rs3117439	6:29278505	6	29278505	4.9e-19	different age TBMD
Pelvis_BMD	FALSE	rs3117439	6	29266483	A	G	0.1183	0.0698	0.0124	2.063e-08	29600	1.84185e-08	rs3117439	6:29278505	6	29278505	4.9e-19	different age TBMD
Femur_neck_BMD	FALSE	rs2507976	6	31351887	A	C	0.3626	0.0492	0.0086	9.73e-09	29633	1.07913e-08	rs2507976	6:31393393	6	31393393	9.7e-14	different age TBMD
Femur_neck_BMD	FALSE	rs7757760	6	32247710	G	T	0.2304	0.0537	0.0098	4.089e-08	29188	4.32943e-08	rs7757760	6:32066220	6	32066220	5.3e-08	different age TBMD
head_BMD	FALSE	rs111810959	6	44709460	A	C	0.3333	-0.0638	0.0088	3.922e-13	29247	4.37225e-13	6:44961164_ATTAACTGAAAAATGCCTTCTCCAGAAGGC_A	6:44847529	6	44847529	9.8e-105	different age TBMD
head_BMD	FALSE	6:44961164_ATTAACTGAAAAATGCCTTCTCCAGAAGGC_A	6	44961164	A	ATTAACTGAAAAATGCCTTCTCCAGAAGGC	0.2729	-0.0688	0.0093	1.717e-13	28376	1.45766e-13	6:44961164_ATTAACTGAAAAATGCCTTCTCCAGAAGGC_A	6:45106438	6	45106438	3.1e-108	different age TBMD
LS_BMD	FALSE	6:45080841_GT_G	6	45080841	GT	G	0.4286	-0.051	0.0087	4.219e-09	27164	4.67321e-09	6:44961164_ATTAACTGAAAAATGCCTTCTCCAGAAGGC_A	6:45106438	6	45106438	3.1e-108	different age TBMD
head_BMD	FALSE	rs573931721	6	45276899	GA	G	0.3219	-0.0619	0.0089	3.104e-12	28798	3.67084e-12	6:44961164_ATTAACTGAAAAATGCCTTCTCCAGAAGGC_A	6:45106438	6	45106438	3.1e-108	different age TBMD
head_BMD	FALSE	rs34113003	6	53659234	T	C	0.2072	0.0575	0.0101	1.19e-08	29409	1.27005e-08	rs34113003	6:53617730	6	53617730	1.9e-15	different age TBMD
head_BMD	FALSE	6:126902651_TTTTC_T	6	126902651	T	TTTTC	0.1851	0.0767	0.0105	3.585e-13	29226	2.91333e-13	6:126902651_TTTTC_T	6:127147168	6	127147168	1.8e-38	different age TBMD
Leg_BMD	FALSE	6:126953006_GGTGT_G	6	126953006	G	GGTGT	0.248	-0.0581	0.0094	7.725e-10	29262	6.53197e-10	6:126902651_TTTTC_T	6:127147168	6	127147168	1.8e-38	different age TBMD
Pelvis_BMD	FALSE	6:126953006_GGTGT_G	6	126953006	G	GGTGT	0.248	-0.0518	0.0094	4.065e-08	29262	3.63044e-08	6:126902651_TTTTC_T	6:127147168	6	127147168	1.8e-38	different age TBMD
Total_BMD	FALSE	6:126953006_GGTGT_G	6	126953006	G	GGTGT	0.248	-0.0611	0.0094	1.01e-10	29262	8.27359e-11	6:126902651_TTTTC_T	6:127147168	6	127147168	1.8e-38	different age TBMD
Total_BMD	FALSE	rs1963689	6	127425630	C	T	0.2491	0.0545	0.0096	1.46e-08	29445	1.39502e-08	6:126902651_TTTTC_T	6:127459552	6	127459552	0	different age TBMD
head_BMD	FALSE	rs72959041	6	127454893	A	G	0.04504	0.1368	0.0197	3.61e-12	29368	3.95895e-12	6:126902651_TTTTC_T	6:127459552	6	127459552	0	different age TBMD
Leg_BMD	FALSE	rs7741021	6	127468274	C	A	0.4724	0.0498	0.0083	1.655e-09	29361	2.01787e-09	6:126902651_TTTTC_T	6:127459552	6	127459552	0	different age TBMD
Any type of fracture	FALSE	rs2154168	6	127487902	A	G	0.4742	-0.0667	0.0079	3.0919e-17	376632	3.11286e-17	6:126902651_TTTTC_T	6:127459552	6	127459552	0	different age TBMD
head_BMD	FALSE	6:130349218_CTT_C	6	130349218	C	CTT	0.1486	-0.0644	0.0116	2.989e-08	28952	2.87505e-08	6:130349218_CTT_C	6:130377843	6	130377843	1.3e-31	different age TBMD
head_BMD	FALSE	rs13204469	6	133366810	C	A	0.3174	-0.0991	0.0088	4.121e-29	29291	2.6726e-29	rs13204469	6:133577921	6	133577921	1.5e-143	different age TBMD
head_BMD	FALSE	rs10485232	6	133636811	A	G	0.3444	-0.0757	0.0086	1.635e-18	29491	1.48263e-18	rs13204469	6:133577921	6	133577921	1.5e-143	different age TBMD
Arms_BMD	FALSE	rs4870030	6	151849842	G	A	0.278	-0.0686	0.0092	1.139e-13	29466	9.74682e-10	rs3020332	6:151901409	6	151901409	3.10000000023388e-314	different age TBMD
Total_BMD	FALSE	rs4870030	6	151849842	G	A	0.278	-0.0668	0.0092	4.912e-13	29466	3.23692e-10	rs3020332	6:151901409	6	151901409	3.10000000023388e-314	different age TBMD
Femur_total_BMD	FALSE	rs200010149	6	151849877	GC	G	0.1106	-0.0788	0.013	1.517e-09	29492	5.39336e-09	rs3020332	6:151901409	6	151901409	3.10000000023388e-314	different age TBMD
Leg_BMD	FALSE	rs75067782	6	151900930	A	G	0.07493	0.0915	0.0153	2.123e-09	29600	4.20378e-08	rs3020332	6:151901409	6	151901409	3.10000000023388e-314	different age TBMD
Femur_total_BMD	FALSE	rs9479083	6	151932592	A	C	0.3025	-0.0675	0.009	8.68e-14	29003	2.60356e-13	rs3020332	6:151901409	6	151901409	3.10000000023388e-314	different age TBMD
Pelvis_BMD	FALSE	rs9479083	6	151932592	A	C	0.3025	-0.069	0.009	2.215e-14	29014	7.12912e-09	rs3020332	6:151901409	6	151901409	3.10000000023388e-314	different age TBMD
Rib_BMD	FALSE	rs9479083	6	151932592	A	C	0.3025	-0.0731	0.009	6.061e-16	29014	4.55409e-09	rs3020332	6:151901409	6	151901409	3.10000000023388e-314	different age TBMD
Trunk_BMD	FALSE	rs9479083	6	151932592	A	C	0.3025	-0.079	0.009	2.396e-18	29014	8.86859e-11	rs3020332	6:151901409	6	151901409	3.10000000023388e-314	different age TBMD
Femur_neck_BMD	FALSE	rs10872676	6	151943977	C	T	0.4801	0.0536	0.0082	6.764e-11	29573	6.49122e-11	rs3020332	6:151901409	6	151901409	3.10000000023388e-314	different age TBMD
Total_BMD	FALSE	rs7740042	6	151971720	A	T	0.212	-0.087	0.0101	8.151e-18	28948	4.73589e-11	rs3020332	6:151901409	6	151901409	3.10000000023388e-314	different age TBMD
head_BMD	FALSE	rs6905582	6	152000454	A	G	0.1694	-0.0653	0.0112	4.836e-09	28978	5.64558e-09	rs3020332	6:151901409	6	151901409	3.10000000023388e-314	different age TBMD
LS_BMD	FALSE	rs6905582	6	152000454	A	G	0.1694	-0.1047	0.0114	5.04e-20	27567	2.39927e-13	rs3020332	6:151901409	6	151901409	3.10000000023388e-314	different age TBMD
Spine_BMD	FALSE	rs6905582	6	152000454	A	G	0.1694	-0.0996	0.0112	4.443e-19	28978	1.02643e-11	rs3020332	6:151901409	6	151901409	3.10000000023388e-314	different age TBMD
Arms_BMD	FALSE	rs3020332	6	152008924	T	C	0.4449	0.0782	0.0083	3.299e-21	29432	4.89141e-17	rs3020332	6:151901409	6	151901409	3.10000000023388e-314	different age TBMD
Leg_BMD	FALSE	rs3020332	6	152008924	T	C	0.4449	0.0731	0.0083	1.106e-18	29432	2.51534e-17	rs3020332	6:151901409	6	151901409	3.10000000023388e-314	different age TBMD
Pelvis_BMD	FALSE	rs3020332	6	152008924	T	C	0.4449	0.0692	0.0083	6.448e-17	29432	2.98536e-11	rs3020332	6:151901409	6	151901409	3.10000000023388e-314	different age TBMD
Rib_BMD	FALSE	rs3020332	6	152008924	T	C	0.4449	0.0821	0.0083	3.574e-23	29432	4.35992e-16	rs3020332	6:151901409	6	151901409	3.10000000023388e-314	different age TBMD
Spine_BMD	FALSE	rs3020332	6	152008924	T	C	0.4449	0.085	0.0083	9.673e-25	29432	2.24362e-17	rs3020332	6:151901409	6	151901409	3.10000000023388e-314	different age TBMD
Total_BMD	FALSE	rs3020332	6	152008924	T	C	0.4449	0.0794	0.0083	8.714e-22	29432	2.00963e-10	rs3020332	6:151901409	6	151901409	3.10000000023388e-314	different age TBMD
Trunk_BMD	FALSE	rs3020332	6	152008924	T	C	0.4449	0.0838	0.0083	4.511e-24	29432	3.01619e-16	rs3020332	6:151901409	6	151901409	3.10000000023388e-314	different age TBMD
LS_BMD	FALSE	rs3020333	6	152010254	G	A	0.4452	0.0782	0.0085	2.911e-20	28030	2.06501e-13	rs3020332	6:151901409	6	151901409	3.10000000023388e-314	different age TBMD
Arms_BMD	FALSE	rs62449133	7	30957148	G	A	0.2277	-0.0547	0.0097	1.889e-08	29426	1.73768e-08	rs62449133	7:30955539	7	30955539	8.3e-74	different age TBMD
LS_BMD	FALSE	rs59771742	7	37962268	G	A	0.4478	0.0629	0.0086	2.744e-13	27766	5.57567e-13	rs5883629	7:38110394	7	38110394	2.9e-178	different age TBMD
Spine_BMD	FALSE	rs59771742	7	37962268	G	A	0.4478	0.0497	0.0084	3.264e-09	29192	5.70209e-09	rs5883629	7:38110394	7	38110394	2.9e-178	different age TBMD
Trunk_BMD	FALSE	rs59771742	7	37962268	G	A	0.4478	0.0473	0.0084	1.741e-08	29192	2.96813e-08	rs5883629	7:38110394	7	38110394	2.9e-178	different age TBMD
head_BMD	FALSE	rs5883629	7	38099909	C	CT	0.3496	-0.0487	0.0087	1.982e-08	29469	2.20937e-08	rs5883629	7:38110394	7	38110394	2.9e-178	different age TBMD
LS_BMD	FALSE	rs5883629	7	38099909	C	CT	0.3496	-0.0696	0.0089	5.038e-15	28031	1.14891e-14	rs5883629	7:38110394	7	38110394	2.9e-178	different age TBMD
Spine_BMD	FALSE	rs5883629	7	38099909	C	CT	0.3496	-0.0619	0.0087	9.34e-13	29469	1.97979e-12	rs5883629	7:38110394	7	38110394	2.9e-178	different age TBMD
Pelvis_BMD	FALSE	rs1464712	7	38125584	A	G	0.347	-0.0577	0.0087	2.863e-11	29581	3.42005e-11	rs5883629	7:38110394	7	38110394	2.9e-178	different age TBMD
Any type of fracture	FALSE	rs11972702	7	38147661	T	C	0.3505	0.0465	0.0083	2.11392e-08	373746	2.1167e-08	rs5883629	7:38110394	7	38110394	2.9e-178	eBMD
Weighted bearing bone fracture	FALSE	rs2177470	7	38152697	A	T	0.6825	-0.0901	0.0147	8.339e-10	346750	8.84761e-10	rs5883629	7:38110394	7	38110394	2.9e-178	eBMD
Total_BMD	FALSE	rs6973667	7	38152863	G	A	0.3343	0.0527	0.0089	2.648e-09	28778	3.26356e-09	rs5883629	7:38110394	7	38110394	2.9e-178	different age TBMD
Femur_total_BMD	FALSE	rs6978070	7	38152923	A	G	0.3344	0.0596	0.0089	1.783e-11	28747	2.21043e-11	rs5883629	7:38110394	7	38110394	2.9e-178	different age TBMD
Leg_BMD	FALSE	rs6978070	7	38152923	A	G	0.3344	0.0514	0.0089	6.784e-09	28760	7.83562e-09	rs5883629	7:38110394	7	38110394	2.9e-178	different age TBMD
Leg_BMD	FALSE	rs10661423	7	96127689	C	CTG	0.3319	-0.0838	0.0088	1.293e-21	29235	1.94509e-21	rs752993538	7:96133531	7	96133531	3.4e-94	different age TBMD
Pelvis_BMD	FALSE	rs10661423	7	96127689	C	CTG	0.3319	-0.0758	0.0088	5.29e-18	29235	7.78605e-18	rs752993538	7:96133531	7	96133531	3.4e-94	different age TBMD
Spine_BMD	FALSE	rs10661423	7	96127689	C	CTG	0.3319	-0.0727	0.0088	1.201e-16	29235	1.56115e-16	rs752993538	7:96133531	7	96133531	3.4e-94	different age TBMD
LS_BMD	FALSE	rs6465511	7	96134115	C	G	0.3314	-0.0754	0.0089	3.632e-17	28148	2.64448e-17	rs752993538	7:96133531	7	96133531	3.4e-94	different age TBMD
Trunk_BMD	FALSE	rs4440558	7	96135274	A	G	0.3308	-0.0833	0.0087	1.422e-21	29595	1.17733e-21	rs752993538	7:96133531	7	96133531	3.4e-94	different age TBMD
Arms_BMD	FALSE	rs752993538	7	96135291	TTGTCAA	T	0.3322	-0.0852	0.0087	1.89e-22	29353	1.40856e-22	rs752993538	7:96133531	7	96133531	3.4e-94	different age TBMD
Femur_neck_BMD	FALSE	rs752993538	7	96135291	TTGTCAA	T	0.3322	-0.0647	0.0087	1.364e-13	29385	1.0865e-13	rs752993538	7:96133531	7	96133531	3.4e-94	different age TBMD
Femur_total_BMD	FALSE	rs752993538	7	96135291	TTGTCAA	T	0.3322	-0.0785	0.0087	2.898e-19	29340	2.0478e-19	rs752993538	7:96133531	7	96133531	3.4e-94	different age TBMD
Rib_BMD	FALSE	rs752993538	7	96135291	TTGTCAA	T	0.3322	-0.0823	0.0088	5.036e-21	29353	9.79394e-21	rs752993538	7:96133531	7	96133531	3.4e-94	different age TBMD
Total_BMD	FALSE	rs752993538	7	96135291	TTGTCAA	T	0.3322	-0.091	0.0087	2.344e-25	29353	1.61884e-25	rs752993538	7:96133531	7	96133531	3.4e-94	different age TBMD
head_BMD	FALSE	rs6971293	7	96148577	T	C	0.3352	-0.0587	0.0088	2.364e-11	29237	2.63941e-11	rs752993538	7:96133531	7	96133531	3.4e-94	different age TBMD
Total_BMD	FALSE	rs113544665	7	96412349	CAG	C	0.3769	0.0535	0.0086	4.721e-10	28821	5.07335e-10	rs752993538	7:96201273	7	96201273	6.3e-56	different age TBMD
Trunk_BMD	FALSE	rs113544665	7	96412349	CAG	C	0.3769	0.0473	0.0086	3.702e-08	28821	3.85914e-08	rs752993538	7:96201273	7	96201273	6.3e-56	different age TBMD
Leg_BMD	FALSE	rs11768481	7	96629103	A	C	0.3275	-0.0507	0.0088	6.928e-09	29128	8.50299e-09	rs752993538	7:96647184	7	96647184	5.6e-23	different age TBMD
Arms_BMD	FALSE	rs148982377	7	99075038	C	T	0.03839	-0.121	0.0209	6.994e-09	29491	7.19066e-09	rs45446698	7:99075038	7	99075038	1.6e-13	different age TBMD
Rib_BMD	FALSE	rs148982377	7	99075038	C	T	0.03839	-0.1153	0.0209	3.502e-08	29491	3.5056e-08	rs45446698	7:99075038	7	99075038	1.6e-13	different age TBMD
Arms_BMD	FALSE	rs45446698	7	99332948	G	T	0.04045	-0.1195	0.0202	3.517e-09	29600	3.36694e-09	rs45446698	7:99332948	7	99332948	4.9e-15	different age TBMD
Leg_BMD	FALSE	rs45446698	7	99332948	G	T	0.04045	-0.1103	0.0202	4.966e-08	29600	4.81849e-08	rs45446698	7:99332948	7	99332948	4.9e-15	different age TBMD
Rib_BMD	FALSE	rs45446698	7	99332948	G	T	0.04045	-0.1225	0.0202	1.406e-09	29600	1.35371e-09	rs45446698	7:99332948	7	99332948	4.9e-15	different age TBMD
Total_BMD	FALSE	rs45446698	7	99332948	G	T	0.04045	-0.1175	0.0202	6.385e-09	29600	6.10781e-09	rs45446698	7:99332948	7	99332948	4.9e-15	different age TBMD
Trunk_BMD	FALSE	rs45446698	7	99332948	G	T	0.04045	-0.1112	0.0202	3.893e-08	29600	3.74716e-08	rs45446698	7:99332948	7	99332948	4.9e-15	different age TBMD
head_BMD	FALSE	rs4281065	7	120401797	T	A	0.1341	0.0791	0.0121	5.285e-11	29517	6.46766e-11	rs3779381	7:120529754	7	120529754	6.8e-61	different age TBMD
Total_BMD	FALSE	rs41623	7	120428799	C	A	0.254	0.0545	0.0093	5.486e-09	29535	4.71351e-09	rs3779381	7:120529754	7	120529754	6.8e-61	different age TBMD
head_BMD	FALSE	rs79189641	7	120710475	T	C	0.05867	0.1386	0.0172	8.598e-16	29513	9.05022e-09	rs3779381	7:120869464	7	120869464	0	different age TBMD
Leg_BMD	FALSE	rs79189641	7	120710475	T	C	0.05867	0.102	0.0172	3.25e-09	29513	3.08722e-09	rs3779381	7:120869464	7	120869464	0	different age TBMD
Arms_BMD	FALSE	rs1296405	7	120759606	A	G	0.3847	-0.0736	0.0084	2.613e-18	29464	5.94641e-35	rs3779381	7:120869464	7	120869464	0	different age TBMD
Total_BMD	FALSE	rs1296405	7	120759606	A	G	0.3847	-0.0492	0.0084	5.565e-09	29464	5.12537e-20	rs3779381	7:120869464	7	120869464	0	different age TBMD
Rib_BMD	FALSE	rs549829667	7	120772016	GT	G	0.3757	-0.0623	0.0084	1.308e-13	29054	1.14591e-21	rs3779381	7:120869464	7	120869464	0	different age TBMD
head_BMD	FALSE	rs1112810	7	120812574	C	T	0.3884	-0.0878	0.0084	2.057e-25	29378	1.64752e-33	rs3779381	7:120869464	7	120869464	0	different age TBMD
Any type of fracture	FALSE	rs62476338	7	120960271	C	G	0.3693	-0.0792	0.0084	4.15712e-21	356588	4.20341e-21	rs3779381	7:120869464	7	120869464	0	eBMD
Arms_BMD	FALSE	rs3779381	7	120966790	G	A	0.2609	0.1839	0.0094	5.27e-86	29540	2.64855e-101	rs3779381	7:120869464	7	120869464	0	different age TBMD
Femur_neck_BMD	FALSE	rs3779381	7	120966790	G	A	0.2609	0.0774	0.0094	1.759e-16	29574	1.95873e-16	rs3779381	7:120869464	7	120869464	0	different age TBMD
Femur_total_BMD	FALSE	rs3779381	7	120966790	G	A	0.2609	0.0707	0.0094	5.689e-14	29529	5.73106e-14	rs3779381	7:120869464	7	120869464	0	different age TBMD
Leg_BMD	FALSE	rs3779381	7	120966790	G	A	0.2609	0.1809	0.0094	2.771e-83	29540	1.65263e-81	rs3779381	7:120869464	7	120869464	0	different age TBMD
LS_BMD	FALSE	rs3779381	7	120966790	G	A	0.2609	0.0739	0.0097	1.854e-14	28100	2.72834e-14	rs3779381	7:120869464	7	120869464	0	different age TBMD
Pelvis_BMD	FALSE	rs3779381	7	120966790	G	A	0.2609	0.0588	0.0094	4.043e-10	29540	4.07268e-10	rs3779381	7:120869464	7	120869464	0	different age TBMD
Rib_BMD	FALSE	rs3779381	7	120966790	G	A	0.2609	0.1377	0.0094	1.042e-48	29540	6.18362e-66	rs3779381	7:120869464	7	120869464	0	different age TBMD
Spine_BMD	FALSE	rs3779381	7	120966790	G	A	0.2609	0.0856	0.0094	8.781e-20	29540	2.05859e-23	rs3779381	7:120869464	7	120869464	0	different age TBMD
Total_BMD	FALSE	rs3779381	7	120966790	G	A	0.2609	0.1722	0.0094	1.703e-75	29540	6.1894e-85	rs3779381	7:120869464	7	120869464	0	different age TBMD
Trunk_BMD	FALSE	rs3779381	7	120966790	G	A	0.2609	0.0913	0.0094	2.65e-22	29540	1.41565e-26	rs3779381	7:120869464	7	120869464	0	different age TBMD
head_BMD	FALSE	rs142005327	7	120969969	GCT	G	0.2604	0.1505	0.0094	5.612e-58	29517	1.14075e-70	rs3779381	7:120869464	7	120869464	0	different age TBMD
Trunk_BMD	FALSE	rs5883629	7		C	CT	0.3496	-0.0596	0.0087	5.914e-12	29469	1.23787e-11	rs5883629	7:38110394	7	38110394	2.9e-178	different age TBMD
Arms_BMD	FALSE	rs6988939	8	8666916	C	T	0.4342	-0.0456	0.0083	3.837e-08	29410	3.99127e-08	rs3779381	8:8721473	8	8721473	2.1e-66	different age TBMD
Arms_BMD	FALSE	rs6601304	8	9262538	C	T	0.4399	-0.0468	0.0083	2.031e-08	28911	1.7447e-08	rs6601304	8:9084121	8	9084121	2.3e-91	different age TBMD
Arms_BMD	FALSE	rs73212812	8	22532279	A	G	0.03019	0.1454	0.0239	1.233e-09	29600	1.20194e-09	rs73212812	8:22532279	8	22532279	4.5e-14	different age TBMD
Leg_BMD	FALSE	rs73212812	8	22532279	A	G	0.03019	0.1329	0.0239	2.836e-08	29600	2.731e-08	rs73212812	8:22532279	8	22532279	4.5e-14	different age TBMD
Femur_total_BMD	FALSE	rs34472877	8	116612106	TG	T	0.3417	-0.0499	0.0088	1.559e-08	28803	1.45025e-08	rs34472877	8:116663898	8	116663898	2.9e-55	different age TBMD
Femur_neck_BMD	FALSE	rs4876611	8	116671848	A	G	0.2748	0.0502	0.0091	3.665e-08	29461	3.51208e-08	rs34472877	8:116663898	8	116663898	2.9e-55	different age TBMD
Total_BMD	FALSE	rs7010267	8	119946656	A	C	0.4477	0.098	0.0083	3.599e-32	29164	5.00197e-32	rs1485307	8:119926179	8	119926179	2.3e-33	different age TBMD
Arms_BMD	FALSE	8:119947800_ACTTTC_A	8	119947800	A	ACTTTC	0.4431	0.0747	0.0084	6.308e-19	28581	6.64703e-19	rs1485307	8:119926179	8	119926179	2.3e-33	different age TBMD
head_BMD	FALSE	8:119947800_ACTTTC_A	8	119947800	A	ACTTTC	0.4431	0.0896	0.0084	1.79e-26	28581	1.82964e-26	rs1485307	8:119926179	8	119926179	2.3e-33	different age TBMD
Leg_BMD	FALSE	rs1982763	8	119947828	T	C	0.4473	0.0789	0.0083	2.106e-21	29170	2.27912e-21	rs1485307	8:119926179	8	119926179	2.3e-33	different age TBMD
Femur_total_BMD	FALSE	rs12386960	8	119968411	C	G	0.1465	-0.1025	0.0116	9.733e-19	29493	3.67011e-09	rs1485307	8:119926179	8	119926179	2.3e-33	different age TBMD
Rib_BMD	FALSE	rs1564860	8	119975670	T	C	0.3053	-0.081	0.009	1.769e-19	29278	2.52883e-19	rs1485307	8:119926179	8	119926179	2.3e-33	different age TBMD
Femur_total_BMD	FALSE	rs1485307	8	120007395	T	C	0.4463	0.0783	0.0082	1.699e-21	29569	4.67073e-12	rs1485307	8:119926179	8	119926179	2.3e-33	different age TBMD
LS_BMD	FALSE	rs1485307	8	120007395	T	C	0.4463	0.0775	0.0084	3.699e-20	28137	3.18543e-20	rs1485307	8:119926179	8	119926179	2.3e-33	different age TBMD
Pelvis_BMD	FALSE	rs1485307	8	120007395	T	C	0.4463	0.0922	0.0082	3.301e-29	29581	3.24437e-29	rs1485307	8:119926179	8	119926179	2.3e-33	different age TBMD
Spine_BMD	FALSE	rs1485307	8	120007395	T	C	0.4463	0.0728	0.0082	8.786e-19	29581	7.55093e-19	rs1485307	8:119926179	8	119926179	2.3e-33	different age TBMD
Trunk_BMD	FALSE	rs1485307	8	120007395	T	C	0.4463	0.0889	0.0082	3.121e-27	29581	2.76002e-27	rs1485307	8:119926179	8	119926179	2.3e-33	different age TBMD
Femur_neck_BMD	FALSE	8:120012148_GT_G	8	120012148	GT	G	0.4607	0.0667	0.0084	1.665e-15	28628	2.16067e-15	rs1485307	8:119926179	8	119926179	2.3e-33	different age TBMD
Femur_neck_BMD	FALSE	rs11793115	9	95843584	T	A	0.04918	0.1037	0.0188	3.557e-08	29614	3.52267e-08	rs11793115	9:95605067	9	95605067	9.2e-17	different age TBMD
LS_BMD	FALSE	rs73654566	9	98309181	C	G	0.1112	-0.0765	0.0136	1.726e-08	28116	1.88956e-08	rs73654566	9:98229389	9	98229389	1.1e-34	different age TBMD
LS_BMD	TRUE	rs1039406	9	107748958	C	T	0.4724	-0.0485	0.0085	1.209e-08	27527	1.17987e-08	rs746100	rs1831554	9	107625312	4.14e-05	FABMD
Femur_neck_BMD	TRUE	rs746100	9	107749051	A	C	0.4723	-0.05	0.0083	1.693e-09	28982	1.73973e-09	rs746100	rs1831554	9	107625312	4.14e-05	FABMD
Femur_total_BMD	TRUE	rs746100	9	107749051	A	C	0.4723	-0.0501	0.0083	1.639e-09	28938	1.61506e-09	rs746100	rs1831554	9	107625312	4.14e-05	FABMD
Pelvis_BMD	TRUE	rs746100	9	107749051	A	C	0.4723	-0.0487	0.0083	4.501e-09	28953	4.51657e-09	rs746100	rs1831554	9	107625312	4.14e-05	FABMD
Trunk_BMD	TRUE	rs746100	9	107749051	A	C	0.4723	-0.0477	0.0083	9.354e-09	28953	9.25763e-09	rs746100	rs1831554	9	107625312	4.14e-05	FABMD
Femur_total_BMD	FALSE	rs7037020	9	133444644	T	C	0.3381	-0.0512	0.0087	4.636e-09	29420	4.06143e-09	rs7037020	9:133452158	9	133452158	4.4e-39	different age TBMD
Leg_BMD	FALSE	rs7037020	9	133444644	T	C	0.3381	-0.0532	0.0087	1.104e-09	29433	9.89227e-10	rs7037020	9:133452158	9	133452158	4.4e-39	different age TBMD
head_BMD	FALSE	rs7095538	10	54425675	A	G	0.1095	-0.0882	0.0133	3.468e-11	29521	3.43464e-11	rs7095538	10:54420223	10	54420223	0	different age TBMD
Leg_BMD	TRUE	rs10840273	11	9642451	T	C	0.4055	0.0496	0.0085	4.513e-09	28999	5.47982e-09	rs10840273	rs543175339	11	9540847	1e-05	Fracture
Arms_BMD	FALSE	rs375131378	11	15700184	G	GAATAGA	0.1765	0.0853	0.0108	3.733e-15	29560	4.30335e-16	rs375131378	11:15565964	11	15565964	1.1e-23	different age TBMD
Femur_neck_BMD	FALSE	rs375131378	11	15700184	G	GAATAGA	0.1765	0.104	0.0108	7.56e-22	29593	6.94397e-22	rs375131378	11:15565964	11	15565964	1.1e-23	different age TBMD
Femur_total_BMD	FALSE	rs375131378	11	15700184	G	GAATAGA	0.1765	0.0952	0.0108	1.553e-18	29548	7.44508e-20	rs375131378	11:15565964	11	15565964	1.1e-23	different age TBMD
Leg_BMD	FALSE	rs375131378	11	15700184	G	GAATAGA	0.1765	0.0754	0.0108	3.513e-12	29560	3.0418e-12	rs375131378	11:15565964	11	15565964	1.1e-23	different age TBMD
Pelvis_BMD	FALSE	rs375131378	11	15700184	G	GAATAGA	0.1765	0.0729	0.0108	1.822e-11	29560	1.25646e-12	rs375131378	11:15565964	11	15565964	1.1e-23	different age TBMD
Total_BMD	FALSE	rs375131378	11	15700184	G	GAATAGA	0.1765	0.0725	0.0108	2.327e-11	29560	2.6471e-12	rs375131378	11:15565964	11	15565964	1.1e-23	different age TBMD
Trunk_BMD	FALSE	rs375131378	11	15700184	G	GAATAGA	0.1765	0.0618	0.0108	1.231e-08	29560	1.56718e-09	rs375131378	11:15565964	11	15565964	1.1e-23	different age TBMD
Pelvis_BMD	FALSE	rs4757373	11	15891653	T	C	0.2797	0.0714	0.0091	6.159e-15	29583	3.79552e-16	rs375131378	rs7108738	11	15710084	8.07e-17	FNBMD
Rib_BMD	FALSE	rs4757373	11	15891653	T	C	0.2797	0.0539	0.0092	3.995e-09	29583	4.76045e-09	rs375131378	rs7108738	11	15710084	8.07e-17	FNBMD
Total_BMD	FALSE	rs4757373	11	15891653	T	C	0.2797	0.058	0.0092	2.381e-10	29583	3.96719e-11	rs375131378	rs7108738	11	15710084	8.07e-17	FNBMD
Trunk_BMD	FALSE	rs4757373	11	15891653	T	C	0.2797	0.0642	0.0091	2.289e-12	29583	2.67811e-13	rs375131378	rs7108738	11	15710084	8.07e-17	FNBMD
Leg_BMD	FALSE	rs11023871	11	16231935	C	A	0.2577	0.069	0.0094	2.543e-13	29157	2.2371e-13	rs375131378	11:16252183	11	16252183	2.3e-21	different age TBMD
Total_BMD	FALSE	rs11023871	11	16231935	C	A	0.2577	0.0831	0.0094	1.186e-18	29157	1.05818e-18	rs375131378	11:16252183	11	16252183	2.3e-21	different age TBMD
Spine_BMD	FALSE	rs16932777	11	16252183	G	C	0.2576	0.0592	0.0094	3.458e-10	29226	3.09948e-10	rs375131378	11:16484699	11	16484699	4.4e-23	different age TBMD
Arms_BMD	FALSE	rs7927191	11	16252982	C	T	0.2576	0.0734	0.0094	6.872e-15	29221	6.16513e-15	rs375131378	11:16484699	11	16484699	4.4e-23	different age TBMD
LS_BMD	FALSE	rs7927191	11	16252982	C	T	0.2576	0.0619	0.0097	1.488e-10	27801	1.8078e-10	rs375131378	11:16484699	11	16484699	4.4e-23	different age TBMD
Trunk_BMD	FALSE	rs7927191	11	16252982	C	T	0.2576	0.0768	0.0094	3.687e-16	29221	3.32134e-16	rs375131378	11:16484699	11	16484699	4.4e-23	different age TBMD
Pelvis_BMD	FALSE	rs7938055	11	16253187	T	C	0.2593	0.0769	0.0094	3.28e-16	29210	3.04306e-16	rs375131378	11:16484699	11	16484699	4.4e-23	different age TBMD
Femur_total_BMD	FALSE	rs112725769	11	16274895	CA	C	0.4814	-0.0565	0.0083	1.034e-11	28972	1.03271e-11	rs375131378	11:16520311	11	16520311	9e-24	different age TBMD
Femur_neck_BMD	FALSE	rs11023894	11	16284616	T	A	0.4828	-0.0496	0.0083	1.95e-09	29251	2.33928e-09	rs375131378	11:16520311	11	16520311	9e-24	different age TBMD
Rib_BMD	FALSE	rs10741694	11	16286183	T	C	0.372	0.0705	0.0085	8.243e-17	29306	1.18567e-16	rs375131378	11:16520311	11	16520311	9e-24	different age TBMD
head_BMD	FALSE	rs12798854	11	16357850	G	C	0.2091	0.0709	0.0101	2.508e-12	29450	2.31546e-12	rs375131378	11:16542089	11	16542089	6.9e-29	different age TBMD
Arms_BMD	FALSE	rs146341994	11	16620432	AT	A	0.2813	0.0646	0.0091	1.51e-12	29265	1.31258e-12	rs375131378	11:16626629	11	16626629	1.9e-31	different age TBMD
Femur_total_BMD	FALSE	rs146341994	11	16620432	AT	A	0.2813	0.0625	0.0091	7.849e-12	29253	6.75377e-12	rs375131378	11:16626629	11	16626629	1.9e-31	different age TBMD
Leg_BMD	FALSE	rs146341994	11	16620432	AT	A	0.2813	0.0667	0.0091	2.863e-13	29265	2.42233e-13	rs375131378	11:16626629	11	16626629	1.9e-31	different age TBMD
LS_BMD	FALSE	rs146341994	11	16620432	AT	A	0.2813	0.0563	0.0094	1.734e-09	27836	2.15599e-09	rs375131378	11:16626629	11	16626629	1.9e-31	different age TBMD
Pelvis_BMD	FALSE	rs146341994	11	16620432	AT	A	0.2813	0.0812	0.0091	5.798e-19	29265	5.04763e-19	rs375131378	11:16626629	11	16626629	1.9e-31	different age TBMD
Rib_BMD	FALSE	rs146341994	11	16620432	AT	A	0.2813	0.0594	0.0091	8.384e-11	29265	6.89679e-11	rs375131378	11:16626629	11	16626629	1.9e-31	different age TBMD
Spine_BMD	FALSE	rs146341994	11	16620432	AT	A	0.2813	0.0613	0.0091	1.831e-11	29265	1.68255e-11	rs375131378	11:16626629	11	16626629	1.9e-31	different age TBMD
Total_BMD	FALSE	rs146341994	11	16620432	AT	A	0.2813	0.0786	0.0091	7.365e-18	29265	6.31934e-18	rs375131378	11:16626629	11	16626629	1.9e-31	different age TBMD
Trunk_BMD	FALSE	rs146341994	11	16620432	AT	A	0.2813	0.0748	0.0091	2.586e-16	29265	2.20212e-16	rs375131378	11:16626629	11	16626629	1.9e-31	different age TBMD
Femur_neck_BMD	FALSE	11:16672348_GA_G	11	16672348	GA	G	0.2812	0.06	0.0091	4.643e-11	29307	4.43766e-11	rs375131378	11:16626629	11	16626629	1.9e-31	different age TBMD
head_BMD	FALSE	11:16672348_GA_G	11	16672348	GA	G	0.2812	0.0579	0.0091	2.291e-10	29275	2.03873e-10	rs375131378	11:16626629	11	16626629	1.9e-31	different age TBMD
head_BMD	FALSE	rs10450586	11	27308483	G	C	0.3669	0.1067	0.0085	8.509e-36	29431	7.19727e-11	rs10450586	11:27303855	11	27303855	1.4e-108	different age TBMD
LS_BMD	FALSE	rs10835165	11	27355799	G	A	0.2557	-0.0555	0.0098	1.651e-08	27914	1.51356e-08	rs10450586	11:27303855	11	27303855	1.4e-108	different age TBMD
Total_BMD	FALSE	rs10835165	11	27355799	G	A	0.2557	-0.0648	0.0096	1.594e-11	29341	1.5337e-11	rs10450586	11:27303855	11	27303855	1.4e-108	different age TBMD
head_BMD	FALSE	rs12576419	11	27460768	C	T	0.1735	0.0914	0.0109	4.426e-17	29532	5.64889e-73	rs10450586	11:27303855	11	27303855	1.4e-108	different age TBMD
head_BMD	FALSE	rs4536164	11	27467109	A	C	0.3081	0.0752	0.0089	3.402e-17	29283	1.363e-168	rs10450586	11:27303855	11	27303855	1.4e-108	different age TBMD
head_BMD	FALSE	rs7127507	11	27714884	C	T	0.3308	0.0499	0.0088	1.331e-08	29463	1.29665e-137	rs10450586	11:27516717	11	27516717	1.9e-32	different age TBMD
head_BMD	FALSE	11:27737961_AAC_A	11	27737961	A	AAC	0.4726	-0.0955	0.0083	1.243e-30	29144	3.40273e-123	rs10450586	11:27516717	11	27516717	1.9e-32	different age TBMD
head_BMD	FALSE	rs12273363	11	27744859	C	T	0.1997	0.0712	0.0102	2.526e-12	29484	8.62148e-115	rs10450586	11:27516717	11	27516717	1.9e-32	different age TBMD
Total_BMD	FALSE	rs12288512	11	27747671	A	G	0.1996	0.0587	0.0102	7.737e-09	29546	8.82976e-09	rs10450586	11:27516717	11	27516717	1.9e-32	different age TBMD
head_BMD	FALSE	rs2553827	11	35096667	G	A	0.4462	-0.0494	0.0082	1.908e-09	29552	1.7353e-09	rs2553827	11:35085453	11	35085453	5.2e-44	different age TBMD
Femur_total_BMD	FALSE	rs11038864	11	46349103	A	G	0.1919	0.0577	0.0105	4.143e-08	28872	3.96355e-08	rs79044335	11:46398916	11	46398916	4.1e-27	different age TBMD
Spine_BMD	FALSE	rs61882674	11	46352266	G	C	0.1641	0.0672	0.0111	1.408e-09	29298	1.44511e-09	rs79044335	11:46398916	11	46398916	4.1e-27	different age TBMD
Leg_BMD	FALSE	rs876701	11	46370767	G	A	0.1711	0.0609	0.0109	2.451e-08	29600	2.34663e-08	rs79044335	11:46398916	11	46398916	4.1e-27	different age TBMD
Total_BMD	FALSE	rs876701	11	46370767	G	A	0.1711	0.07	0.0109	1.486e-10	29600	1.38418e-10	rs79044335	11:46398916	11	46398916	4.1e-27	different age TBMD
head_BMD	FALSE	rs17197116	11	46520302	C	T	0.08137	0.0953	0.0151	2.688e-10	29593	2.84416e-10	rs79044335	11:46723937	11	46723937	2.9e-48	different age TBMD
Spine_BMD	FALSE	rs35327580	11	46605817	G	A	0.1841	0.0633	0.0108	4.509e-09	28817	4.6945e-09	rs79044335	11:46842045	11	46842045	3.7e-58	different age TBMD
head_BMD	FALSE	rs12575721	11	46823681	C	T	0.1051	0.1057	0.0134	2.731e-15	29600	3.2783e-15	rs79044335	11:46898771	11	46898771	2.8e-59	different age TBMD
Total_BMD	FALSE	rs12575721	11	46823681	C	T	0.1051	0.085	0.0134	2.087e-10	29600	2.312e-10	rs79044335	11:46898771	11	46898771	2.8e-59	different age TBMD
Total_BMD	FALSE	rs11039086	11	47116033	G	C	0.3195	0.0579	0.0091	1.636e-10	28593	2.04302e-10	rs79044335	11:46898771	11	46898771	2.8e-59	different age TBMD
Leg_BMD	FALSE	rs10769239	11	47130540	G	C	0.3347	0.0514	0.0088	5.011e-09	29467	5.29761e-09	rs79044335	11:46898771	11	46898771	2.8e-59	different age TBMD
head_BMD	FALSE	rs79044335	11	47200402	C	G	0.09005	0.1061	0.0143	1.36e-13	29555	1.23661e-13	rs79044335	11:47131881	11	47131881	1.6e-58	different age TBMD
head_BMD	FALSE	rs61895110	11	47557160	A	G	0.07161	0.1009	0.0157	1.287e-10	29498	1.34082e-10	rs79044335	11:47362465	11	47362465	1.4e-16	different age TBMD
head_BMD	FALSE	rs112030310	11	47971246	A	T	0.08086	0.0829	0.0149	2.548e-08	29508	2.68258e-08	rs79044335	11:48200265	11	48200265	2.2e-14	different age TBMD
head_BMD	FALSE	rs55884750	11	48462001	A	T	0.07574	0.0849	0.0155	4.3e-08	28786	4.38195e-08	rs79044335	11:48219812	11	48219812	3.1e-14	different age TBMD
Arms_BMD	FALSE	rs4988321	11	68174189	A	G	0.04984	-0.1135	0.0187	1.415e-09	29600	1.3123e-09	11:68263650_CT_C	11:68218290	11	68218290	8e-77	different age TBMD
head_BMD	FALSE	rs4988321	11	68174189	A	G	0.04984	-0.1729	0.0187	2.626e-20	29600	2.56933e-09	11:68263650_CT_C	11:68218290	11	68218290	8e-77	different age TBMD
Leg_BMD	FALSE	rs4988321	11	68174189	A	G	0.04984	-0.1185	0.0187	2.602e-10	29600	2.40826e-10	11:68263650_CT_C	11:68218290	11	68218290	8e-77	different age TBMD
LS_BMD	FALSE	rs4988321	11	68174189	A	G	0.04984	-0.168	0.0192	1.89e-18	28156	2.74508e-10	11:68263650_CT_C	11:68218290	11	68218290	8e-77	different age TBMD
Pelvis_BMD	FALSE	rs4988321	11	68174189	A	G	0.04984	-0.174	0.0187	1.466e-20	29600	1.47841e-21	11:68263650_CT_C	11:68218290	11	68218290	8e-77	different age TBMD
Spine_BMD	FALSE	rs4988321	11	68174189	A	G	0.04984	-0.1653	0.0187	1.07e-18	29600	1.06401e-18	11:68263650_CT_C	11:68218290	11	68218290	8e-77	different age TBMD
Total_BMD	FALSE	rs4988321	11	68174189	A	G	0.04984	-0.1715	0.0187	5.198e-20	29600	2.47591e-11	11:68263650_CT_C	11:68218290	11	68218290	8e-77	different age TBMD
Trunk_BMD	FALSE	rs4988321	11	68174189	A	G	0.04984	-0.1691	0.0187	1.72e-19	29600	1.64816e-20	11:68263650_CT_C	11:68218290	11	68218290	8e-77	different age TBMD
Rib_BMD	FALSE	rs7105218	11	68222461	A	C	0.1674	-0.0653	0.0111	4.457e-09	29397	4.11614e-09	11:68263650_CT_C	11:68218290	11	68218290	8e-77	different age TBMD
head_BMD	FALSE	11:68263650_CT_C	11	68263650	C	CT	0.2715	-0.1049	0.0093	2.694e-29	28738	1.78648e-18	11:68263650_CT_C	11:68218290	11	68218290	8e-77	different age TBMD
LS_BMD	FALSE	11:68263650_CT_C	11	68263650	C	CT	0.2715	-0.0834	0.0096	3.382e-18	27331	4.80413e-10	11:68263650_CT_C	11:68218290	11	68218290	8e-77	different age TBMD
Total_BMD	FALSE	11:68263650_CT_C	11	68263650	C	CT	0.2715	-0.0827	0.0093	7.773e-19	28738	3.21435e-10	11:68263650_CT_C	11:68218290	11	68218290	8e-77	different age TBMD
Arms_BMD	FALSE	rs505429	11	86886650	G	A	0.3176	-0.0814	0.0089	4.168e-20	29560	6.66482e-20	rs505429	11:86854309	11	86854309	7.7e-220	different age TBMD
Femur_total_BMD	FALSE	rs505429	11	86886650	G	A	0.3176	-0.0575	0.0089	9.252e-11	29548	1.07428e-10	rs505429	11:86854309	11	86854309	7.7e-220	different age TBMD
Leg_BMD	FALSE	rs505429	11	86886650	G	A	0.3176	-0.0997	0.0089	2.017e-29	29560	5.22129e-29	rs505429	11:86854309	11	86854309	7.7e-220	different age TBMD
Pelvis_BMD	FALSE	rs505429	11	86886650	G	A	0.3176	-0.0521	0.0089	4.12e-09	29560	4.89929e-09	rs505429	11:86854309	11	86854309	7.7e-220	different age TBMD
Rib_BMD	FALSE	rs505429	11	86886650	G	A	0.3176	-0.0495	0.0089	2.411e-08	29560	2.71458e-08	rs505429	11:86854309	11	86854309	7.7e-220	different age TBMD
Spine_BMD	FALSE	rs505429	11	86886650	G	A	0.3176	-0.0581	0.0089	5.423e-11	29560	6.87393e-11	rs505429	11:86854309	11	86854309	7.7e-220	different age TBMD
Total_BMD	FALSE	rs505429	11	86886650	G	A	0.3176	-0.0782	0.0089	1.13e-18	29560	1.71038e-18	rs505429	11:86854309	11	86854309	7.7e-220	different age TBMD
Trunk_BMD	FALSE	rs505429	11	86886650	G	A	0.3176	-0.0581	0.0089	5.408e-11	29560	6.87397e-11	rs505429	11:86854309	11	86854309	7.7e-220	different age TBMD
LS_BMD	FALSE	rs5794803	11	112397264	C	CT	0.3896	0.0532	0.0088	1.555e-09	26980	1.52726e-09	rs7125263	11:112437007	11	112437007	3.9e-167	different age TBMD
Total_BMD	FALSE	rs7952251	11	112433438	G	A	0.4602	0.0465	0.0084	2.791e-08	28813	3.15138e-08	rs7125263	11:112437007	11	112437007	3.9e-167	different age TBMD
Pelvis_BMD	FALSE	rs7125263	11	112435379	T	C	0.4063	0.0515	0.0085	1.321e-09	28637	1.40403e-09	rs7125263	11:112437007	11	112437007	3.9e-167	different age TBMD
Spine_BMD	FALSE	rs7125263	11	112435379	T	C	0.4063	0.0477	0.0085	2.078e-08	28637	2.03787e-08	rs7125263	11:112437007	11	112437007	3.9e-167	different age TBMD
Trunk_BMD	FALSE	rs7125263	11	112435379	T	C	0.4063	0.053	0.0085	4.687e-10	28637	4.63057e-10	rs7125263	11:112437007	11	112437007	3.9e-167	different age TBMD
LS_BMD	FALSE	rs10790255	11	118515579	G	T	0.2496	-0.0568	0.0098	6.913e-09	28096	6.93511e-09	rs10790255	11:118515579	11	118515579	2.3e-29	different age TBMD
Leg_BMD	FALSE	rs10893877	11	128353171	C	T	0.4284	0.0507	0.0084	1.614e-09	28804	1.61957e-09	rs10893877	11:128333055	11	128333055	5.6e-08	different age TBMD
Total_BMD	FALSE	rs35125553	12	1639249	G	A	0.2941	0.0519	0.0091	1.09e-08	28911	1.19683e-08	rs35125553	12:1637129	12	1637129	7.4e-54	different age TBMD
Femur_neck_BMD	FALSE	rs11048470	12	26487283	T	G	0.2622	0.053	0.0093	1.404e-08	29314	1.22726e-08	rs1049380	12:26462982	12	26462982	3.4e-28	different age TBMD
Femur_total_BMD	FALSE	rs1049380	12	26489544	G	T	0.2675	0.0555	0.0094	3.214e-09	29057	3.61831e-09	rs1049380	12:26462982	12	26462982	3.4e-28	different age TBMD
head_BMD	FALSE	rs12049916	12	28359985	G	A	0.2353	-0.0959	0.0097	4.739e-23	29533	3.987e-137	rs12049916	12:28563636	12	28563636	7e-19	different age TBMD
head_BMD	FALSE	rs370320187	12	28420738	T	G	0.1439	-0.0698	0.012	5.23e-09	28929	8.72959e-105	rs12049916	12:28614139	12	28614139	2.1e-19	different age TBMD
head_BMD	FALSE	rs150260458	12	28656487	T	A	0.2095	-0.0951	0.0102	9.775e-21	29386	1.11218e-133	rs12049916	12:28614139	12	28614139	2.1e-19	different age TBMD
Arms_BMD	FALSE	rs118115924	12	49379537	T	G	0.01128	-0.2396	0.0379	2.647e-10	29600	2.65112e-10	rs118115924	12:49379537	12	49379537	2.9e-94	different age TBMD
head_BMD	FALSE	rs118115924	12	49379537	T	G	0.01128	-0.5352	0.0378	1.896e-45	29600	7.61473e-50	rs118115924	12:49379537	12	49379537	2.9e-94	different age TBMD
Leg_BMD	FALSE	rs118115924	12	49379537	T	G	0.01128	-0.2168	0.0379	1.094e-08	29600	1.08177e-08	rs118115924	12:49379537	12	49379537	2.9e-94	different age TBMD
LS_BMD	FALSE	rs118115924	12	49379537	T	G	0.01128	-0.2534	0.0387	5.604e-11	28156	6.0224e-11	rs118115924	12:49379537	12	49379537	2.9e-94	different age TBMD
Pelvis_BMD	FALSE	rs118115924	12	49379537	T	G	0.01128	-0.2565	0.0379	1.335e-11	29600	7.66225e-14	rs118115924	12:49379537	12	49379537	2.9e-94	different age TBMD
Rib_BMD	FALSE	rs118115924	12	49379537	T	G	0.01128	-0.2444	0.0379	1.162e-10	29600	1.16121e-10	rs118115924	12:49379537	12	49379537	2.9e-94	different age TBMD
Spine_BMD	FALSE	rs118115924	12	49379537	T	G	0.01128	-0.2796	0.0379	1.64e-13	29600	1.69435e-13	rs118115924	12:49379537	12	49379537	2.9e-94	different age TBMD
Total_BMD	FALSE	rs118115924	12	49379537	T	G	0.01128	-0.376	0.0379	3.281e-23	29600	4.77383e-26	rs118115924	12:49379537	12	49379537	2.9e-94	different age TBMD
Trunk_BMD	FALSE	rs118115924	12	49379537	T	G	0.01128	-0.2828	0.0379	8.637e-14	29600	8.97706e-14	rs118115924	12:49379537	12	49379537	2.9e-94	different age TBMD
Any type of fracture	FALSE	rs118115924	12	49379537	T	G	0.0113	0.2176	0.0338	1.21162e-10	459219	1.21388e-10	rs118115924	12:49379537	12	49379537	2.9e-94	different age TBMD
head_BMD	FALSE	rs151024313	12	49707209	T	C	0.01103	-0.3055	0.0381	1.023e-15	29419	1.14464e-15	rs118115924	12:49707209	12	49707209	3e-35	different age TBMD
Arms_BMD	FALSE	rs138648748	12	53727511	G	GCTTCCCTCTCTGAACCCCACGTT	0.3068	0.0597	0.0089	1.979e-11	29523	2.04397e-11	rs138648748	12:53743064	12	53743064	5.843e-18	different age TBMD
Leg_BMD	FALSE	rs138648748	12	53727511	G	GCTTCCCTCTCTGAACCCCACGTT	0.3068	0.0508	0.0089	1.137e-08	29523	1.16479e-08	rs138648748	12:53743064	12	53743064	5.843e-18	different age TBMD
LS_BMD	FALSE	rs138648748	12	53727511	G	GCTTCCCTCTCTGAACCCCACGTT	0.3068	0.0544	0.0091	2.335e-09	28082	2.31037e-09	rs138648748	12:53743064	12	53743064	5.843e-18	different age TBMD
Pelvis_BMD	FALSE	rs138648748	12	53727511	G	GCTTCCCTCTCTGAACCCCACGTT	0.3068	0.0487	0.0089	4.44e-08	29523	4.52028e-08	rs138648748	12:53743064	12	53743064	5.843e-18	different age TBMD
Rib_BMD	FALSE	rs138648748	12	53727511	G	GCTTCCCTCTCTGAACCCCACGTT	0.3068	0.0496	0.0089	2.494e-08	29523	2.54467e-08	rs138648748	12:53743064	12	53743064	5.843e-18	different age TBMD
Spine_BMD	FALSE	rs138648748	12	53727511	G	GCTTCCCTCTCTGAACCCCACGTT	0.3068	0.0518	0.0089	5.665e-09	29523	5.99233e-09	rs138648748	12:53743064	12	53743064	5.843e-18	different age TBMD
Total_BMD	FALSE	rs138648748	12	53727511	G	GCTTCCCTCTCTGAACCCCACGTT	0.3068	0.058	0.0089	6.845e-11	29523	7.4029e-11	rs138648748	12:53743064	12	53743064	5.843e-18	different age TBMD
Trunk_BMD	FALSE	rs138648748	12	53727511	G	GCTTCCCTCTCTGAACCCCACGTT	0.3068	0.0547	0.0089	7.842e-10	29523	8.1374e-10	rs138648748	12:53743064	12	53743064	5.843e-18	different age TBMD
Femur_neck_BMD	FALSE	rs12319419	12	54420776	C	G	0.3565	-0.0517	0.0086	1.757e-09	29344	1.87813e-09	rs765634	12:54387102	12	54387102	5.7e-14	different age TBMD
Spine_BMD	FALSE	rs7308105	12	54424123	C	T	0.3626	-0.0471	0.0086	4.219e-08	29266	4.39977e-08	rs765634	12:54387102	12	54387102	5.7e-14	different age TBMD
LS_BMD	FALSE	rs765634	12	54432997	G	A	0.3607	-0.0643	0.0089	5.657e-13	27190	5.27971e-13	rs765634	12:54387102	12	54387102	5.7e-14	different age TBMD
Femur_total_BMD	FALSE	rs7297416	12	54443090	C	A	0.2999	-0.0562	0.009	3.918e-10	29588	4.36537e-10	rs765634	12:54387102	12	54387102	5.7e-14	different age TBMD
head_BMD	FALSE	rs10858944	12	90419192	A	G	0.4001	0.0647	0.0084	1.093e-14	29513	1.41824e-14	rs9533090	12:90442001	12	90442001	3.4e-123	different age TBMD
LS_BMD	FALSE	rs117659936	13	42696870	T	G	0.01504	0.2467	0.0336	1.954e-13	28156	2.2056e-13	rs9533090	13:42924883	13	42924883	2e-37	different age TBMD
Spine_BMD	FALSE	rs117659936	13	42696870	T	G	0.01504	0.2282	0.0328	3.691e-12	29600	6.5722e-15	rs9533090	13:42924883	13	42924883	2e-37	different age TBMD
Trunk_BMD	FALSE	rs117659936	13	42696870	T	G	0.01504	0.2078	0.0328	2.5e-10	29600	1.27576e-12	rs9533090	13:42924883	13	42924883	2e-37	different age TBMD
Arms_BMD	FALSE	rs9533090	13	42951449	T	C	0.4701	-0.0652	0.0082	2.015e-15	29600	1.64819e-14	rs9533090	13:42952145	13	42952145	1.1e-119	different age TBMD
Femur_neck_BMD	FALSE	rs9533090	13	42951449	T	C	0.4701	-0.0567	0.0082	5.16e-12	29633	4.87525e-12	rs9533090	13:42952145	13	42952145	1.1e-119	different age TBMD
Femur_total_BMD	FALSE	rs9533090	13	42951449	T	C	0.4701	-0.0861	0.0082	8.947e-26	29588	1.89755e-24	rs9533090	13:42952145	13	42952145	1.1e-119	different age TBMD
Leg_BMD	FALSE	rs9533090	13	42951449	T	C	0.4701	-0.0966	0.0082	5.334e-32	29600	1.79569e-30	rs9533090	13:42952145	13	42952145	1.1e-119	different age TBMD
LS_BMD	FALSE	rs9533090	13	42951449	T	C	0.4701	-0.1401	0.0084	1.126e-62	28156	3.66529e-59	rs9533090	13:42952145	13	42952145	1.1e-119	different age TBMD
Pelvis_BMD	FALSE	rs9533090	13	42951449	T	C	0.4701	-0.0989	0.0082	1.874e-33	29600	4.48752e-34	rs9533090	13:42952145	13	42952145	1.1e-119	different age TBMD
Rib_BMD	FALSE	rs9533090	13	42951449	T	C	0.4701	-0.1019	0.0082	2.128e-35	29600	1.22096e-33	rs9533090	13:42952145	13	42952145	1.1e-119	different age TBMD
Spine_BMD	FALSE	rs9533090	13	42951449	T	C	0.4701	-0.1346	0.0082	8.97e-61	29600	2.31474e-57	rs9533090	13:42952145	13	42952145	1.1e-119	different age TBMD
Total_BMD	FALSE	rs9533090	13	42951449	T	C	0.4701	-0.0921	0.0082	2.939e-29	29600	1.2081e-27	rs9533090	13:42952145	13	42952145	1.1e-119	different age TBMD
Trunk_BMD	FALSE	rs9533090	13	42951449	T	C	0.4701	-0.1204	0.0082	7.077e-49	29600	3.12219e-46	rs9533090	13:42952145	13	42952145	1.1e-119	different age TBMD
Pelvis_BMD	FALSE	rs9533159	13	43154959	G	T	0.4308	0.0461	0.0083	2.475e-08	29600	3.95634e-14	rs9533090	13:42952145	13	42952145	1.1e-119	different age TBMD
Arms_BMD	FALSE	rs78667121	13	43200103	A	G	0.02948	0.1646	0.0238	4.83e-12	29600	4.06732e-11	rs9533090	13:42952145	13	42952145	1.1e-119	different age TBMD
Femur_total_BMD	FALSE	rs78667121	13	43200103	A	G	0.02948	0.1713	0.0238	6.02e-13	29588	1.18138e-11	rs9533090	13:42952145	13	42952145	1.1e-119	different age TBMD
Leg_BMD	FALSE	rs78667121	13	43200103	A	G	0.02948	0.174	0.0238	2.755e-13	29600	7.61653e-12	rs9533090	13:42952145	13	42952145	1.1e-119	different age TBMD
LS_BMD	FALSE	rs78667121	13	43200103	A	G	0.02948	0.2411	0.0244	4.628e-23	28156	3.06209e-20	rs9533090	13:42952145	13	42952145	1.1e-119	different age TBMD
Pelvis_BMD	FALSE	rs78667121	13	43200103	A	G	0.02948	0.1847	0.0238	8.823e-15	29600	6.4859e-17	rs9533090	13:42952145	13	42952145	1.1e-119	different age TBMD
Rib_BMD	FALSE	rs78667121	13	43200103	A	G	0.02948	0.1905	0.0238	1.264e-15	29600	5.81911e-14	rs9533090	13:42952145	13	42952145	1.1e-119	different age TBMD
Spine_BMD	FALSE	rs78667121	13	43200103	A	G	0.02948	0.2353	0.0238	4.796e-23	29600	2.62202e-20	rs9533090	13:42952145	13	42952145	1.1e-119	different age TBMD
Total_BMD	FALSE	rs78667121	13	43200103	A	G	0.02948	0.1933	0.0238	4.827e-16	29600	1.63936e-14	rs9533090	13:42952145	13	42952145	1.1e-119	different age TBMD
Trunk_BMD	FALSE	rs78667121	13	43200103	A	G	0.02948	0.2206	0.0238	1.868e-20	29600	3.78194e-18	rs9533090	13:42952145	13	42952145	1.1e-119	different age TBMD
head_BMD	FALSE	rs3118904	13	51100097	A	G	0.3423	-0.0547	0.0087	3.277e-10	29129	3.31693e-10	rs3118904	13:51106788	13	51106788	7.3e-35	different age TBMD
Total_BMD	FALSE	rs9515218	13	111109859	A	G	0.3968	-0.0481	0.0084	1.207e-08	29483	1.04605e-08	rs9559810	13:111111023	13	111111023	2e-07	different age TBMD
Femur_neck_BMD	FALSE	rs9559805	13	111115080	C	A	0.4809	-0.0461	0.0082	2.088e-08	29580	1.92025e-08	rs9559810	13:111111023	13	111111023	2e-07	different age TBMD
Femur_total_BMD	FALSE	rs9559810	13	111117077	G	A	0.3966	-0.0509	0.0084	1.59e-09	29503	1.39692e-09	rs9559810	13:111111023	13	111111023	2e-07	different age TBMD
Pelvis_BMD	FALSE	rs1286083	14	91442779	C	T	0.1765	0.0865	0.0109	2.219e-15	29513	2.24137e-15	rs1286083	14:91446796	14	91446796	3e-30	different age TBMD
Trunk_BMD	FALSE	rs1286083	14	91442779	C	T	0.1765	0.0646	0.0109	3.234e-09	29513	3.15967e-09	rs1286083	14:91446796	14	91446796	3e-30	different age TBMD
Arms_BMD	FALSE	rs2414098	15	51537806	T	C	0.3807	-0.0614	0.0085	5.997e-13	28870	5.30794e-13	rs2414098	15:51534055	15	51534055	2.4e-52	different age TBMD
Leg_BMD	FALSE	rs2414098	15	51537806	T	C	0.3807	-0.0472	0.0085	3.219e-08	28870	2.85517e-08	rs2414098	15:51534055	15	51534055	2.4e-52	different age TBMD
LS_BMD	FALSE	rs2414098	15	51537806	T	C	0.3807	-0.0546	0.0088	4.438e-10	27452	5.63707e-10	rs2414098	15:51534055	15	51534055	2.4e-52	different age TBMD
Spine_BMD	FALSE	rs2414098	15	51537806	T	C	0.3807	-0.0513	0.0085	1.801e-09	28870	1.62326e-09	rs2414098	15:51534055	15	51534055	2.4e-52	different age TBMD
Total_BMD	FALSE	rs2414098	15	51537806	T	C	0.3807	-0.0532	0.0085	4.678e-10	28870	3.9824e-10	rs2414098	15:51534055	15	51534055	2.4e-52	different age TBMD
Trunk_BMD	FALSE	rs2414098	15	51537806	T	C	0.3807	-0.05	0.0085	4.599e-09	28870	4.12867e-09	rs2414098	15:51534055	15	51534055	2.4e-52	different age TBMD
Femur_neck_BMD	TRUE	rs12916774	15	101710165	G	A	0.2012	-0.0617	0.0103	2.437e-09	28759	2.14147e-09	rs12916774	rs3784491	15	101920286	2.3e-05	eBMD
Femur_total_BMD	TRUE	rs11630618	15	101710434	C	T	0.2156	-0.0559	0.0101	3.185e-08	28708	3.16967e-08	rs12916774	rs3784491	15	101920286	2.3e-05	eBMD
Total_BMD	FALSE	rs117208012	16	347063	T	C	0.02006	-0.1656	0.0275	1.659e-09	29600	1.75897e-09	rs12719801	16:375782	16	375782	2.8e-33	different age TBMD
head_BMD	FALSE	rs12719801	16	381141	T	C	0.3647	-0.0568	0.0086	4.067e-11	29336	4.11758e-11	rs12719801	16:375782	16	375782	2.8e-33	different age TBMD
Pelvis_BMD	FALSE	rs8046561	16	1526251	C	G	0.4857	-0.0533	0.0082	9.805e-11	29415	8.27838e-11	rs8046561	16:1533220	16	1533220	5.5e-10	different age TBMD
Femur_neck_BMD	FALSE	rs11076543	16	50956172	A	G	0.24	-0.0527	0.0095	3.469e-08	29388	2.94585e-08	rs11076543	16:51028009	16	51028009	1.4e-26	different age TBMD
Femur_total_BMD	FALSE	rs11076543	16	50956172	A	G	0.24	-0.0537	0.0096	1.873e-08	29344	2.25929e-08	rs11076543	16:51028009	16	51028009	1.4e-26	different age TBMD
Femur_neck_BMD	FALSE	rs71390846	16	86714715	C	G	0.1824	-0.0719	0.0106	1.375e-11	29205	1.21973e-11	rs150813829	16:86714715	16	86714715	6.1e-57	different age TBMD
Femur_total_BMD	FALSE	rs71390846	16	86714715	C	G	0.1824	-0.0661	0.0106	5.254e-10	29160	4.60954e-10	rs150813829	16:86714715	16	86714715	6.1e-57	different age TBMD
Leg_BMD	FALSE	rs71390846	16	86714715	C	G	0.1824	-0.0646	0.0106	1.176e-09	29172	1.12477e-09	rs150813829	16:86714715	16	86714715	6.1e-57	different age TBMD
LS_BMD	FALSE	rs71390846	16	86714715	C	G	0.1824	-0.0675	0.0109	5.659e-10	27751	6.07302e-10	rs150813829	16:86714715	16	86714715	6.1e-57	different age TBMD
Pelvis_BMD	FALSE	rs71390846	16	86714715	C	G	0.1824	-0.0672	0.0106	2.61e-10	29172	2.36696e-10	rs150813829	16:86714715	16	86714715	6.1e-57	different age TBMD
Total_BMD	FALSE	rs71390846	16	86714715	C	G	0.1824	-0.0706	0.0106	3.204e-11	29172	2.82352e-11	rs150813829	16:86714715	16	86714715	6.1e-57	different age TBMD
Trunk_BMD	FALSE	rs71390846	16	86714715	C	G	0.1824	-0.0582	0.0106	4.348e-08	29172	4.06834e-08	rs150813829	16:86714715	16	86714715	6.1e-57	different age TBMD
head_BMD	FALSE	rs150813829	16	87194196	T	G	0.04501	-0.1368	0.0195	2.035e-12	29553	2.38649e-12	rs150813829	16:87100746	16	87100746	2.8e-10	different age TBMD
head_BMD	FALSE	rs11650468	17	837381	C	T	0.4056	0.0575	0.0085	1.339e-11	28602	1.3858e-11	rs11650468	17:928078	17	928078	5.4e-45	different age TBMD
Leg_BMD	FALSE	17:2026417_GA_G	17	2026417	GA	G	0.3152	-0.0546	0.0089	8.52e-10	29221	8.73538e-10	17:2026417_GA_G	17:2053920	17	2053920	4.6e-116	different age TBMD
Total_BMD	FALSE	17:2026417_GA_G	17	2026417	GA	G	0.3152	-0.0486	0.0089	4.816e-08	29221	4.8164e-08	17:2026417_GA_G	17:2053920	17	2053920	4.6e-116	different age TBMD
Femur_neck_BMD	FALSE	rs146808712	17	7785257	ACAGG	A	0.09563	-0.0828	0.0141	4.476e-09	29399	4.38621e-09	rs146808712	17:7785590	17	7785590	9.4e-25	different age TBMD
Leg_BMD	FALSE	rs146808712	17	7785257	ACAGG	A	0.09563	-0.0797	0.0141	1.678e-08	29368	1.60965e-08	rs146808712	17:7785590	17	7785590	9.4e-25	different age TBMD
Pelvis_BMD	FALSE	rs11868381	17	7957207	C	T	0.05219	-0.1092	0.0186	4.5e-09	29584	4.4222e-09	rs146808712	17:7785590	17	7785590	9.4e-25	different age TBMD
Total_BMD	FALSE	rs11868381	17	7957207	C	T	0.05219	-0.1018	0.0186	4.678e-08	29584	4.49069e-08	rs146808712	17:7785590	17	7785590	9.4e-25	different age TBMD
Trunk_BMD	FALSE	rs11868381	17	7957207	C	T	0.05219	-0.107	0.0186	9.092e-09	29584	8.95084e-09	rs146808712	17:7785590	17	7785590	9.4e-25	different age TBMD
Trunk_BMD	FALSE	17:41782865_AG_A	17	41782865	A	AG	0.3822	0.0559	0.0085	3.817e-11	29294	4.97489e-11	rs4792908	17:41826839	17	41826839	3.9e-89	different age TBMD
Any type of fracture	FALSE	rs76410205	17	41785377	A	G	0.3903	-0.0555	0.0083	2.28186e-11	357529	2.28824e-11	rs4792908	17:41826839	17	41826839	3.9e-89	eBMD
Pelvis_BMD	FALSE	rs4792908	17	41789246	T	C	0.3885	0.0629	0.0085	1.329e-13	28898	1.43439e-13	rs4792908	17:41826839	17	41826839	3.9e-89	different age TBMD
Femur_neck_BMD	FALSE	rs2741856	17	41826839	C	G	0.07834	0.1034	0.015	5.271e-12	29633	5.65522e-12	rs4792908	17:41826839	17	41826839	3.9e-89	different age TBMD
Femur_total_BMD	FALSE	rs2741856	17	41826839	C	G	0.07834	0.0925	0.015	6.953e-10	29588	7.14152e-10	rs4792908	17:41826839	17	41826839	3.9e-89	different age TBMD
LS_BMD	FALSE	rs2741856	17	41826839	C	G	0.07834	0.0923	0.0154	2.038e-09	28156	2.09985e-09	rs4792908	17:41826839	17	41826839	3.9e-89	different age TBMD
Spine_BMD	FALSE	rs2741856	17	41826839	C	G	0.07834	0.0916	0.015	1.035e-09	29600	1.04074e-09	rs4792908	17:41826839	17	41826839	3.9e-89	different age TBMD
Arms_BMD	FALSE	rs71382995	17	41858623	A	G	0.07225	0.0892	0.0156	1.174e-08	29364	1.09726e-08	rs4792908	17:41826839	17	41826839	3.9e-89	different age TBMD
Leg_BMD	FALSE	rs34814687	17	41862277	A	G	0.07224	0.0924	0.0156	3.402e-09	29357	3.22423e-09	rs4792908	17:41826839	17	41826839	3.9e-89	different age TBMD
Total_BMD	FALSE	rs34814687	17	41862277	A	G	0.07224	0.1066	0.0156	9.157e-12	29357	8.59909e-12	rs4792908	17:41826839	17	41826839	3.9e-89	different age TBMD
Femur_neck_BMD	FALSE	rs228757	17	42164885	G	C	0.2564	0.0593	0.0094	2.719e-10	29477	2.89407e-10	rs4792908	17:42164584	17	42164584	2.3e-51	different age TBMD
Femur_total_BMD	FALSE	rs228757	17	42164885	G	C	0.2564	0.0523	0.0094	2.603e-08	29432	2.68241e-08	rs4792908	17:42164584	17	42164584	2.3e-51	different age TBMD
Pelvis_BMD	FALSE	rs228757	17	42164885	G	C	0.2564	0.0566	0.0094	1.688e-09	29444	1.7695e-09	rs4792908	17:42164584	17	42164584	2.3e-51	different age TBMD
head_BMD	FALSE	rs79049182	17	47928342	T	A	0.04365	0.1288	0.0199	9.678e-11	29386	9.93434e-11	rs79049182	17:47989105	17	47989105	1.1e-09	different age TBMD
head_BMD	FALSE	rs929515	17	63307733	A	G	0.1085	-0.0802	0.0133	1.722e-09	29322	1.67658e-09	rs929515	17:63267620	17	63267620	1.4e-27	different age TBMD
head_BMD	FALSE	rs12602679	17	68064408	T	C	0.3453	0.0594	0.0087	6.523e-12	29357	8.96514e-12	rs884205	17:67953596	17	67953596	7.7e-08	different age TBMD
Femur_total_BMD	FALSE	rs884205	18	60054857	A	C	0.2437	-0.0647	0.0095	1.225e-11	29005	1.00815e-11	rs884205	18:60054857	18	60054857	3e-26	different age TBMD
Leg_BMD	FALSE	rs884205	18	60054857	A	C	0.2437	-0.0599	0.0095	3.49e-10	29016	2.95424e-10	rs884205	18:60054857	18	60054857	3e-26	different age TBMD
LS_BMD	FALSE	rs884205	18	60054857	A	C	0.2437	-0.0619	0.0098	2.407e-10	27604	2.75565e-10	rs884205	18:60054857	18	60054857	3e-26	different age TBMD
Pelvis_BMD	FALSE	rs884205	18	60054857	A	C	0.2437	-0.069	0.0095	4.885e-13	29016	3.96225e-13	rs884205	18:60054857	18	60054857	3e-26	different age TBMD
Spine_BMD	FALSE	rs884205	18	60054857	A	C	0.2437	-0.0574	0.0096	1.882e-09	29016	2.29238e-09	rs884205	18:60054857	18	60054857	3e-26	different age TBMD
Total_BMD	FALSE	rs884205	18	60054857	A	C	0.2437	-0.0663	0.0095	3.846e-12	29016	3.09465e-12	rs884205	18:60054857	18	60054857	3e-26	different age TBMD
Trunk_BMD	FALSE	rs884205	18	60054857	A	C	0.2437	-0.065	0.0096	1.023e-11	29016	1.32733e-11	rs884205	18:60054857	18	60054857	3e-26	different age TBMD
Arms_BMD	FALSE	rs2957137	18	60066888	A	T	0.3574	-0.0485	0.0086	1.559e-08	29202	1.73484e-08	rs884205	18:60054857	18	60054857	3e-26	different age TBMD
head_BMD	FALSE	rs13043446	20	6464877	T	C	0.1973	0.0583	0.0103	1.404e-08	28857	1.53848e-08	rs13043446	20:6383527	20	6383527	2.5e-69	different age TBMD
Pelvis_BMD	FALSE	rs6077089	20	6893194	G	A	0.4681	0.0479	0.0083	6.724e-09	29432	8.02864e-09	rs6077089	20:6755009	20	6755009	4.1e-21	different age TBMD
Femur_total_BMD	FALSE	rs3790159	20	10639923	G	A	0.4844	-0.0474	0.0082	7.899e-09	29497	7.59041e-09	rs3790160	20:10636324	20	10636324	3.7e-63	different age TBMD
Pelvis_BMD	FALSE	rs3790159	20	10639923	G	A	0.4844	-0.0462	0.0082	1.901e-08	29509	1.7895e-08	rs3790160	20:10636324	20	10636324	3.7e-63	different age TBMD
Spine_BMD	FALSE	rs3790159	20	10639923	G	A	0.4844	-0.0467	0.0082	1.33e-08	29509	1.25495e-08	rs3790160	20:10636324	20	10636324	3.7e-63	different age TBMD
Trunk_BMD	FALSE	rs3790159	20	10639923	G	A	0.4844	-0.0481	0.0082	4.697e-09	29509	4.55863e-09	rs3790160	20:10636324	20	10636324	3.7e-63	different age TBMD
head_BMD	FALSE	rs3790160	20	10639988	C	T	0.4844	-0.0537	0.0082	6.513e-11	29507	5.98419e-11	rs3790160	20:10636324	20	10636324	3.7e-63	different age TBMD
Total_BMD	FALSE	rs3790160	20	10639988	C	T	0.4844	-0.0527	0.0082	1.44e-10	29507	1.34108e-10	rs3790160	20:10636324	20	10636324	3.7e-63	different age TBMD
LS_BMD	FALSE	rs2235811	20	10644158	G	A	0.4839	-0.0526	0.0085	6.369e-10	27439	6.24847e-10	rs3790160	20:10636324	20	10636324	3.7e-63	different age TBMD
Femur_total_BMD	FALSE	rs34778574	20	11150594	C	T	0.03641	-0.1371	0.0213	1.233e-10	29588	1.25574e-10	rs34778574	20:10983151	20	10983151	5.8e-71	different age TBMD
LS_BMD	FALSE	rs34778574	20	11150594	C	T	0.03641	-0.1344	0.0219	8.419e-10	28156	8.61478e-10	rs34778574	20:10983151	20	10983151	5.8e-71	different age TBMD
Pelvis_BMD	FALSE	rs34778574	20	11150594	C	T	0.03641	-0.1206	0.0213	1.465e-08	29600	1.52128e-08	rs34778574	20:10983151	20	10983151	5.8e-71	different age TBMD
Spine_BMD	FALSE	rs34778574	20	11150594	C	T	0.03641	-0.1295	0.0213	1.201e-09	29600	1.22988e-09	rs34778574	20:10983151	20	10983151	5.8e-71	different age TBMD
Total_BMD	FALSE	rs34778574	20	11150594	C	T	0.03641	-0.1261	0.0213	3.195e-09	29600	3.27967e-09	rs34778574	20:10983151	20	10983151	5.8e-71	different age TBMD
Trunk_BMD	FALSE	rs34778574	20	11150594	C	T	0.03641	-0.1275	0.0213	2.149e-09	29600	2.1965e-09	rs34778574	20:10983151	20	10983151	5.8e-71	different age TBMD
Femur_neck_BMD	TRUE	rs927059	20	21914194	T	C	0.4317	0.0466	0.0083	1.865e-08	29564	2.0054e-08	rs927059	rs117535465	20	21971855	6.9e-06	eBMD
Femur_total_BMD	TRUE	rs35194449	20	52742047	T	C	0.1964	-0.065	0.0103	3.097e-10	29480	2.85348e-10	rs6013897	20:52783205	20	52783205	9.777e-06	different age TBMD
Femur_neck_BMD	TRUE	rs6013897	20	52742479	A	T	0.1989	-0.0678	0.0103	4.558e-11	29585	4.77554e-11	rs6013897	20:52783205	20	52783205	9.777e-06	different age TBMD
Femur_neck_BMD	FALSE	rs7283593	21	36972392	G	A	0.4749	-0.0475	0.0083	8.872e-09	29152	1.06686e-08	rs6013897	21:36970350	21	36970350	1.1e-16	different age TBMD
Pelvis_BMD	FALSE	rs7283593	21	36972392	G	A	0.4749	-0.0478	0.0083	7.138e-09	29118	8.62205e-09	rs6013897	21:36970350	21	36970350	1.1e-16	different age TBMD
Total_BMD	FALSE	rs7283593	21	36972392	G	A	0.4749	-0.0457	0.0083	3.208e-08	29118	3.72905e-08	rs6013897	21:36970350	21	36970350	1.1e-16	different age TBMD
Femur_neck_BMD	FALSE	rs7277076	21	37836973	T	C	0.4335	0.047	0.0084	2.218e-08	28883	2.24116e-08	rs7277076	21:37921138	21	37921138	7.8e-16	different age TBMD
Leg_BMD	FALSE	rs7277076	21	37836973	T	C	0.4335	0.0486	0.0084	7.524e-09	28850	7.36296e-09	rs7277076	21:37921138	21	37921138	7.8e-16	different age TBMD
Total_BMD	FALSE	rs7277076	21	37836973	T	C	0.4335	0.048	0.0084	1.187e-08	28850	1.12233e-08	rs7277076	21:37921138	21	37921138	7.8e-16	different age TBMD
Femur_total_BMD	FALSE	rs11280751	21	40340996	A	ACAGCCACC	0.2791	0.0507	0.0092	3.685e-08	29132	3.62755e-08	rs760155	21:40350120	21	40350120	6.8e-82	different age TBMD
Pelvis_BMD	FALSE	rs760155	21	40362692	G	C	0.1892	0.0664	0.0106	4.305e-10	29114	3.85021e-10	rs760155	21:40350120	21	40350120	6.8e-82	different age TBMD
Total_BMD	FALSE	rs760155	21	40362692	G	C	0.1892	0.0624	0.0106	4.298e-09	29114	4.02054e-09	rs760155	21:40350120	21	40350120	6.8e-82	different age TBMD
Trunk_BMD	FALSE	rs760155	21	40362692	G	C	0.1892	0.0676	0.0106	1.997e-10	29114	1.85419e-10	rs760155	21:40350120	21	40350120	6.8e-82	different age TBMD
