# Supplementary material for: Genome-wide Association Studies of over 30,000 Samples with Bone Mineral Density at Multiple Skeletal Sites and Its Clinical Relevance
Source: Genomics Proteomics Bioinformatics. 2025 Nov 5;23(5):qzaf097. doi: 10.1093/gpbjnl/qzaf097 (PMC12996891; doi:10.1093/gpbjnl/qzaf097)
Supplement: qzaf097_Supplementary_Data [file qzaf097_supplementary_data.zip › Table S20.xlsx]

## Sheet: Sheet1
Table S20 Detailed information on the field ID and code for fracture case definition
Phenotype	Field ID	Explanation for filed ID	Code	Explanation for code	Link for detailed information
Field ID and code for participants who were excluded in the genome-wide association study of fracture
Rheumatoid arthritis	20002	This field is a summary for non-cancer illness.	1464	The participants with this code have been diagnosed as rheumatoid arthritis. In this study, we removed these participants to a minimize the influence of residual confounding, since this disease affected BMD.	https://biobank.ctsu.ox.ac.uk/crystal/field.cgi?id=20002
	41270	This field is a summary of the distinct diagnosis codes a participant has had recorded across all their hospital inpatient records in either the primary or secondary position. Diagnoses are coded according to the International Classification of Disease version 10	M053, M0530, M0538, M0539, M058, M0580, M0582, M0583, M0584, M0586, M0587, M0588, M0589; M0595, M0590, M0591, M0592, M0593, M0594, M0595, M0596, M0596, M0597, M0598, M0599; M060, M0600, M0601, M0602, M0603, M0604, M0605, M0607, M0608, M0609; M068, M0680, M0681, M0682, M0684, M0685, M0686, M0687, M0688, M0689; M069, M0690, M0691, M0692, M0693, M0694, M0695, M0696, M0697, M0698, M0699; M080, M0800,…	The participants with this code have been diagnosed as rheumatoid arthritis. In this study, we removed these participants to a minimize the influence of residual confounding, since this disease affected BMD.	https://biobank.ctsu.ox.ac.uk/crystal/field.cgi?id=41270
	41203	This field is a summary of the distinct primary/main diagnosis codes a participant has had recorded across all their hospital inpatient records. Diagnoses are coded according to the International Classification of Diseases version-9	71400, 71401, 71402, 71403, 71404, 71405, 71406, 71407, 71408, 71409, 71423, 71424	The participants with this code have been diagnosed as rheumatoid arthritis. In this study, we removed these participants to a minimize the influence of residual confounding, since this disease affected BMD.	https://biobank.ctsu.ox.ac.uk/crystal/field.cgi?id=41203
Ulcerative colitis	20002	This field is a summary for non-cancer illness.	1463	The participants with this code have been diagnosed as ulcerative colitis. In this study, we removed these participants to a minimize the influence of residual confounding, since ulcerative colitis can affect BMD.	https://biobank.ctsu.ox.ac.uk/crystal/field.cgi?id=20002
	41270	This field is a summary of the distinct diagnosis codes a participant has had recorded across all their hospital inpatient records in either the primary or secondary position. Diagnoses are coded according to the International Classification of Disease version 10	K51, K510, K511, K512, K513, K514, K515, K518, K519; M075, M0750, M0751, M0755, M0758, M0759, M092	The participants with this code have been diagnosed as ulcerative colitis. In this study, we removed these participants to a minimize the influence of residual confounding, since ulcerative colitis can affect BMD.	https://biobank.ctsu.ox.ac.uk/crystal/field.cgi?id=41270
Multiple sclerosis	20002		1261	The participants with this code have been diagnosed as multiple sclerosis. In this study, we removed these participants to a minimize the influence of residual confounding, since this disease can affect BMD.	https://biobank.ctsu.ox.ac.uk/crystal/field.cgi?id=20002
	41270	This field is a summary of the distinct diagnosis codes a participant has had recorded across all their hospital inpatient records in either the primary or secondary position. Diagnoses are coded according to the International Classification of Disease version 10	G35	The participants with this code have been diagnosed as multiple sclerosis. In this study, we removed these participants to a minimize the influence of residual confounding, since this disease can affect BMD.	https://biobank.ctsu.ox.ac.uk/crystal/field.cgi?id=41270
	41203	This field is a summary of the distinct primary/main diagnosis codes a participant has had recorded across all their hospital inpatient records. Diagnoses are coded according to the International Classification of Diseases version-9	3409	The participants with this code have been diagnosed as multiple sclerosis. In this study, we removed these participants to a minimize the influence of residual confounding, since this disease can affect BMD.	https://biobank.ctsu.ox.ac.uk/crystal/field.cgi?id=41203
Crohn’s disease	20002	This field is a summary for non-cancer illness.	1462	The participants with this code have been diagnosed as Crohn’s disease. In this study, we removed these participants to a minimize the influence of residual confounding, since Crohn’s disease can affect BMD.	https://biobank.ctsu.ox.ac.uk/crystal/field.cgi?id=20002
	41270	This field is a summary of the distinct diagnosis codes a participant has had recorded across all their hospital inpatient records in either the primary or secondary position. Diagnoses are coded according to the International Classification of Disease version 10	K50, K500, K501, K508, K509, M074, M0740, M0741, M0742, M0743, M0744, M0745, M0746, M0747, M0748, M0749, M091, M0910, M0911, M0912, M0913, M0914, M0915, M0916, M0917, M0918, M0919	The participants with this code have been diagnosed as Crohn’s disease. In this study, we removed these participants to a minimize the influence of residual confounding, since Crohn’s disease can affect BMD.	https://biobank.ctsu.ox.ac.uk/crystal/field.cgi?id=41270
Hyperthyroidism	20002	This field is a summary for non-cancer illness.	1225	The participants with this code have been diagnosed as hyperthyroidism. In this study, we removed these participants to a minimize the influence of residual confounding, since this disease can affect BMD.	https://biobank.ctsu.ox.ac.uk/crystal/field.cgi?id=20002
	41270	This field is a summary of the distinct diagnosis codes a participant has had recorded across all their hospital inpatient records in either the primary or secondary position. Diagnoses are coded according to the International Classification of Disease version 10	E05, E050, E051, E052, E053, E054, E055, E058, E059; E062	The participants with this code have been diagnosed as hyperthyroidism. In this study, we removed these participants to a minimize the influence of residual confounding, since this disease can affect BMD.	https://biobank.ctsu.ox.ac.uk/crystal/field.cgi?id=41270
	41203	This field is a summary of the distinct primary/main diagnosis codes a participant has had recorded across all their hospital inpatient records. Diagnoses are coded according to the International Classification of Diseases version-9	2424, 2428, 2429, 7753	The participants with this code have been diagnosed as hyperthyroidism. In this study, we removed these participants to a minimize the influence of residual confounding, since this disease can affect BMD.	https://biobank.ctsu.ox.ac.uk/crystal/field.cgi?id=41203
Lupus erythematosus	20002	This field is a summary for non-cancer illness.	1381	The participants with this code have been diagnosed as lupus erythematosus. In this study, we removed these participants to a minimize the influence of residual confounding, since lupus erythematosus can affect BMD.	https://biobank.ctsu.ox.ac.uk/crystal/field.cgi?id=20002
	41270	This field is a summary of the distinct diagnosis codes a participant has had recorded across all their hospital inpatient records in either the primary or secondary position. Diagnoses are coded according to the International Classification of Disease version 10	L93, L930, L931, L932; M32, M320, M321, M328, M329, M3290	The participants with this code have been diagnosed as lupus erythematosus. In this study, we removed these participants to a minimize the influence of residual confounding, since lupus erythematosus can affect BMD.	https://biobank.ctsu.ox.ac.uk/crystal/field.cgi?id=41270
	41203	This field is a summary of the distinct primary/main diagnosis codes a participant has had recorded across all their hospital inpatient records. Diagnoses are coded according to the International Classification of Diseases version-9	6954, 7100	The participants with this code have been diagnosed as lupus erythematosus. In this study, we removed these participants to a minimize the influence of residual confounding, since lupus erythematosus can affect BMD.	https://biobank.ctsu.ox.ac.uk/crystal/field.cgi?id=41203
Fracture of bone in neoplastic disease	41270	This field is a summary of the distinct diagnosis codes a participant has had recorded across all their hospital inpatient records in either the primary or secondary position. Diagnoses are coded according to the International Classification of Disease version 10	M907, M9070, M9071, M9072, M9073, M9074, M9075, M9076, M9077, M9078, M9079	The participants with this code have been diagnosed as Fracture of bone in neoplastic disease. In this study, we removed these participants to a minimize the influence of residual confounding, since secondary fracture have an influence on BMD.	https://biobank.ctsu.ox.ac.uk/crystal/field.cgi?id=41270
Follow-up care involving removal of fracture plate and other internal fixation devices	41270	This field is a summary of the distinct diagnosis codes a participant has had recorded across all their hospital inpatient records in either the primary or secondary position. Diagnoses are coded according to the International Classification of Disease version 10	Z470	The participants with this code have been diagnosed as follow-up care involving removal of fracture plate and other internal fixation devices. In this study, we removed these participants to a minimize the influence of residual confounding, since it is unclear whether these participants have an fracture.	https://biobank.ctsu.ox.ac.uk/crystal/field.cgi?id=41270
Pathological fracture	41203	This field is a summary of the distinct primary/main diagnosis codes a participant has had recorded across all their hospital inpatient records. Diagnoses are coded according to the International Classification of Diseases version-9	7331, 73313, 73315, 73316	The participants with this code have been diagnosed as Pathological fracture. In this study, we removed these participants to a minimize the influence of residual confounding, since this pathological fracture have an influence on BMD.	https://biobank.ctsu.ox.ac.uk/crystal/field.cgi?id=41203
	41270	This field is a summary of the distinct diagnosis codes a participant has had recorded across all their hospital inpatient records in either the primary or secondary position. Diagnoses are coded according to the International Classification of Disease version 10	M800, M8000, M8001, M8003, M8007, M8008, M801, M8010, M802, M8021, M8028, M804, M8040, M8041, M8046, M8048, M8049, M805, M8050, M8052, M8053, M8055, M8058, M808, M8080, M8081, M8082, M8086, M8088, M8089, M809, M8090, M8091, M8092, M8093, M8094, M8095, M8096, M8097, M8098, M8099; M844, M8440, M8441, M8442, M8443, M8444, M8445, M8446, M8447, M8448, M8449	The participants with this code have been diagnosed as Pathological fracture. In this study, we removed these participants to a minimize the influence of residual confounding, since this pathological fracture have an influence on BMD.	https://biobank.ctsu.ox.ac.uk/crystal/field.cgi?id=41270
Field ID and code for participants who were included as fracture cases
Fracture	20002	This field is a summary for non-cancer illness.	1626, 1627, 1628, 1629,1630, 1631, 1632, 1633, 1634, 1635, 1636, 1637, 1638, 1639, 1640, 1644, 1645, 1646, 1647, 1648, 1649,1650, 1651, 1652, 1653, 1654, 1655, 1656	The participants with this code have been diagnosed as fracture.	https://biobank.ctsu.ox.ac.uk/crystal/field.cgi?id=20002
	41270	This field is a summary of the distinct diagnosis codes a participant has had recorded across all their hospital inpatient records in either the primary or secondary position. Diagnoses are coded according to the International Classification of Disease version 10	M484, M4840, M4842, M4844, M4845, M4846, M4847, M4848, M4849; M84, M840, M8400, M8401, M8402, M8403, M8404, M8405, M8406, M8407, M8408, M841, M8410, M8411, M8412, M8413, M8414, M8415, M8416, M8417, M8418, M8419, M842, M8421, M8422, M8423, M8424, M8425, M8426, M8427, M8428, M843, M8430, M8435, M8436, M8437, M8438, M8439, S02, S020, S0200, S0201, S021, S0210, S0211, S022, S0220, S0221, S023, S0230,…	The participants with this code have been diagnosed as fracture.	https://biobank.ctsu.ox.ac.uk/crystal/field.cgi?id=41270
	41203	This field is a summary of the distinct primary/main diagnosis codes a participant has had recorded across all their hospital inpatient records. Diagnoses are coded according to the International Classification of Diseases version-9	7338, 73381, 73382, 73383, 73384, 73385, 73386, 73387, 73388, 73389; 800, 8000, 8001, 8002, 8003, 801, 8010, 8011, 802, 8020, 8022, 8023, 8024, 8026, 8028, 803, 8030, 8031; 805, 8050, 8052, 8054, 8056, 8058; 806, 8064, 807, 8070, 8072, 8074, 808, 8080, 8082, 8084, 8088, 8089, 809, 8090, 8091;810, 8100, 811, 8110, 812, 8120, 8121, 8122, 8123, 8124, 8125, 813, 8130, 8131, 8132, 8134, 8135, 814,8140…	The participants with this code have been diagnosed as fracture.	https://biobank.ctsu.ox.ac.uk/crystal/field.cgi?id=411203
Weight-bearing bone fracture	20002	This field is a summary for non-cancer illness.	1630, 1646, 1647, 1648, 1649, 1652	The participants with this code have been diagnosed as fracture.	https://biobank.ctsu.ox.ac.uk/crystal/field.cgi?id=20002
	41270	This field is a summary of the distinct diagnosis codes a participant has had recorded across all their hospital inpatient records in either the primary or secondary position. Diagnoses are coded according to the International Classification of Disease version 10	M484, M4840, M4842, M4844, M4845, M4846, M4847, M4848, M4849, M8405, M8415, M8425, M8435, S12, S120, S1200, S121, S1210, S122, S1220, S127, S1270, S128, S1280, S1281, S129, S1290, S1291, S221, S2210, S32, S320, S3200, S321, S3210, S3211, S322, S3220, S323, S3230, S3231, S324, S3240, S3241, S325, S3250, S3251, S327, S3270, S3271, S328, S3280, S3281, S72, S720, S7200, S7201, S721, S7210, S7211, S72…	The participants with this code have been diagnosed as fracture.	https://biobank.ctsu.ox.ac.uk/crystal/field.cgi?id=41270
	41203	This field is a summary of the distinct primary/main diagnosis codes a participant has had recorded across all their hospital inpatient records. Diagnoses are coded according to the International Classification of Diseases version-9	73385, 73386, 805, 8050, 8052, 8054, 8056, 8058, 808, 8080, 8082, 8084, 8088, 8089, 820, 8200, 8202, 8208, 8210, 8211, 8212, 9053	The participants with this code have been diagnosed as fracture.	https://biobank.ctsu.ox.ac.uk/crystal/field.cgi?id=411203
BMD-related phenotype
Arms BMD	23225	Bone composition results derived from DXA measurements in UK Biobank assessment centre.	\	\	https://biobank.ctsu.ox.ac.uk/crystal/field.cgi?id=23225
Femur total BMD	23291	Bone composition results derived from DXA measurements in UK Biobank assessment centre.	\	\	https://biobank.ctsu.ox.ac.uk/crystal/field.cgi?id=23291
Femur neck BMD	23299	Bone composition results derived from DXA measurements in UK Biobank assessment centre.	\	\	https://biobank.ctsu.ox.ac.uk/crystal/field.cgi?id=23299
Head BMD	23226	Bone composition results derived from DXA measurements in UK Biobank assessment centre.	\	\	https://biobank.ctsu.ox.ac.uk/crystal/field.cgi?id=23226
Legs BMD	23231	Bone composition results derived from DXA measurements in UK Biobank assessment centre.	\	\	https://biobank.ctsu.ox.ac.uk/crystal/field.cgi?id=23231
Lumbar spine BMD	23204	Bone composition results derived from DXA measurements in UK Biobank assessment centre.	\	\	https://biobank.ctsu.ox.ac.uk/crystal/field.cgi?id=23204
Pelvis BMD	23232	Bone composition results derived from DXA measurements in UK Biobank assessment centre.	\	\	https://biobank.ctsu.ox.ac.uk/crystal/field.cgi?id=23232
Ribs BMD	23233	Bone composition results derived from DXA measurements in UK Biobank assessment centre.	\	\	https://biobank.ctsu.ox.ac.uk/crystal/field.cgi?id=23233
Spine BMD	23234	Bone composition results derived from DXA measurements in UK Biobank assessment centre.	\	\	https://biobank.ctsu.ox.ac.uk/crystal/field.cgi?id=23234
Trunk BMD	23241	Bone composition results derived from DXA measurements in UK Biobank assessment centre.	\	\	https://biobank.ctsu.ox.ac.uk/crystal/field.cgi?id=23241
Total BMD	23236	Bone composition results derived from DXA measurements in UK Biobank assessment centre.	\	\	https://biobank.ctsu.ox.ac.uk/crystal/field.cgi?id=23236
Other coveriates
Ancestry	21000	\	1, 1001, 1002, 1003	The participants with this code were considered with European ancestry	https://biobank.ctsu.ox.ac.uk/crystal/field.cgi?id=21000
			2001, 3001, 4001, 2, 2002, 3002, 4002, 3, 2003, 3003, 4003, 4, 2004, 3004, 5, 6	The participants with this code were considered with non-European ancestry
Age	21003	\	\	\	https://biobank.ctsu.ox.ac.uk/crystal/field.cgi?id=21003
Sex	31	\	\	\	https://biobank.ctsu.ox.ac.uk/crystal/field.cgi?id=31
Weight	23098	\	\	\	https://biobank.ctsu.ox.ac.uk/crystal/field.cgi?id=23098
menopause status	2724	\	\	\	https://biobank.ctsu.ox.ac.uk/crystal/field.cgi?id=2724
Alcohol consumption	20117	\	\	\	https://biobank.ctsu.ox.ac.uk/crystal/field.cgi?id=20117
Body mass index	21001	\	\	\	https://biobank.ctsu.ox.ac.uk/crystal/field.cgi?id=21001
Smoking	20116	\	\	\	https://biobank.ctsu.ox.ac.uk/crystal/field.cgi?id=20116
The use of glucocorticoid	20003	\	1140874816, 1141167174, 1141174548, 1140874790, 1140882622, 1140882764, 1140882766, 1140882774, 1140882780, 1141179982, 1140868364, 1140874930, 1140874976, 1140883026, 1141157402, 1140874896, 1140876456, 1140878562, 1140879922, 1140879934, 1140882822, 1140882824, 1140882830, 1140882836, 1140882840, 1140882842, 1140882844, 1140882846, 1140882848, 1140882850, 1140882864, 1140882888, 1140882894, 114…	The participants with this code were considered as that they used the glucocorticoid	https://biobank.ctsu.ox.ac.uk/crystal/field.cgi?id=20003
Note: All codes were referred to an open access resource of UK biobank (https://biobank.ctsu.ox.ac.uk/crystal/search.cgi).1
