# Supplementary material for: Genome-wide Association Studies of over 30,000 Samples with Bone Mineral Density at Multiple Skeletal Sites and Its Clinical Relevance
Source: Genomics Proteomics Bioinformatics. 2025 Nov 5;23(5):qzaf097. doi: 10.1093/gpbjnl/qzaf097 (PMC12996891; doi:10.1093/gpbjnl/qzaf097)
Supplement: qzaf097_Supplementary_Data [file qzaf097_supplementary_data.zip › Table S21.xlsx]

## Sheet: Sheet1
Table S21 The whole druggable genome from ChEMBL v29 datasets
Ensembl ID	UniportID	Gene name	Chromosome	Start	End
ENSG00000000938	P09769	FGR	1	27938575	27961788
ENSG00000001084	P48506	GCLC	6	53362139	53481768
ENSG00000001626	P13569	CFTR	7	117105838	117356025
ENSG00000001630	Q16850	CYP51A1	7	91741465	91772266
ENSG00000002016	P43351	RAD52	12	1021243	1099219
ENSG00000002330	Q92934	BAD	11	64037302	64052176
ENSG00000002549	P28838	LAP3	4	17578815	17609595
ENSG00000002726	P19801	AOC1	7	150521715	150558592
ENSG00000003056	P20645	M6PR	12	9092959	9102551
ENSG00000003137	Q9NR63	CYP26B1	2	72356367	72375167
ENSG00000003400	Q92851	CASP10	2	202047604	202094129
ENSG00000003436	P10646	TFPI	2	188328957	188430487
ENSG00000004139	Q6SZW1	SARM1	17	26691378	26728065
ENSG00000004455	P54819	AK2	1	33473585	33546597
ENSG00000004468	P28907	CD38	4	15779898	15854853
ENSG00000004478	Q02790	FKBP4	12	2904119	2914576
ENSG00000004487	O60341	KDM1A	1	23345941	23410182
ENSG00000004660	Q8N5S9	CAMKK1	17	3763609	3798185
ENSG00000004700	P46063	RECQL	12	21621845	21654603
ENSG00000004779	O14561	NDUFAB1	16	23592323	23607677
ENSG00000004799	Q16654	PDK4	7	95212811	95225803
ENSG00000004948	P30988	CALCR	7	93053799	93204042
ENSG00000005022	P05141	SLC25A5	X	118602363	118605282
ENSG00000005194	Q6FI81	CIAPIN1	16	57462081	57481440
ENSG00000005249	P31323	PRKAR2B	7	106685094	106802256
ENSG00000005339	Q92793	CREBBP	16	3775055	3930727
ENSG00000005381	P05164	MPO	17	56347217	56358296
ENSG00000005421	P27169	PON1	7	94926988	95025673
ENSG00000005844	P20701	ITGAL	16	30483979	30534506
ENSG00000005882	Q15119	PDK2	17	48172101	48189516
ENSG00000005884	P26006	ITGA3	17	48133332	48167845
ENSG00000005961	P08514	ITGA2B	17	42449548	42466873
ENSG00000006062	Q99558	MAP3K14	17	43340488	43394414
ENSG00000006071	Q09428	ABCC8	11	17414432	17498449
ENSG00000006116	O60359	CACNG3	16	24266874	24374122
ENSG00000006283	O43497	CACNA1G	17	48638429	48704835
ENSG00000006432	P80192	MAP3K9	14	71189243	71276251
ENSG00000006459	Q6ZMT4	KDM7A	7	139784546	139876835
ENSG00000006530	Q53H12	AGK	7	141250989	141355044
ENSG00000006634	Q9UBU7	DBF4	7	87505531	87538856
ENSG00000006638	P21731	TBXA2R	19	3594504	3606838
ENSG00000006837	Q8IVW4	CDKL3	5	133541305	133706738
ENSG00000007047	Q96L34	MARK4	19	45582546	45808541
ENSG00000007171	P35228	NOS2	17	26083792	26127525
ENSG00000007264	P42679	MATK	19	3777971	3802127
ENSG00000007314	P35499	SCN4A	17	62015914	62050278
ENSG00000007402	Q9NY47	CACNA2D2	3	50400233	50541675
ENSG00000007908	P16581	SELE	1	169691781	169733846
ENSG00000007933	P31513	FMO3	1	171060018	171086959
ENSG00000007952	Q9Y5S8	NOX1	X	100098313	100129334
ENSG00000008018	P20618	PSMB1	6	170844205	170862429
ENSG00000008086	O76039	CDKL5	X	18443703	18671749
ENSG00000008118	Q96NX5	CAMK1G	1	209757062	209787283
ENSG00000008128	Q9UQ88	CDK11A	1	1634169	1655766
ENSG00000008130	O95544	NADK	1	1682671	1711896
ENSG00000008256	O43739	CYTH3	7	6201407	6312275
ENSG00000008513	Q11201	ST3GAL1	8	134467091	134584183
ENSG00000008516	Q9NPA2	MMP25	16	3096682	3110727
ENSG00000008988	P60866	RPS20	8	56979854	56987069
ENSG00000009724	O00187	MASP2	1	11086580	11107290
ENSG00000009954	Q9UIG0	BAZ1B	7	72854728	72936608
ENSG00000010219	Q9NR20	DYRK4	12	4671370	4723325
ENSG00000010310	P48546	GIPR	19	46171502	46186982
ENSG00000010322	Q9Y2I1	NISCH	3	52489134	52527087
ENSG00000010379	Q9NSD5	SLC6A13	12	329789	372039
ENSG00000010438	P35030	PRSS3	9	33750515	33799230
ENSG00000010610	P01730	CD4	12	6896024	6929974
ENSG00000010671	Q06187	BTK	X	100604435	100641183
ENSG00000010810	P06241	FYN	6	111981535	112194655
ENSG00000011009	O95372	LYPLA2	1	24117460	24122029
ENSG00000011083	Q99884	SLC6A7	5	149569520	149602351
ENSG00000011198	Q8WTS1	ABHD5	3	43731605	43775863
ENSG00000011258	Q05BQ5	MBTD1	17	49254786	49337524
ENSG00000011304	P26599	PTBP1	19	797075	812327
ENSG00000011376	Q15031	LARS2	3	45429998	45590913
ENSG00000011405	O00443	PIK3C2A	11	17099277	17229530
ENSG00000011422	Q03405	PLAUR	19	44150247	44174699
ENSG00000011478	Q9NXS2	QPCTL	19	46195741	46207247
ENSG00000011566	Q8IVH8	MAP4K3	2	39476407	39664453
ENSG00000011677	P34903	GABRA3	X	151334706	151619830
ENSG00000012048	P38398	BRCA1	17	41196312	41277500
ENSG00000012061	P07992	ERCC1	19	45910591	45982086
ENSG00000012124	P20273	CD22	19	35810164	35838258
ENSG00000012223	P02788	LTF	3	46477136	46526724
ENSG00000012504	Q96RI1	NR1H4	12	100867486	100958191
ENSG00000012779	P09917	ALOX5	10	45869661	45941561
ENSG00000012983	Q9Y4K4	MAP4K5	14	50885219	51027844
ENSG00000013275	P43686	PSMC4	19	40476912	40487348
ENSG00000013288	Q9Y2E5	MAN2B2	4	6576902	6625089
ENSG00000013441	P49759	CLK1	2	201717732	201729422
ENSG00000014216	P07384	CAPN1	11	64948037	64979477
ENSG00000014257	P15309	ACPP	3	132036211	132087142
ENSG00000014641	P40925	MDH1	2	63815743	63834331
ENSG00000015413	P16444	DPEP1	16	89679716	89704839
ENSG00000015475	P55957	BID	22	18216906	18257536
ENSG00000015520	Q9UHC9	NPC1L1	7	44552134	44580914
ENSG00000018280	P49279	SLC11A1	2	219246752	219261617
ENSG00000018510	O00116	AGPS	2	178257372	178408564
ENSG00000018625	P50993	ATP1A2	1	160085549	160113381
ENSG00000019186	Q07973	CYP24A1	20	52769988	52790512
ENSG00000019582	P04233	CD74	5	149781200	149792492
ENSG00000019991	P14210	HGF	7	81328322	81399754
ENSG00000020426	P51948	MNAT1	14	61201460	61436671
ENSG00000020922	P49959	MRE11A	11	94152895	94227074
ENSG00000021461	Q9HB55	CYP3A43	7	99425636	99463718
ENSG00000021826	P31327	CPS1	2	211342406	211543831
ENSG00000022355	P14867	GABRA1	5	161274197	161326975
ENSG00000023228	P28331	NDUFS1	2	206979541	207024327
ENSG00000023445	Q13489	BIRC3	11	102188215	102210134
ENSG00000023839	Q92887	ABCC2	10	101542489	101611949
ENSG00000025156	Q03933	HSF2	6	122720691	122754264
ENSG00000025434	Q13133	NR1H3	11	47269851	47290396
ENSG00000025708	P19971	TYMP	22	50964181	50968485
ENSG00000026103	P25445	FAS	10	90750414	90775542
ENSG00000026508	P16070	CD44	11	35160417	35253949
ENSG00000026559	Q9UIX4	KCNG1	20	49620193	49639666
ENSG00000026950	O00481	BTN3A1	6	26402465	26415444
ENSG00000027075	P24723	PRKCH	14	61654277	62017694
ENSG00000027644	P14616	INSRR	1	156809855	156828810
ENSG00000028116	Q86Y07	VRK2	2	58134786	58387055
ENSG00000028277	P09086	POU2F2	19	42590263	42700737
ENSG00000028310	Q9H8M2	BRD9	5	850406	892939
ENSG00000030110	Q16611	BAK1	6	33540329	33548019
ENSG00000030304	O15146	MUSK	9	113431051	113563859
ENSG00000031698	P49591	SARS	1	109756540	109780791
ENSG00000033170	Q9BYC5	FUT8	14	65877310	66210839
ENSG00000034152	P46734	MAP2K3	17	21187984	21218552
ENSG00000034971	Q99972	MYOC	1	171604557	171621823
ENSG00000035664	Q9UIK4	DAPK2	15	64199235	64364232
ENSG00000036257	Q13618	CUL3	2	225334867	225450110
ENSG00000036473	P00480	OTC	X	38211798	38280703
ENSG00000036530	Q9Y6A2	CYP46A1	14	100150641	100193638
ENSG00000036672	O75604	USP2	11	119225925	119252436
ENSG00000036828	P41180	CASR	3	121902530	122005342
ENSG00000037280	P35916	FLT4	5	180028506	180076624
ENSG00000038210	Q8TCG2	PI4K2B	4	25162263	25280714
ENSG00000038295	O43897	TLL1	4	166794410	167025047
ENSG00000039068	P12830	CDH1	16	68771128	68869451
ENSG00000039123	P42285	SKIV2L2	5	54603588	54721409
ENSG00000039650	Q96T60	PNKP	19	50364461	50371166
ENSG00000040199	Q6ZVD8	PHLPP2	16	71671738	71758604
ENSG00000040633	Q9BUL5	PHF23	17	7138347	7143041
ENSG00000041357	P25789	PSMA4	15	78832747	78841604
ENSG00000041880	Q9Y6F1	PARP3	3	51976361	51982883
ENSG00000042088	Q9NUW8	TDP1	14	90421283	90511106
ENSG00000043093	Q96GG9	DCUN1D1	3	182655862	182703741
ENSG00000043591	P08588	ADRB1	10	115803806	115806667
ENSG00000044446	P46019	PHKA2	X	18910418	19002716
ENSG00000044524	P29320	EPHA3	3	89156674	89531284
ENSG00000044574	P11021	HSPA5	9	127997132	128003609
ENSG00000047617	Q9NQ90	ANO2	12	5641035	6055398
ENSG00000047932	Q9HD26	GOPC	6	117639374	117923691
ENSG00000047936	P08922	ROS1	6	117609463	117747018
ENSG00000048028	Q96RU2	USP28	11	113668596	113746292
ENSG00000048052	Q9UKV0	HDAC9	7	18126572	19042039
ENSG00000048392	Q7LG56	RRM2B	8	103216730	103251346
ENSG00000049860	P07686	HEXB	5	73935848	74018472
ENSG00000050628	P43115	PTGER3	1	71318036	71513491
ENSG00000050748	P45984	MAPK9	5	179660143	179719099
ENSG00000051180	Q06609	RAD51	15	40986972	41024354
ENSG00000051382	P42338	PIK3CB	3	138372860	138553780
ENSG00000052344	Q16651	PRSS8	16	31142756	31147083
ENSG00000053918	P51787	KCNQ1	11	2465914	2870339
ENSG00000054118	Q9Y2W1	THRAP3	1	36690017	36770958
ENSG00000054179	Q9Y5L3	ENTPD2	9	139942550	139948497
ENSG00000054983	P54803	GALC	14	88304164	88460009
ENSG00000055118	Q12809	KCNH2	7	150642049	150675403
ENSG00000055130	Q13616	CUL1	7	148395006	148498128
ENSG00000055332	P19525	EIF2AK2	2	37326353	37384208
ENSG00000055609	Q8NEZ4	KMT2C	7	151832010	152133090
ENSG00000055732	Q8TDD5	MCOLN3	1	85483765	85514182
ENSG00000056291	Q9Y5X5	NPFFR2	4	72897521	73013784
ENSG00000057252	P35610	SOAT1	1	179262925	179327815
ENSG00000057593	P08709	F7	13	113760105	113774995
ENSG00000058091	O94921	CDK14	7	90095738	90839905
ENSG00000058404	Q13554	CAMK2B	7	44256749	44374176
ENSG00000058729	Q9BVS4	RIOK2	5	96496571	96518964
ENSG00000059377	P24557	TBXAS1	7	139476850	139720125
ENSG00000059378	Q9H0J9	PARP12	7	139723544	139763521
ENSG00000059758	Q00537	CDK17	12	96672039	96794338
ENSG00000059804	P11169	SLC2A3	12	8071826	8088871
ENSG00000059915	A5PKW4	PSD	10	104162376	104181296
ENSG00000060237	Q9H4A3	WNK1	12	861759	1020618
ENSG00000060491	Q9NZT2	OGFR	20	61436187	61445352
ENSG00000060982	P54687	BCAT1	12	24964295	25102393
ENSG00000061273	Q8WUI4	HDAC7	12	48176505	48226915
ENSG00000061918	Q02153	GUCY1B3	4	156680144	156728743
ENSG00000061938	Q07912	TNK2	3	195590235	195638816
ENSG00000062282	Q96PD7	DGAT2	11	75470557	75512579
ENSG00000062524	P29376	LTK	15	41795836	41806085
ENSG00000062822	P28340	POLD1	19	50887461	50921273
ENSG00000063176	Q9NRA0	SPHK2	19	49122548	49133974
ENSG00000063177	Q07020	RPL18	19	49118585	49122793
ENSG00000063180	O75493	CA11	19	49141199	49149569
ENSG00000063245	Q9Y6I3	EPN1	19	56186592	56221224
ENSG00000063761	Q86TW2	ADCK1	14	78266426	78401355
ENSG00000064012	Q14790	CASP8	2	202098166	202152434
ENSG00000064300	P08138	NGFR	17	47572655	47592379
ENSG00000064393	Q9H2X6	HIPK2	7	139246316	139477577
ENSG00000064547	Q9HBW0	LPAR2	19	19734477	19739739
ENSG00000064601	P10619	CTSA	20	44518783	44527459
ENSG00000064651	P55011	SLC12A2	5	127419458	127525380
ENSG00000064655	O00167	EYA2	20	45523263	45817492
ENSG00000064692	Q9Y6H5	SNCAIP	5	121647049	121799914
ENSG00000064989	Q16602	CALCRL	2	188207856	188313187
ENSG00000065057	P78549	NTHL1	16	2089816	2097867
ENSG00000065135	P08754	GNAI3	1	110091233	110136975
ENSG00000065154	P04181	OAT	10	126085872	126107545
ENSG00000065243	Q16513	PKN2	1	89149905	89301938
ENSG00000065325	O95838	GLP2R	17	9725523	9795419
ENSG00000065357	P23743	DGKA	12	56321103	56347811
ENSG00000065361	P21860	ERBB3	12	56473641	56497289
ENSG00000065427	Q15046	KARS	16	75661622	75682541
ENSG00000065518	O95168	NDUFB4	3	120315156	120321347
ENSG00000065534	Q15746	MYLK	3	123328896	123603178
ENSG00000065559	P45985	MAP2K4	17	11924141	12047147
ENSG00000065613	Q9H2G2	SLK	10	105726959	105788991
ENSG00000065675	Q04759	PRKCQ	10	6469105	6622263
ENSG00000065833	P48163	ME1	6	83920108	84140797
ENSG00000065883	Q14004	CDK13	7	39989636	40136733
ENSG00000065911	P13995	MTHFD2	2	74425689	74444692
ENSG00000065989	P27815	PDE4A	19	10527449	10580305
ENSG00000066027	Q15172	PPP2R5A	1	212458879	212535200
ENSG00000066044	Q15717	ELAVL1	19	8023463	8070543
ENSG00000066056	P35590	TIE1	1	43766664	43788779
ENSG00000066135	O75164	KDM4A	1	44115829	44171186
ENSG00000066230	P48764	SLC9A3	5	473425	524447
ENSG00000066468	P21802	FGFR2	10	123237848	123357972
ENSG00000066926	P22830	FECH	18	55215515	55254004
ENSG00000067057	Q01813	PFKP	10	3108525	3179904
ENSG00000067177	P46020	PHKA1	X	71798664	71934167
ENSG00000067182	P19438	TNFRSF1A	12	6437923	6451280
ENSG00000067191	Q02641	CACNB1	17	37329709	37353956
ENSG00000067225	P14618	PKM	15	72491370	72524164
ENSG00000067248	Q7Z478	DHX29	5	54552073	54603550
ENSG00000067369	Q12888	TP53BP1	15	43699407	43802926
ENSG00000067560	P61586	RHOA	3	49396578	49450431
ENSG00000067606	Q05513	PRKCZ	1	1981909	2116834
ENSG00000067704	Q9NSE4	IARS2	1	220267444	220321380
ENSG00000067900	Q13464	ROCK1	18	18526867	18691812
ENSG00000067955	Q13951	CBFB	16	67063019	67134961
ENSG00000067992	Q15120	PDK3	X	24483338	24557954
ENSG00000068024	P56524	HDAC4	2	239969864	240323348
ENSG00000068078	P22607	FGFR3	4	1795034	1810599
ENSG00000068120	Q13057	COASY	17	40713485	40718295
ENSG00000068383	Q14642	INPP5A	10	134351324	134596979
ENSG00000068654	O95602	POLR1A	2	86247339	86333278
ENSG00000068745	Q9UHH9	IP6K2	3	48725436	48777786
ENSG00000068903	Q8IXJ6	SIRT2	19	39369197	39390502
ENSG00000068976	P11217	PYGM	11	64513861	64527769
ENSG00000069018	Q9HCX4	TRPC7	5	135548999	135732730
ENSG00000069020	O15021	MAST4	5	65892176	66465423
ENSG00000069399	P20749	BCL3	19	45250962	45263301
ENSG00000069431	O60706	ABCC9	12	21950335	22094336
ENSG00000069535	P27338	MAOB	X	43625858	43741693
ENSG00000069667	P35398	RORA	15	60780483	61521518
ENSG00000069696	P21917	DRD4	11	637293	640706
ENSG00000069764	O15496	PLA2G10	16	14766405	14788526
ENSG00000069849	P54709	ATP1B3	3	141594966	141645356
ENSG00000069956	Q16659	MAPK6	15	52244303	52358462
ENSG00000069974	P51159	RAB27A	15	55495164	55611311
ENSG00000070018	O75581	LRP6	12	12268959	12419946
ENSG00000070388	Q9HCT0	FGF22	19	639879	643703
ENSG00000070495	Q6NYC1	JMJD6	17	74708919	74722866
ENSG00000070501	P06746	POLB	8	42195972	42229326
ENSG00000070610	Q9HCG7	GBA2	9	35736863	35749983
ENSG00000070669	P08243	ASNS	7	97481430	97501854
ENSG00000070748	P28329	CHAT	10	50817141	50901925
ENSG00000070756	P11940	PABPC1	8	101698044	101735037
ENSG00000070759	Q96S53	TESK2	1	45809555	45956872
ENSG00000070770	P19784	CSNK2A2	16	58191811	58231824
ENSG00000070808	Q9UQM7	CAMK2A	5	149599054	149669854
ENSG00000070831	P60953	CDC42	1	22379120	22419437
ENSG00000070886	P29322	EPHA8	1	22890057	22930087
ENSG00000070985	Q9NZQ8	TRPM5	11	2425745	2444275
ENSG00000071054	O95819	MAP4K4	2	102313312	102511149
ENSG00000071082	P62899	RPL31	2	101618177	101640494
ENSG00000071242	Q15349	RPS6KA2	6	166822852	167319939
ENSG00000071553	Q15904	ATP6AP1	X	153656978	153664862
ENSG00000071575	Q92519	TRIB2	2	12857015	12882860
ENSG00000071909	Q8WXR4	MYO3B	2	171034655	171511681
ENSG00000072041	Q9H2J7	SLC6A15	12	85253492	85307394
ENSG00000072062	P17612	PRKACA	19	14202500	14228896
ENSG00000072133	Q9UK32	RPS6KA6	X	83318984	83442933
ENSG00000072310	P36956	SREBF1	17	17713713	17740325
ENSG00000072315	Q9UL62	TRPC5	X	111017543	111326004
ENSG00000072501	Q14683	SMC1A	X	53401070	53449677
ENSG00000072506	Q99714	HSD17B10	X	53458206	53461320
ENSG00000072518	Q7KZI7	MARK2	11	63606400	63678491
ENSG00000072571	O75330	HMMR	5	162887209	162918947
ENSG00000072682	O15460	P4HA2	5	131527531	131631008
ENSG00000072778	P49748	ACADVL	17	7120444	7128592
ENSG00000072786	O94804	STK10	5	171469077	171615390
ENSG00000073060	Q8WTV0	SCARB1	12	125261402	125367214
ENSG00000073067	Q8TAV3	CYP2W1	7	1022835	1029276
ENSG00000073111	P49736	MCM2	3	127317066	127341276
ENSG00000073417	O60658	PDE8A	15	85523671	85682376
ENSG00000073614	P29375	KDM5A	12	389295	498620
ENSG00000073734	O95342	ABCB11	2	169779448	169887832
ENSG00000073737	Q9BPW9	DHRS9	2	169921299	169952677
ENSG00000073756	P35354	PTGS2	1	186640923	186649559
ENSG00000073803	O43283	MAP3K13	3	185000729	185206885
ENSG00000073849	P15907	ST6GAL1	3	186648274	186796341
ENSG00000074047	P10070	GLI2	2	121493199	121750229
ENSG00000074181	Q9UM47	NOTCH3	19	15270444	15311792
ENSG00000074266	O75530	EED	11	85955586	85989855
ENSG00000074319	Q99816	TSG101	11	18489883	18548779
ENSG00000074410	O43570	CA12	15	63613577	63674360
ENSG00000074416	Q99685	MGLL	3	127407909	127542051
ENSG00000074590	O60285	NUAK1	12	106457118	106533811
ENSG00000074603	Q6V1X1	DPP8	15	65734801	65810042
ENSG00000074800	P06733	ENO1	1	8921061	8939308
ENSG00000074966	P42681	TXK	4	48068410	48136273
ENSG00000075043	O43526	KCNQ2	20	62037542	62103993
ENSG00000075073	P21452	TACR2	10	71163659	71176623
ENSG00000075239	P24752	ACAT1	11	107992243	108018503
ENSG00000075413	P27448	MARK3	14	103851729	103970168
ENSG00000075429	Q9UF02	CACNG5	17	64831235	64881603
ENSG00000075461	Q9UBN1	CACNG4	17	64961026	65029514
ENSG00000075618	Q16658	FSCN1	7	5632439	5646286
ENSG00000075624	P60709	ACTB	7	5566782	5603415
ENSG00000075651	Q13393	PLD1	3	171318195	171528740
ENSG00000075673	P54707	ATP12A	13	25254549	25285921
ENSG00000075785	P51149	RAB7A	3	128444965	128533639
ENSG00000076003	Q14566	MCM6	2	136597196	136633996
ENSG00000076108	Q9UIF9	BAZ2A	12	56989380	57030600
ENSG00000076248	P13051	UNG	12	109535379	109548797
ENSG00000076351	Q96NT5	SLC46A1	17	26721661	26734215
ENSG00000076555	O00763	ACACB	12	109554400	109706031
ENSG00000076685	P49902	NT5C2	10	104845940	104953056
ENSG00000076928	Q92888	ARHGEF1	19	42387228	42434302
ENSG00000076984	O14733	MAP2K7	19	7968728	7979363
ENSG00000077092	P10826	RARB	3	25215823	25639423
ENSG00000077097	Q02880	TOP2B	3	25639475	25706398
ENSG00000077150	Q00653	NFKB2	10	104153867	104162281
ENSG00000077152	Q9NPD8	UBE2T	1	202300785	202311108
ENSG00000077264	O75914	PAK3	X	110187513	110470589
ENSG00000077463	Q8N6T7	SIRT6	19	4174106	4182601
ENSG00000077498	P14679	TYR	11	88910620	89028927
ENSG00000077616	Q9Y3Q0	NAALAD2	11	89864683	89926062
ENSG00000077782	P11362	FGFR1	8	38268656	38326352
ENSG00000078018	P11137	MAP2	2	210288782	210598842
ENSG00000078061	P10398	ARAF	X	47420516	47431307
ENSG00000078098	Q12884	FAP	2	163027194	163101661
ENSG00000078142	Q8NEB9	PIK3C3	18	39535171	39667794
ENSG00000078269	O15056	SYNJ2	6	158402888	158520208
ENSG00000078295	Q08462	ADCY2	5	7396321	7830194
ENSG00000078369	P62873	GNB1	1	1716729	1822495
ENSG00000078549	P41586	ADCYAP1R1	7	31092076	31151089
ENSG00000078589	O00398	P2RY10	X	78200829	78217451
ENSG00000079215	P43003	SLC1A3	5	36606457	36688436
ENSG00000079246	P13010	XRCC5	2	216972187	217071026
ENSG00000079263	Q13342	SP140	2	231067826	231223762
ENSG00000079277	Q9BUB5	MKNK1	1	47023090	47082515
ENSG00000079335	Q9UNH5	CDC14A	1	100810584	100985833
ENSG00000079337	O95398	RAPGEF3	12	48128455	48164823
ENSG00000079387	Q9P0U3	SENP1	12	48436681	48500091
ENSG00000079435	Q05469	LIPE	19	42905659	42931578
ENSG00000079459	P37268	FDFT1	8	11653082	11696818
ENSG00000079616	Q14807	KIF22	16	29802040	29816706
ENSG00000079785	Q92499	DDX1	2	15731302	15771235
ENSG00000079805	P50570	DNM2	19	10828755	10944164
ENSG00000079999	Q14145	KEAP1	19	10596796	10614417
ENSG00000080224	Q9UF33	EPHA6	3	96533425	97471304
ENSG00000080293	P47872	SCTR	2	120197419	120282070
ENSG00000080503	P51531	SMARCA2	9	2015342	2193624
ENSG00000080618	Q96IY4	CPB2	13	46627321	46679211
ENSG00000080644	P32297	CHRNA3	15	78885394	78913637
ENSG00000080709	Q9H2S1	KCNN2	5	113696642	113832337
ENSG00000080815	P49768	PSEN1	14	73603126	73690399
ENSG00000080823	Q9UQ07	MOK	14	102690837	102771537
ENSG00000080824	P07900	HSP90AA1	14	102547075	102606036
ENSG00000080986	O14777	NDC80	18	2571510	2616634
ENSG00000081026	Q5TCQ9	MAGI3	1	113933371	114228545
ENSG00000081181	P78540	ARG2	14	68086515	68118437
ENSG00000081237	P08575	PTPRC	1	198607801	198726545
ENSG00000081248	Q13698	CACNA1S	1	201008642	201081694
ENSG00000081307	Q9GZZ9	UBA5	3	132373290	132396941
ENSG00000081320	O94768	STK17B	2	196998290	197041227
ENSG00000081913	O60346	PHLPP1	18	60382672	60647666
ENSG00000082146	Q9C0K7	STRADB	2	202252581	202345569
ENSG00000082175	P06401	PGR	11	100900355	101001255
ENSG00000082482	O95069	KCNK2	1	215179118	215410436
ENSG00000082556	P41145	OPRK1	8	54138284	54164257
ENSG00000082701	P49841	GSK3B	3	119540170	119813264
ENSG00000082781	P18084	ITGB5	3	124480795	124620265
ENSG00000082898	O14980	XPO1	2	61704984	61765761
ENSG00000083168	Q92794	KAT6A	8	41786997	41909508
ENSG00000083290	Q8IYT8	ULK2	17	19674142	19771249
ENSG00000083454	Q93086	P2RX5	17	3575493	3599698
ENSG00000083807	Q9Y2P5	SLC27A5	19	58990879	59023780
ENSG00000083845	P46782	RPS5	19	58897767	58906173
ENSG00000084073	O75844	ZMPSTE24	1	40723779	40759856
ENSG00000084090	Q9NQZ5	STARD7	2	96850597	96874563
ENSG00000084110	P42357	HAL	12	96366440	96390143
ENSG00000084207	P09211	GSTP1	11	67351066	67354131
ENSG00000084453	P46721	SLCO1A2	12	21417534	21572528
ENSG00000084674	P04114	APOB	2	21224301	21266945
ENSG00000084676	Q15788	NCOA1	2	24714783	24993571
ENSG00000084731	O14782	KIF3C	2	26149471	26205618
ENSG00000084733	P61026	RAB10	2	26256976	26360323
ENSG00000084734	Q14397	GCKR	2	27719709	27746554
ENSG00000084774	P27708	CAD	2	27440258	27466811
ENSG00000085377	P48147	PREP	6	105725440	105850959
ENSG00000085511	Q9Y6R4	MAP3K4	6	161412759	161538417
ENSG00000085563	P08183	ABCB1	7	87133175	87342611
ENSG00000085662	P15121	AKR1B1	7	134127102	134144036
ENSG00000085999	Q92698	RAD54L	1	46713360	46744145
ENSG00000086061	P31689	DNAJA1	9	33025209	33039905
ENSG00000086062	P15291	B4GALT1	9	33104080	33167354
ENSG00000086205	Q04609	FOLH1	11	49168187	49230222
ENSG00000086232	Q9BQI3	EIF2AK1	7	6061881	6098861
ENSG00000086696	P37059	HSD17B2	16	82068609	82132139
ENSG00000086991	Q9NPH5	NOX4	11	89057524	89322779
ENSG00000087008	O15254	ACOX3	4	8368009	8442450
ENSG00000087076	Q9BPX1	HSD17B14	19	49316274	49339935
ENSG00000087085	P22303	ACHE	7	100487615	100494594
ENSG00000087088	Q07812	BAX	19	49458072	49465055
ENSG00000087095	Q9UBE8	NLK	17	26368763	26523407
ENSG00000087191	P62195	PSMC5	17	61904512	61909379
ENSG00000087237	P11597	CETP	16	56995762	57017757
ENSG00000087245	P08253	MMP2	16	55423612	55540603
ENSG00000087258	P09471	GNAO1	16	56225302	56391356
ENSG00000087460	Q5JWF2	GNAS	20	57414773	57486247
ENSG00000087460	P63092	GNAS	20	57414773	57486247
ENSG00000087470	O00429	DNM1L	12	32832134	32898486
ENSG00000087586	O14965	AURKA	20	54944445	54967393
ENSG00000087842	O00625	PIR	X	15402921	15511687
ENSG00000088053	Q9HCN6	GP6	19	55525073	55549632
ENSG00000088179	P29074	PTPN4	2	120517207	120741394
ENSG00000088247	Q92945	KHSRP	19	6413359	6424805
ENSG00000088256	P29992	GNA11	19	3094408	3124002
ENSG00000088305	Q9UBC3	DNMT3B	20	31350191	31397162
ENSG00000088325	Q9ULW0	TPX2	20	30327074	30389608
ENSG00000088386	P46059	SLC15A1	13	99336055	99404908
ENSG00000088826	Q9NWM0	SMOX	20	4101627	4168394
ENSG00000088832	P62942	FKBP1A	20	1349622	1373806
ENSG00000088926	P03951	F11	4	187187099	187210835
ENSG00000089009	Q02878	RPL6	12	112842994	112856642
ENSG00000089022	Q8IW41	MAPKAPK5	12	112279782	112334343
ENSG00000089041	Q99572	P2RX7	12	121570622	121623876
ENSG00000089050	O75884	RBBP9	20	18467184	18477887
ENSG00000089057	Q9UGH3	SLC23A2	20	4833002	4990939
ENSG00000089060	Q6J4K2	SLC8B1	12	113736564	113797298
ENSG00000089094	Q8NHM5	KDM2B	12	121866900	122018920
ENSG00000089123	Q9H6P5	TASP1	20	13246709	13619587
ENSG00000089154	Q92616	GCN1L1	12	120565007	120632513
ENSG00000089157	P05388	RPLP0	12	120634489	120639038
ENSG00000089163	Q9Y6E7	SIRT4	12	120740119	120751052
ENSG00000089220	P30086	PEBP1	12	118573663	118583389
ENSG00000089250	P29475	NOS1	12	117645947	117889975
ENSG00000089558	Q9UQ05	KCNH4	17	40308909	40333296
ENSG00000089597	Q14697	GANAB	11	62392298	62414104
ENSG00000089685	O15392	BIRC5	17	76210267	76221717
ENSG00000089902	Q9UKL0	RCOR1	14	103058998	103196913
ENSG00000090020	P19634	SLC9A1	1	27425306	27493472
ENSG00000090054	O15269	SPTLC1	9	94794281	94877666
ENSG00000090061	O75909	CCNK	14	99947506	100001381
ENSG00000090266	O95178	NDUFB2	7	140390577	140422590
ENSG00000090339	P05362	ICAM1	19	10381511	10397291
ENSG00000090376	Q9Y616	IRAK3	12	66582659	66648402
ENSG00000090402	P14410	SI	3	164696686	164796283
ENSG00000090534	P40225	THPO	3	184089723	184095932
ENSG00000090659	Q9NNX6	CD209	19	7804879	7812464
ENSG00000090889	O95239	KIF4A	X	69509879	69640682
ENSG00000091137	O43511	SLC26A4	7	107301080	107358254
ENSG00000091262	O95255	ABCC6	16	16242785	16317379
ENSG00000091428	Q8WZA2	RAPGEF4	2	173600002	173917621
ENSG00000091436	Q9NYL2	MLTK	2	173940163	174132738
ENSG00000091513	P02787	TF	3	133464800	133497850
ENSG00000091592	Q9C000	NLRP1	17	5402747	5522744
ENSG00000091704	P15085	CPA1	7	130020180	130027955
ENSG00000091831	P03372	ESR1	6	151977826	152450754
ENSG00000091844	Q9UGC6	RGS17	6	153325594	153452384
ENSG00000092009	P23946	CMA1	14	24974559	24977471
ENSG00000092295	P22735	TGM1	14	24718320	24733638
ENSG00000092439	Q96QT4	TRPM7	15	50844670	50979012
ENSG00000092445	Q06418	TYRO3	15	41849873	41871536
ENSG00000092621	O43175	PHGDH	1	120202421	120286838
ENSG00000092820	P15311	EZR	6	159186773	159240444
ENSG00000093010	P21964	COMT	22	19929130	19957498
ENSG00000094631	Q9UBN7	HDAC6	X	48659784	48683392
ENSG00000094755	O00591	GABRP	5	170190354	170241051
ENSG00000094916	P45973	CBX5	12	54624724	54673886
ENSG00000095015	Q13233	MAP3K1	5	56111401	56191979
ENSG00000095059	P49366	DHPS	19	12786531	12792716
ENSG00000095303	P23219	PTGS1	9	125132824	125157982
ENSG00000095321	P43155	CRAT	9	131857089	131873468
ENSG00000095464	P51160	PDE6C	10	95372345	95425767
ENSG00000095587	Q9Y6L7	TLL2	10	98124363	98273675
ENSG00000095596	O43174	CYP26A1	10	94833232	94837647
ENSG00000095777	Q8NEV4	MYO3A	10	26223196	26501456
ENSG00000095917	Q9BZJ3	TPSD1	16	1306060	1308532
ENSG00000095951	P15822	HIVEP1	6	12008995	12165232
ENSG00000096060	Q13451	FKBP5	6	35541362	35696360
ENSG00000096063	Q96SB4	SRPK1	6	35800743	35889119
ENSG00000096070	Q9ULD4	BRPF3	6	36164521	36200567
ENSG00000096088	P20142	PGC	6	41704449	41721847
ENSG00000096150	P62269	RPS18	HSCHR6_MHC_QBL	33168626	33173129
ENSG00000096171	P26640	VARS	HSCHR6_MHC_DBB	31727480	31745915
ENSG00000096384	P08238	HSP90AB1	6	44214824	44221620
ENSG00000096433	Q14573	ITPR3	6	33588142	33664351
ENSG00000096717	Q96EB6	SIRT1	10	69644427	69678147
ENSG00000096968	O60674	JAK2	9	4985033	5128183
ENSG00000097007	P00519	ABL1	9	133589333	133763062
ENSG00000097046	O00311	CDC7	1	91966408	91991321
ENSG00000099139	Q92824	PCSK5	9	78505560	78977255
ENSG00000099194	O00767	SCD	10	102106881	102124591
ENSG00000099250	O14786	NRP1	10	33466420	33625190
ENSG00000099308	O60307	MAST3	19	18208603	18262502
ENSG00000099341	P48556	PSMD8	19	38865176	38874464
ENSG00000099795	P17568	NDUFB7	19	14676890	14682874
ENSG00000099810	Q13126	MTAP	9	21802542	21931646
ENSG00000099821	O00411	POLRMT	19	617223	633597
ENSG00000099875	Q9HBH9	MKNK2	19	2037470	2051243
ENSG00000099953	P24347	MMP11	22	24110413	24126503
ENSG00000099954	Q9BXF3	CECR2	22	17840837	18037850
ENSG00000100030	P28482	MAPK1	22	22108789	22221970
ENSG00000100031	P19440	GGT1	22	24979718	25024972
ENSG00000100077	P35626	ADRBK2	22	25960816	26125261
ENSG00000100078	Q9NZ20	PLA2G3	22	31530795	31536593
ENSG00000100079	P05162	LGALS2	22	37966255	37978623
ENSG00000100097	P09382	LGALS1	22	38071615	38075813
ENSG00000100170	P13866	SLC5A1	22	32439019	32509016
ENSG00000100191	Q9NY91	SLC5A4	22	32614465	32651328
ENSG00000100197	P10635	CYP2D6	22	42522501	42526908
ENSG00000100219	P17861	XBP1	22	29190543	29196585
ENSG00000100243	P00387	CYB5R3	22	43013846	43045574
ENSG00000100292	P09601	HMOX1	22	35776354	35790207
ENSG00000100299	P15289	ARSA	22	51061182	51066607
ENSG00000100300	P30536	TSPO	22	43547520	43559248
ENSG00000100307	O95931	CBX7	22	39516172	39548679
ENSG00000100312	P10323	ACR	22	51176624	51183762
ENSG00000100316	P39023	RPL3	22	39708887	39716394
ENSG00000100324	Q15750	TAB1	22	39795746	39833065
ENSG00000100346	Q9P0X4	CACNA1I	22	39966758	40085742
ENSG00000100348	Q99757	TXN2	22	36863083	36878077
ENSG00000100393	Q09472	EP300	22	41487790	41576081
ENSG00000100425	O95696	BRD1	22	50166931	50221160
ENSG00000100429	Q969S8	HDAC10	22	50683612	50689834
ENSG00000100433	P57789	KCNK10	14	88649113	88793251
ENSG00000100448	P08311	CTSG	14	25042728	25045466
ENSG00000100453	P10144	GZMB	14	25100160	25103473
ENSG00000100462	O14744	PRMT5	14	23389720	23398794
ENSG00000100483	Q9H867	VCPKMT	14	50575350	50583318
ENSG00000100490	Q00532	CDKL1	14	50796310	50883179
ENSG00000100504	P06737	PYGL	14	51324609	51411454
ENSG00000100519	P62333	PSMC6	14	53173890	53195305
ENSG00000100567	P25788	PSMA3	14	58711549	58738730
ENSG00000100596	O15270	SPTLC2	14	77972340	78083116
ENSG00000100600	Q99538	LGMN	14	93170152	93215047
ENSG00000100614	P35813	PPM1A	14	60712470	60765805
ENSG00000100644	Q16665	HIF1A	14	62162231	62214976
ENSG00000100652	Q14973	SLC10A1	14	70242134	70264006
ENSG00000100697	Q9UPY3	DICER1	14	95552565	95624347
ENSG00000100714	P11586	MTHFD1	14	64854749	64926722
ENSG00000100739	P46663	BDKRB1	14	96722161	96735304
ENSG00000100749	Q99986	VRK1	14	97263641	97398059
ENSG00000100764	P62191	PSMC1	14	90722839	90738968
ENSG00000100784	O75582	RPS6KA5	14	91336799	91526980
ENSG00000100804	P28074	PSMB5	14	23485752	23504439
ENSG00000100823	P27695	APEX1	14	20923350	20925927
ENSG00000100902	P60900	PSMA6	14	35747839	35786699
ENSG00000100906	P25963	NFKBIA	14	35870717	35873955
ENSG00000100938	Q9P2T1	GMPR2	14	24701628	24708448
ENSG00000100949	Q92696	RABGGTA	14	24734744	24740945
ENSG00000100979	P55058	PLTP	20	44527399	44540794
ENSG00000100985	P14780	MMP9	20	44637547	44645200
ENSG00000100994	P11216	PYGB	20	25228705	25278650
ENSG00000100997	Q8N2K0	ABHD12	20	25275379	25371619
ENSG00000101017	P25942	CD40	20	44746911	44758502
ENSG00000101040	Q9ULU4	ZMYND8	20	45837859	45985567
ENSG00000101049	Q9HBY8	SGK2	20	42187608	42216877
ENSG00000101076	P41235	HNF4A	20	42984340	43061485
ENSG00000101109	Q13043	STK4	20	43595115	43708600
ENSG00000101160	Q9UBR2	CTSZ	20	57570240	57582302
ENSG00000101162	Q9H4B7	TUBB1	20	57594309	57601709
ENSG00000101180	Q9Y5N1	HRH3	20	60790026	60795323
ENSG00000101182	O14818	PSMA7	20	60711791	60718496
ENSG00000101187	Q96BD0	SLCO4A1	20	61273797	61317137
ENSG00000101188	P30989	NTSR1	20	61340189	61394123
ENSG00000101197	Q96CA5	BIRC7	20	61867235	61871859
ENSG00000101204	P43681	CHRNA4	20	61975420	62009753
ENSG00000101210	Q05639	EEF1A2	20	62119366	62130505
ENSG00000101213	Q13882	PTK6	20	62159778	62168723
ENSG00000101224	P30305	CDC25B	20	3767578	3786762
ENSG00000101266	P68400	CSNK2A1	20	459116	524465
ENSG00000101292	Q8NFJ6	PROKR2	20	5282317	5297378
ENSG00000101306	Q9H1R3	MYLK2	20	30407111	30422492
ENSG00000101323	Q9UJM8	HAO1	20	7863628	7921121
ENSG00000101336	P08631	HCK	20	30639991	30689659
ENSG00000101349	Q9P286	PAK7	20	9518036	9819689
ENSG00000101350	O15066	KIF3B	20	30865467	30922814
ENSG00000101412	Q01094	E2F1	20	32263489	32274210
ENSG00000101444	P23526	AHCY	20	32868074	32899608
ENSG00000101557	P54578	USP14	18	158383	214629
ENSG00000101670	Q9Y5X9	LIPG	18	47087069	47119272
ENSG00000101680	P25391	LAMA1	18	6941743	7117813
ENSG00000101751	Q9UNA4	POLI	18	51795774	51847636
ENSG00000101782	O14730	RIOK3	18	21032787	21066567
ENSG00000101843	O75832	PSMD10	X	107327437	107334848
ENSG00000101846	P08842	STS	X	7137497	7272851
ENSG00000101856	O00264	PGRMC1	X	118370216	118378429
ENSG00000101868	P09884	POLA1	X	24712036	25015103
ENSG00000101916	Q9NR97	TLR8	X	12924739	12941288
ENSG00000101945	O43463	SUV39H1	X	48553945	48567403
ENSG00000101958	P23416	GLRA2	X	14547420	14749934
ENSG00000101966	P98170	XIAP	X	122993574	123047829
ENSG00000101981	P00740	F9	X	138612917	138645617
ENSG00000102001	O60840	CACNA1F	X	49061523	49089833
ENSG00000102010	P51813	BMX	X	15482369	15574652
ENSG00000102054	Q16576	RBBP7	X	16857406	16888537
ENSG00000102057	Q9NSA2	KCND1	X	48818639	48827976
ENSG00000102076	P04000	OPN1LW	X	153409698	153424507
ENSG00000102096	Q9P1W9	PIM2	X	48770459	48776301
ENSG00000102144	P00558	PGK1	X	77320685	77384793
ENSG00000102225	Q00536	CDK16	X	47077259	47089396
ENSG00000102239	P32247	BRS3	X	135570046	135575939
ENSG00000102245	P29965	CD40LG	X	135730352	135742549
ENSG00000102287	P78334	GABRE	X	151121596	151143152
ENSG00000102309	Q9Y237	PIN4	X	71401203	71522776
ENSG00000102312	Q9H237	PORCN	X	48367350	48379202
ENSG00000102393	P06280	GLA	X	100652791	100662913
ENSG00000102466	Q92915	FGF14	13	102372134	103054124
ENSG00000102468	P28223	HTR2A	13	47405685	47471169
ENSG00000102539	O43193	MLNR	13	49794474	49796513
ENSG00000102554	Q13887	KLF5	13	73629114	73651676
ENSG00000102572	Q9Y6E0	STK24	13	99102455	99230194
ENSG00000102699	Q9UKK3	PARP4	13	24995064	25086948
ENSG00000102755	P17948	FLT1	13	28874489	29069265
ENSG00000102878	Q9ULV5	HSF4	16	67197288	67203848
ENSG00000102882	P27361	MAPK3	16	30125426	30134827
ENSG00000102893	Q93100	PHKB	16	47495034	47735434
ENSG00000102967	Q02127	DHODH	16	72042487	72058954
ENSG00000102996	P51511	MMP15	16	58059470	58080805
ENSG00000103035	P51665	PSMD7	16	74330673	74340186
ENSG00000103056	Q9NY59	SMPD3	16	68392231	68482591
ENSG00000103126	O15169	AXIN1	16	337440	402673
ENSG00000103150	O95822	MLYCD	16	83932731	83949787
ENSG00000103152	P29372	MPG	16	127006	135852
ENSG00000103174	Q9UK23	NAGPA	16	5074845	5084142
ENSG00000103222	P33527	ABCC1	16	16043434	16236931
ENSG00000103257	Q01650	SLC7A5	16	87863629	87903094
ENSG00000103275	P63279	UBE2I	16	1355548	1377019
ENSG00000103319	O00418	EEF2K	16	22217603	22298554
ENSG00000103342	P15170	GSPT1	16	11961985	12009939
ENSG00000103363	Q15370	TCEB2	16	2821415	2827298
ENSG00000103415	P30519	HMOX2	16	4524691	4560348
ENSG00000103510	Q9H7Z6	KAT8	16	31127075	31142714
ENSG00000103546	P23975	SLC6A2	16	55689516	55740104
ENSG00000103653	P41240	CSK	15	75074398	75095539
ENSG00000103811	P09668	CTSH	15	79213400	79241916
ENSG00000104205	Q96BR1	SGK3	8	67624653	67774257
ENSG00000104267	P00918	CA2	8	86376081	86393722
ENSG00000104312	O43353	RIPK2	8	90769975	90803291
ENSG00000104321	O75762	TRPA1	8	72932152	72987852
ENSG00000104332	Q8N474	SFRP1	8	41119481	41167016
ENSG00000104365	O14920	IKBKB	8	42128820	42189973
ENSG00000104368	P00750	PLAT	8	42032236	42065242
ENSG00000104375	Q13188	STK3	8	99413631	99955055
ENSG00000104549	Q14534	SQLE	8	126010739	126034525
ENSG00000104687	P00390	GSR	8	30535583	30585443
ENSG00000104738	P33991	MCM4	8	48872745	48890720
ENSG00000104763	Q13510	ASAH1	8	17913934	17942494
ENSG00000104774	O00754	MAN2B1	19	12757325	12777556
ENSG00000104783	O15554	KCNN4	19	44270685	44285409
ENSG00000104812	P13807	GYS1	19	49471382	49496567
ENSG00000104814	Q92918	MAP4K1	19	39078281	39109522
ENSG00000104833	P04350	TUBB4A	19	6494330	6502859
ENSG00000104848	Q96RP8	KCNA7	19	49570675	49576198
ENSG00000104870	P55899	FCGRT	19	50010073	50029590
ENSG00000104879	P06732	CKM	19	45809672	45826235
ENSG00000104884	P18074	ERCC2	19	45853095	45874176
ENSG00000104885	Q8TEK3	DOT1L	19	2164148	2232577
ENSG00000104904	P54368	OAZ1	19	2269485	2273487
ENSG00000104921	P06734	FCER2	19	7753644	7767032
ENSG00000104936	Q09013	DMPK	19	46272975	46285810
ENSG00000105053	Q8IV63	VRK3	19	50479724	50529203
ENSG00000105141	P31944	CASP14	19	15160195	15169104
ENSG00000105146	Q9UQB9	AURKC	19	57742377	57746916
ENSG00000105173	P24864	CCNE1	19	30302805	30315215
ENSG00000105193	P62249	RPS16	19	39923847	39926588
ENSG00000105204	Q9Y463	DYRK1B	19	40315990	40324841
ENSG00000105221	P31751	AKT2	19	40736224	40791443
ENSG00000105281	Q15758	SLC1A5	19	47278140	47291851
ENSG00000105287	Q9BZL6	PRKD2	19	47177532	47220384
ENSG00000105327	Q9BXH1	BBC3	19	47724081	47736023
ENSG00000105357	Q7Z406	MYH14	19	50691443	50813802
ENSG00000105372	P39019	RPS19	19	42363988	42376994
ENSG00000105379	P38117	ETFB	19	51848423	51869672
ENSG00000105397	P29597	TYK2	19	10461209	10491352
ENSG00000105398	Q06520	SULT2A1	19	48373723	48389654
ENSG00000105401	Q16543	CDC37	19	10501810	10530797
ENSG00000105409	P13637	ATP1A3	19	42470734	42501649
ENSG00000105426	Q13332	PTPRS	19	5158506	5340814
ENSG00000105443	Q99418	CYTH2	19	48972289	48985571
ENSG00000105464	O15399	GRIN2D	19	48898132	48948188
ENSG00000105486	P18858	LIG1	19	48618702	48673860
ENSG00000105499	Q9UP65	PLA2G4C	19	48551100	48614074
ENSG00000105552	O15382	BCAT2	19	49298319	49314286
ENSG00000105605	P62955	CACNG7	19	54412589	54447195
ENSG00000105610	Q13351	KLF1	19	12995237	12997995
ENSG00000105613	Q9Y2H9	MAST1	19	12944765	12985765
ENSG00000105639	P52333	JAK3	19	17935589	17958880
ENSG00000105640	Q02543	RPL18A	19	17970685	17974962
ENSG00000105642	Q92952	KCNN1	19	18062102	18110889
ENSG00000105647	O00459	PIK3R2	19	18263928	18281350
ENSG00000105650	Q08493	PDE4C	19	18318771	18366229
ENSG00000105675	P20648	ATP4A	19	36040945	36054560
ENSG00000105695	P20916	MAG	19	35783028	35804707
ENSG00000105697	P81172	HAMP	19	35771619	35776046
ENSG00000105707	P05981	HPN	19	35531410	35557475
ENSG00000105711	Q07699	SCN1B	19	35521588	35531352
ENSG00000105723	P49840	GSK3A	19	42734338	42746777
ENSG00000105737	Q16478	GRIK5	19	42502473	42573650
ENSG00000105810	Q00534	CDK6	7	92234235	92465908
ENSG00000105835	P43490	NAMPT	7	105888731	105926772
ENSG00000105851	P48736	PIK3CG	7	106505723	106547590
ENSG00000105855	P26012	ITGB8	7	20370325	20455377
ENSG00000105974	Q03135	CAV1	7	116164839	116201233
ENSG00000105976	P08581	MET	7	116312444	116438440
ENSG00000105989	P09544	WNT2	7	116916685	116963343
ENSG00000106018	P41587	VIPR2	7	158820866	158937649
ENSG00000106070	Q13322	GRB10	7	50657760	50861159
ENSG00000106100	Q9Y239	NOD1	7	30464143	30518400
ENSG00000106105	P41250	GARS	7	30634297	30673649
ENSG00000106113	Q13324	CRHR2	7	30692200	30739745
ENSG00000106144	P42575	CASP2	7	142985308	143004789
ENSG00000106211	P04792	HSPB1	7	75931861	75933612
ENSG00000106258	P20815	CYP3A5	7	99245817	99277621
ENSG00000106268	P36639	NUDT1	7	2281857	2290781
ENSG00000106278	P23471	PTPRZ1	7	121513143	121702090
ENSG00000106305	Q13155	AIMP2	7	6048876	6063465
ENSG00000106348	P20839	IMPDH1	7	128032331	128050306
ENSG00000106366	P05121	SERPINE1	7	100770370	100782547
ENSG00000106462	Q15910	EZH2	7	148504475	148581413
ENSG00000106484	Q5EB52	MEST	7	130126012	130146133
ENSG00000106546	P35869	AHR	7	17338246	17385776
ENSG00000106588	P25787	PSMA2	7	42956460	42971822
ENSG00000106617	Q9UGJ0	PRKAG2	7	151253197	151574210
ENSG00000106633	P35557	GCK	7	44183872	44237769
ENSG00000106682	Q15056	EIF4H	7	73588575	73611431
ENSG00000106683	P53667	LIMK1	7	73497263	73536855
ENSG00000106688	P43005	SLC1A1	9	4490444	4587469
ENSG00000106723	Q9Y657	SPIN1	9	91003334	91093609
ENSG00000106799	P36897	TGFBR1	9	101866320	101916474
ENSG00000106804	P01031	C5	9	123714616	123812554
ENSG00000106976	Q05193	DNM1	9	130965658	131017527
ENSG00000106992	P00568	AK1	9	130628759	130640022
ENSG00000107077	Q9H3R0	KDM4C	9	6720863	7175648
ENSG00000107140	Q15569	TESK1	9	35605367	35610038
ENSG00000107159	Q16790	CA9	9	35673853	35681156
ENSG00000107282	Q02410	APBA1	9	72042446	72287222
ENSG00000107404	O14640	DVL1	1	1270656	1284730
ENSG00000107447	P04053	DNTT	10	98064085	98098321
ENSG00000107562	P48061	CXCL12	10	44793038	44881941
ENSG00000107643	P45983	MAPK8	10	49514698	49647403
ENSG00000107758	P16298	PPP3CB	10	75196186	75255782
ENSG00000107779	P36894	BMPR1A	10	88516407	88692595
ENSG00000107798	P38571	LIPA	10	90973326	91174314
ENSG00000107854	Q9H2K2	TNKS2	10	93558069	93625033
ENSG00000107882	Q9UMX1	SUFU	10	104263744	104393292
ENSG00000107937	Q9BZE4	GTPBP4	10	1034338	1065876
ENSG00000107959	Q5JRX3	PITRM1	10	3179920	3215003
ENSG00000107968	P41279	MAP3K8	10	30722866	30750762
ENSG00000107984	O94907	DKK1	10	54074056	54077802
ENSG00000108039	Q9NQW7	XPNPEP1	10	111624524	111683311
ENSG00000108091	Q16204	CCDC6	10	61548521	61666414
ENSG00000108094	Q13617	CUL2	10	35297479	35379570
ENSG00000108100	Q8ND76	CCNY	10	35535953	35860852
ENSG00000108107	P46779	RPL28	19	55896713	55914612
ENSG00000108242	P33260	CYP2C18	10	96443251	96495947
ENSG00000108298	P84098	RPL19	17	37356536	37360980
ENSG00000108344	O43242	PSMD3	17	38137050	38154213
ENSG00000108379	P56703	WNT3	17	44839872	44910520
ENSG00000108405	P51575	P2RX1	17	3799886	3819794
ENSG00000108424	Q14974	KPNB1	17	45726842	45762871
ENSG00000108443	P23443	RPS6KB1	17	57970447	58027925
ENSG00000108468	P83916	CBX1	17	46147414	46178883
ENSG00000108479	P51570	GALK1	17	73747675	73761792
ENSG00000108556	Q04844	CHRNE	17	4801069	4806369
ENSG00000108576	P31645	SLC6A4	17	28521337	28563020
ENSG00000108578	Q13867	BLMH	17	28575218	28619074
ENSG00000108582	O75976	CPD	17	28705923	28797007
ENSG00000108602	P30838	ALDH3A1	17	19641297	19652256
ENSG00000108671	O00231	PSMD11	17	30771279	30810336
ENSG00000108691	P13500	CCL2	17	32582304	32584222
ENSG00000108773	Q92830	KAT2A	17	40265126	40273376
ENSG00000108786	P14061	HSD17B1	17	40701232	40707231
ENSG00000108788	Q9UH92	MLX	17	40719086	40725257
ENSG00000108799	Q92800	EZH1	17	40852293	40897071
ENSG00000108839	P18054	ALOX12	17	6899384	6914055
ENSG00000108840	Q9UQL6	HDAC5	17	42154114	42201070
ENSG00000108846	O15438	ABCC3	17	48712138	48769613
ENSG00000108854	Q9HAU4	SMURF2	17	62538413	62658186
ENSG00000108861	P51452	DUSP3	17	41843489	41856356
ENSG00000108878	Q06432	CACNG1	17	65040706	65052909
ENSG00000108946	P10644	PRKAR1A	17	66507921	66547460
ENSG00000108984	P52564	MAP2K6	17	67410839	67539472
ENSG00000109062	O14745	SLC9A3R1	17	72744791	72765492
ENSG00000109084	Q5BJF2	TMEM97	17	26646121	26655707
ENSG00000109099	Q01453	PMP22	17	15133095	15168643
ENSG00000109158	P48169	GABRA4	4	46920917	46996424
ENSG00000109163	P30968	GNRHR	4	68605046	68620078
ENSG00000109181	P36537	UGT2B10	4	69681711	69696914
ENSG00000109193	P49888	SULT1E1	4	70676498	70725870
ENSG00000109320	P19838	NFKB1	4	103422486	103538459
ENSG00000109323	O00462	MANBA	4	103552660	103682151
ENSG00000109332	P61077	UBE2D3	4	103715540	103790053
ENSG00000109339	P53779	MAPK10	4	86936276	87515284
ENSG00000109390	O43677	NDUFC1	4	140188034	140223705
ENSG00000109458	Q13480	GAB1	4	144257915	144395721
ENSG00000109471	P60568	IL2	4	123372625	123377880
ENSG00000109475	P49207	RPL34	4	109541722	109551568
ENSG00000109572	P51790	CLCN3	4	170533784	170644824
ENSG00000109576	Q8N5Z0	AADAT	4	170981373	171012850
ENSG00000109610	P08294	SOD3	4	24791534	24802464
ENSG00000109685	O96028	WHSC1	4	1873151	1983934
ENSG00000109738	P48167	GLRB	4	157997209	158093242
ENSG00000109758	Q04756	HGFAC	4	3443614	3451211
ENSG00000109819	Q9UBK2	PPARGC1A	4	23756664	23905712
ENSG00000109846	P02511	CRYAB	11	111779289	111794446
ENSG00000109861	P53634	CTSC	11	88026760	88070955
ENSG00000109906	Q05516	ZBTB16	11	113930315	114121398
ENSG00000109971	P11142	HSPA8	11	122928197	122933938
ENSG00000109991	P56373	P2RX3	11	57105848	57138073
ENSG00000110047	Q9H4M9	EHD1	11	64619114	64655768
ENSG00000110048	P22059	OSBP	11	59341871	59383617
ENSG00000110063	Q96C86	DCPS	11	126173647	126215644
ENSG00000110066	Q4FZB7	SUV420H1	11	67922330	67981295
ENSG00000110090	P50416	CPT1A	11	68522088	68611878
ENSG00000110092	P24385	CCND1	11	69455855	69469242
ENSG00000110148	P32239	CCKBR	11	6280966	6293357
ENSG00000110195	P15328	FOLR1	11	71900602	71907345
ENSG00000110245	P02656	APOC3	11	116700422	116703788
ENSG00000110330	Q13490	BIRC2	11	102217942	102249401
ENSG00000110367	P26196	DDX6	11	118620034	118661858
ENSG00000110422	Q9H422	HIPK3	11	33278218	33378569
ENSG00000110436	P43004	SLC1A2	11	35272753	35441610
ENSG00000110492	P21741	MDK	11	46402306	46405375
ENSG00000110619	P49589	CARS	11	3022152	3078843
ENSG00000110651	P60033	CD81	11	2397407	2418649
ENSG00000110680	P06881	CALCA	11	14988214	14993900
ENSG00000110700	P62277	RPS13	11	17095936	17099334
ENSG00000110717	O00217	NDUFS8	11	67798084	67804111
ENSG00000110721	P35790	CHKA	11	67820326	67888911
ENSG00000110786	P54829	PTPN5	11	18749475	18814268
ENSG00000110799	P04275	VWF	12	6058040	6233936
ENSG00000110848	Q07108	CD69	12	9905082	9913497
ENSG00000110876	Q14242	SELPLG	12	109015686	109027735
ENSG00000110881	P78348	ASIC1	12	50451331	50477394
ENSG00000110887	P14920	DAO	12	109252708	109294819
ENSG00000110911	P49281	SLC11A2	12	51373184	51422349
ENSG00000110931	Q96RR4	CAMKK2	12	121675497	121736111
ENSG00000110958	Q15185	PTGES3	12	57057127	57082159
ENSG00000111012	O15528	CYP27B1	12	58156117	58162769
ENSG00000111087	P08151	GLI1	12	57853918	57866045
ENSG00000111142	P50579	METAP2	12	95867296	95909615
ENSG00000111144	P09960	LTA4H	12	96394606	96437298
ENSG00000111181	P48065	SLC6A12	12	299243	323736
ENSG00000111199	Q9HBA0	TRPV4	12	110220890	110271212
ENSG00000111218	Q9NR22	PRMT8	12	3490515	3703139
ENSG00000111224	Q9NR21	PARP11	12	3900213	3982608
ENSG00000111262	Q09470	KCNA1	12	5019071	5040527
ENSG00000111271	Q6JQN1	ACAD10	12	112123857	112194903
ENSG00000111275	P05091	ALDH2	12	112204691	112247782
ENSG00000111276	P46527	CDKN1B	12	12867992	12875305
ENSG00000111319	P37088	SCNN1A	12	6456009	6486896
ENSG00000111328	O14519	CDK2AP1	12	123745528	123756881
ENSG00000111424	P11473	VDR	12	48235320	48336831
ENSG00000111640	P04406	GAPDH	12	6643093	6647537
ENSG00000111642	Q14839	CHD4	12	6679249	6716642
ENSG00000111667	P45974	USP5	12	6961292	6975796
ENSG00000111669	P60174	TPI1	12	6976283	6980112
ENSG00000111671	Q99619	SPSB2	12	6980099	6998522
ENSG00000111679	P29350	PTPN6	12	7055631	7070479
ENSG00000111700	Q9NPD5	SLCO1B3	12	20963636	21243040
ENSG00000111716	P07195	LDHB	12	21788276	21910791
ENSG00000111725	Q9Y478	PRKAB1	12	120105558	120119435
ENSG00000111802	O95551	TDP2	6	24650205	24667261
ENSG00000111816	P42685	FRK	6	116252312	116381921
ENSG00000111837	P20794	MAK	6	10762956	10838764
ENSG00000111875	Q9Y294	ASF1A	6	119215384	119230332
ENSG00000111886	P28476	GABRR2	6	89966927	90025018
ENSG00000112033	Q03181	PPARD	6	35310335	35395968
ENSG00000112038	P35372	OPRM1	6	154331631	154568001
ENSG00000112062	Q16539	MAPK14	6	35995488	36079013
ENSG00000112079	Q15208	STK38	6	36461669	36515247
ENSG00000112096	P04179	SOD2	6	160090089	160183561
ENSG00000112115	Q16552	IL17A	6	52051185	52055436
ENSG00000112144	Q9UPZ9	ICK	6	52866077	52926600
ENSG00000112159	Q9NU22	MDN1	6	90352218	90529442
ENSG00000112164	P43220	GLP1R	6	39016574	39055519
ENSG00000112237	P24863	CCNC	6	99990256	100016849
ENSG00000112245	Q93096	PTP4A1	6	64231666	64293492
ENSG00000112282	Q9ULK4	MED23	6	131895106	131949369
ENSG00000112294	P51649	ALDH5A1	6	24495080	24537435
ENSG00000112306	P25398	RPS12	6	133135580	133138703
ENSG00000112312	O75496	GMNN	6	24775159	24786327
ENSG00000112425	O95278	EPM2A	6	145822719	146057160
ENSG00000112486	P51684	CCR6	6	167525295	167553184
ENSG00000112499	O15244	SLC22A2	6	160592093	160698670
ENSG00000112541	Q9Y233	PDE10A	6	165740776	166400091
ENSG00000112576	P30281	CCND3	6	41902671	42018095
ENSG00000112667	O43598	DNPH1	6	43193367	43197222
ENSG00000112679	Q9NRW4	DUSP22	6	291630	351355
ENSG00000112701	Q9GZR1	SENP6	6	76311225	76427997
ENSG00000112715	P15692	VEGFA	6	43737921	43754224
ENSG00000112739	Q13523	PRPF4B	6	4021501	4065217
ENSG00000112742	P33981	TTK	6	80713604	80752244
ENSG00000112759	Q99808	SLC29A1	6	44187242	44201888
ENSG00000112818	Q16819	MEP1A	6	46761127	46807515
ENSG00000112893	Q16706	MAN2A1	5	109025067	109205326
ENSG00000112983	Q9H0E9	BRD8	5	137475455	137514675
ENSG00000112984	O95235	KIF20A	5	137514408	137523404
ENSG00000113013	P38646	HSPA9	5	137890571	137911133
ENSG00000113083	P28300	LOX	5	121398890	121413980
ENSG00000113088	P49863	GZMK	5	54320081	54330398
ENSG00000113161	P04035	HMGCR	5	74632154	74657929
ENSG00000113163	Q9Y5P4	COL4A3BP	5	74664311	74807963
ENSG00000113231	O95263	PDE8B	5	76506274	76725632
ENSG00000113240	Q9HAZ1	CLK4	5	178029665	178057616
ENSG00000113262	O15303	GRM6	5	178405328	178423207
ENSG00000113263	Q08881	ITK	5	156569944	156682201
ENSG00000113300	Q9ULM6	CNOT6	5	179921412	180005405
ENSG00000113327	P18507	GABRG2	5	161494546	161582542
ENSG00000113389	P17342	NPR3	5	32689176	32791819
ENSG00000113407	P26639	TARS	5	33440802	33469644
ENSG00000113441	Q9UIQ6	LNPEP	5	96271098	96373219
ENSG00000113448	Q08499	PDE4D	5	58264865	59817947
ENSG00000113575	P67775	PPP2CA	5	133530025	133561833
ENSG00000113578	P05230	FGF1	5	141971743	142077617
ENSG00000113580	P04150	NR3C1	5	142657496	142815077
ENSG00000113712	P48729	CSNK1A1	5	148871760	148931007
ENSG00000113721	P09619	PDGFRB	5	149493400	149535435
ENSG00000113749	P25021	HRH2	5	175085033	175113245
ENSG00000113851	Q96SW2	CRBN	3	3190676	3221394
ENSG00000113916	P41182	BCL6	3	187439165	187463515
ENSG00000114026	O15527	OGG1	3	9791628	9829903
ENSG00000114124	Q8WTQ7	GRK7	3	141496990	141537332
ENSG00000114166	Q92831	KAT2B	3	20081515	20195896
ENSG00000114200	P06276	BCHE	3	165490692	165555260
ENSG00000114268	Q16877	PFKFB4	3	48555117	48599448
ENSG00000114302	P13861	PRKAR2A	3	48782030	48885279
ENSG00000114315	Q14469	HES1	3	193853934	193856521
ENSG00000114353	P04899	GNAI2	3	50263724	50296787
ENSG00000114378	Q12794	HYAL1	3	50337320	50349812
ENSG00000114391	P83731	RPL24	3	101399935	101405626
ENSG00000114491	P11172	UMPS	3	124449213	124464040
ENSG00000114670	Q8NG66	NEK11	3	130745694	131069309
ENSG00000114738	Q16644	MAPKAPK3	3	50648951	50686720
ENSG00000114739	Q13705	ACVR2B	3	38495342	38534633
ENSG00000114742	Q8TAF3	WDR48	3	39093489	39138155
ENSG00000114770	O15440	ABCC5	3	183637722	183735803
ENSG00000114771	P22760	AADAC	3	151531825	151546276
ENSG00000114812	P32241	VIPR1	3	42530791	42579059
ENSG00000114854	P63316	TNNC1	3	52485118	52488086
ENSG00000114904	P51957	NEK4	3	52744800	52804965
ENSG00000114999	Q8NG68	TTL	2	113239731	113299316
ENSG00000115020	Q9Y2I7	PIKFYVE	2	209130991	209223475
ENSG00000115085	P43403	ZAP70	2	98330023	98356325
ENSG00000115091	P61158	ACTR3	2	114647537	114720173
ENSG00000115170	Q04771	ACVR1	2	158592958	158732374
ENSG00000115221	P18564	ITGB6	2	160956177	161128399
ENSG00000115232	P13612	ITGA4	2	182321929	182400914
ENSG00000115233	O00487	PSMD14	2	162164549	162268228
ENSG00000115241	O15355	PPM1G	2	27604061	27632554
ENSG00000115252	P54750	PDE1A	2	183004763	183387919
ENSG00000115263	P01275	GCG	2	162999392	163008914
ENSG00000115268	P62841	RPS15	19	1438358	1440583
ENSG00000115275	Q13724	MOGS	2	74688184	74692537
ENSG00000115286	O75251	NDUFS7	19	1383526	1395583
ENSG00000115310	Q9NQC3	RTN4	2	55199325	55339757
ENSG00000115317	O43464	HTRA2	2	74756504	74760472
ENSG00000115318	P58215	LOXL3	2	74759541	74782817
ENSG00000115353	P25103	TACR1	2	75273590	75426826
ENSG00000115415	P42224	STAT1	2	191829084	191885686
ENSG00000115419	O94925	GLS	2	191745553	191830278
ENSG00000115461	P24593	IGFBP5	2	217536828	217560248
ENSG00000115474	O60928	KCNJ13	2	233631174	233641278
ENSG00000115486	P38435	GGCX	2	85771846	85788670
ENSG00000115488	Q9Y3R4	NEU2	2	233897382	233899767
ENSG00000115524	O75533	SF3B1	2	198254508	198299815
ENSG00000115541	P61604	HSPE1	2	198364718	198368181
ENSG00000115548	Q9Y4C1	KDM3A	2	86667770	86719839
ENSG00000115592	Q9UGI9	PRKAG3	2	219687106	219696809
ENSG00000115594	P14778	IL1R1	2	102681004	102796334
ENSG00000115616	Q9UBY0	SLC9A2	2	103236166	103327777
ENSG00000115657	Q9NP58	ABCB6	2	220074490	220083712
ENSG00000115661	O75716	STK16	2	220110177	220115059
ENSG00000115665	Q9GZV3	SLC5A7	2	108602979	108630450
ENSG00000115687	Q96RG2	PASK	2	242045514	242089679
ENSG00000115694	O00506	STK25	2	242432089	242449145
ENSG00000115705	P07202	TPO	2	1377995	1547483
ENSG00000115718	P04070	PROC	2	128176003	128186822
ENSG00000115758	P11926	ODC1	2	10580094	10588630
ENSG00000115825	O94806	PRKD3	2	37477645	37551951
ENSG00000115828	Q16769	QPCT	2	37571717	37600465
ENSG00000115850	P09848	LCT	2	136545410	136594750
ENSG00000115902	P43007	SLC1A4	2	65215611	65250999
ENSG00000115904	Q07889	SOS1	2	39208537	39351486
ENSG00000115919	Q16719	KYNU	2	143635067	143799890
ENSG00000115956	P08567	PLEK	2	68592305	68624585
ENSG00000115977	Q2M2I8	AAK1	2	69688532	69901481
ENSG00000116014	Q969F8	KISS1R	19	917287	921015
ENSG00000116016	Q99814	EPAS1	2	46520806	46613836
ENSG00000116030	P63165	SUMO1	2	203070903	203103331
ENSG00000116031	Q9UJ71	CD207	2	71057347	71062952
ENSG00000116032	O60391	GRIN3B	19	1000418	1009731
ENSG00000116044	Q16236	NFE2L2	2	178092323	178257425
ENSG00000116096	P35270	SPR	2	73114489	73119287
ENSG00000116106	P54764	EPHA4	2	222282747	222438922
ENSG00000116120	Q9NSD9	FARSB	2	223435255	223521056
ENSG00000116128	O00512	BCL9	1	147013182	147098017
ENSG00000116133	Q15392	DHCR24	1	55315306	55352891
ENSG00000116141	Q9P0L2	MARK1	1	220701568	220837803
ENSG00000116176	Q9NRR2	TPSG1	16	1271651	1275257
ENSG00000116237	O60725	ICMT	1	6281253	6296032
ENSG00000116251	P35268	RPL22	1	6241329	6269449
ENSG00000116329	P41143	OPRD1	1	29138654	29190208
ENSG00000116337	Q01433	AMPD2	1	110158726	110174673
ENSG00000116396	Q03721	KCNC4	1	110753965	110825722
ENSG00000116455	Q9BQA1	WDR77	1	111982512	111991998
ENSG00000116478	Q13547	HDAC1	1	32757687	32799236
ENSG00000116539	Q9NR48	ASH1L	1	155305059	155532598
ENSG00000116649	P19623	SRM	1	11114641	11120081
ENSG00000116711	P47712	PLA2G4A	1	186798085	186958113
ENSG00000116748	P23109	AMPD1	1	115215719	115238239
ENSG00000116750	Q9Y5K5	UCHL5	1	192981380	193029237
ENSG00000116761	P32929	CTH	1	70876901	70905534
ENSG00000116783	Q59H18	TNNI3K	1	74663947	75010112
ENSG00000116791	Q08257	CRYZ	1	75171170	75199092
ENSG00000116815	P19256	CD58	1	117057157	117113661
ENSG00000116824	P06729	CD2	1	117297007	117311850
ENSG00000116833	O00482	NR5A2	1	199996730	200146552
ENSG00000116882	Q9NYQ3	HAO2	1	119911402	119936753
ENSG00000116906	O15228	GNPAT	1	231376953	231413719
ENSG00000116918	Q99598	TSNAX	1	231664399	231702270
ENSG00000116977	O00214	LGALS8	1	236681300	236716281
ENSG00000116984	Q99707	MTR	1	236958610	237067281
ENSG00000117009	O15229	KMO	1	241695434	241758944
ENSG00000117013	P56696	KCNQ4	1	41249684	41306124
ENSG00000117020	Q9Y243	AKT3	1	243651535	244014381
ENSG00000117115	Q9Y2J8	PADI2	1	17393256	17445948
ENSG00000117118	P21912	SDHB	1	17345217	17380665
ENSG00000117139	Q9UGL1	KDM5B	1	202696526	202778598
ENSG00000117152	P49798	RGS4	1	163038565	163046592
ENSG00000117215	Q9UNK4	PLA2G2D	1	20438432	20446050
ENSG00000117222	Q15291	RBBP5	1	205055270	205091143
ENSG00000117228	P32455	GBP1	1	89518002	89531043
ENSG00000117266	Q07002	CDK18	1	205473723	205501921
ENSG00000117298	P42892	ECE1	1	21543740	21671997
ENSG00000117308	Q14376	GALE	1	24122089	24127271
ENSG00000117362	Q96BI3	APH1A	1	150237804	150241980
ENSG00000117394	P11166	SLC2A1	1	43391052	43424530
ENSG00000117399	Q12834	CDC20	1	43824626	43828874
ENSG00000117400	P40238	MPL	1	43803478	43818443
ENSG00000117448	P14550	AKR1A1	1	46016215	46035721
ENSG00000117450	Q06830	PRDX1	1	45976708	45988719
ENSG00000117461	Q92569	PIK3R3	1	46505812	46642160
ENSG00000117480	O00519	FAAH	1	46859937	46879520
ENSG00000117525	P13726	F3	1	94994781	95007356
ENSG00000117594	P28845	HSD11B1	1	209859510	209908295
ENSG00000117601	P01008	SERPINC1	1	173872947	173886516
ENSG00000117650	P51955	NEK2	1	211836114	211848960
ENSG00000117676	Q15418	RPS6KA1	1	26856252	26901521
ENSG00000117791	Q969Z3	MARC2	1	220921567	220958150
ENSG00000117971	P30926	CHRNB4	15	78916461	79020096
ENSG00000117984	P07339	CTSD	11	1773982	1785222
ENSG00000118046	Q15831	STK11	19	1189406	1228428
ENSG00000118058	Q03164	KMT2A	11	118307205	118397539
ENSG00000118113	P22894	MMP8	11	102582526	102597781
ENSG00000118181	P62851	RPS25	11	118886422	118889401
ENSG00000118194	P45379	TNNT2	1	201328136	201346890
ENSG00000118231	P07320	CRYGD	2	208986331	208989225
ENSG00000118260	P16220	CREB1	2	208394461	208468155
ENSG00000118271	P02766	TTR	18	29171689	29178974
ENSG00000118298	Q9ULX7	CA14	1	150229554	150237478
ENSG00000118432	P21554	CNR1	6	88849583	88876078
ENSG00000118515	O00141	SGK1	6	134490384	134639250
ENSG00000118520	P05089	ARG1	6	131894284	131905472
ENSG00000118596	O60669	SLC16A7	12	59989848	60176395
ENSG00000118689	O43524	FOXO3	6	108881038	109005977
ENSG00000118762	Q13563	PKD2	4	88928820	88998929
ENSG00000118777	Q9UNQ0	ABCG2	4	89011416	89152474
ENSG00000118939	P15374	UCHL3	13	76123619	76180085
ENSG00000118971	P30279	CCND2	12	4382938	4414516
ENSG00000119013	O43676	NDUFB3	2	201936156	201950473
ENSG00000119048	P63146	UBE2B	5	133706870	133727683
ENSG00000119121	Q9BX84	TRPM6	9	77337411	77503010
ENSG00000119125	Q9Y2T3	GDA	9	74729511	74872109
ENSG00000119383	Q15257	PPP2R4	9	131873229	131911225
ENSG00000119408	Q9HC98	NEK6	9	127019885	127115586
ENSG00000119421	P51970	NDUFA8	9	124894745	124922098
ENSG00000119487	Q9BPZ7	MAPKAP1	9	128199672	128469513
ENSG00000119630	P49763	PGF	14	75408537	75422487
ENSG00000119638	Q8TD19	NEK9	14	75548822	75594047
ENSG00000119714	Q15743	GPR68	14	91698876	91720269
ENSG00000119715	O95718	ESRRB	14	76776957	76968178
ENSG00000119772	Q9Y6K1	DNMT3A	2	25455845	25565459
ENSG00000119778	Q9ULI0	ATAD2B	2	23971534	24149984
ENSG00000119782	P68106	FKBP1B	2	24272571	24286551
ENSG00000119899	Q9NRA2	SLC17A5	6	74303102	74363878
ENSG00000119900	Q5TC84	OGFRL1	6	71998506	72018653
ENSG00000119912	P14735	IDE	10	94211441	94333833
ENSG00000119915	Q9HB03	ELOVL3	10	103986085	103989346
ENSG00000119927	Q9HCL2	GPAM	10	113909624	113975135
ENSG00000119973	P49683	PRLHR	10	120352916	120355160
ENSG00000120053	P17174	GOT1	10	101156627	101190381
ENSG00000120054	P15169	CPN1	10	101801950	101841634
ENSG00000120088	P34998	CRHR1	17	43699267	43913194
ENSG00000120129	P28562	DUSP1	5	172195093	172198198
ENSG00000120137	Q9H999	PANK3	5	167975500	168006605
ENSG00000120156	Q02763	TEK	9	27109139	27230173
ENSG00000120217	Q9NZQ7	CD274	9	5450503	5470566
ENSG00000120251	P42262	GRIA2	4	158125334	158287227
ENSG00000120265	P22061	PCMT1	6	150070579	150132556
ENSG00000120457	P48544	KCNJ5	11	128761251	128790930
ENSG00000120539	Q96GX5	MASTL	10	27443753	27475853
ENSG00000120659	O14788	TNFSF11	13	43136872	43182149
ENSG00000120694	Q92598	HSPH1	13	31710762	31736525
ENSG00000120733	Q7LBC6	KDM3B	5	137688285	137772717
ENSG00000120738	P18146	EGR1	5	137801179	137805004
ENSG00000120868	O14727	APAF1	12	99038919	99129204
ENSG00000120875	Q13115	DUSP4	8	29190581	29208185
ENSG00000120889	O14763	TNFRSF10B	8	22877646	22926692
ENSG00000120899	Q14289	PTK2B	8	27168999	27316903
ENSG00000120903	Q15822	CHRNA2	8	27317279	27337400
ENSG00000120907	P35348	ADRA1A	8	26605667	26724790
ENSG00000120915	P34913	EPHX2	8	27348296	27403081
ENSG00000120948	Q13148	TARDBP	1	11072414	11085796
ENSG00000120992	O75608	LYPLA1	8	54958938	55014577
ENSG00000121022	Q92905	COPS5	8	67955314	67996018
ENSG00000121067	O43791	SPOP	17	47676246	47755596
ENSG00000121207	O95237	LRAT	4	155548097	155674270
ENSG00000121270	Q96J66	ABCC11	16	48200821	48281479
ENSG00000121281	P51828	ADCY7	16	50280048	50352046
ENSG00000121314	Q9NYW2	TAS2R8	12	10958650	10959892
ENSG00000121318	Q9NYW0	TAS2R10	12	10977916	10978957
ENSG00000121351	P10997	IAPP	12	21507893	21532912
ENSG00000121361	Q15842	KCNJ8	12	21917889	21928515
ENSG00000121377	Q9NYW3	TAS2R7	12	10954131	10955226
ENSG00000121381	Q9NYW1	TAS2R9	12	10961693	10962767
ENSG00000121579	Q9GZZ1	NAA50	3	113435307	113465147
ENSG00000121671	Q49AN0	CRY2	11	45868669	45904798
ENSG00000121680	Q9Y5Y5	PEX16	11	45931220	45940363
ENSG00000121764	O43613	HCRTR1	1	32083287	32098119
ENSG00000121769	P05413	FABP3	1	31838472	31849697
ENSG00000121797	O00421	CCRL2	3	46448654	46454488
ENSG00000121807	P41597	CCR2	3	46395225	46402419
ENSG00000121853	Q92847	GHSR	3	172162923	172166246
ENSG00000121858	P50591	TNFSF10	3	172223298	172241297
ENSG00000121879	P42336	PIK3CA	3	178865902	178957881
ENSG00000121933	P0DMS9	ADORA3	1	112025970	112106584
ENSG00000121966	P61073	CXCR4	2	136871919	136875735
ENSG00000121989	P27037	ACVR2A	2	148602086	148688393
ENSG00000122008	Q9UBT6	POLK	5	74807581	74896969
ENSG00000122025	P36888	FLT3	13	28577411	28674729
ENSG00000122026	P46778	RPL21	13	27825446	27830828
ENSG00000122121	O43895	XPNPEP2	X	128872950	128903514
ENSG00000122194	P00747	PLG	6	161123270	161174347
ENSG00000122406	P46777	RPL5	1	93297582	93307481
ENSG00000122420	P43088	PTGFR	1	78769568	79005434
ENSG00000122566	P22626	HNRNPA2B1	7	26229547	26241149
ENSG00000122678	Q9NP87	POLM	7	44111846	44122139
ENSG00000122679	O60896	RAMP3	7	45197390	45225901
ENSG00000122728	Q8IZX4	TAF1L	9	32629452	32635667
ENSG00000122779	O15164	TRIM24	7	138145079	138274738
ENSG00000122824	Q8NFP7	NUDT10	X	51075083	51080377
ENSG00000122861	P00749	PLAU	10	75668935	75677255
ENSG00000122873	Q9NZ45	CISD1	10	60028818	60049346
ENSG00000122884	P13674	P4HA1	10	74766975	74856732
ENSG00000122966	O14578	CIT	12	120123595	120315095
ENSG00000123104	Q14571	ITPR2	12	26490342	26986131
ENSG00000123143	Q16512	PKN1	19	14543865	14582679
ENSG00000123268	P18846	ATF1	12	51157493	51214905
ENSG00000123358	P22736	NR4A1	12	52416616	52453291
ENSG00000123360	Q01064	PDE1B	12	54943134	54973023
ENSG00000123374	P24941	CDK2	12	56360553	56366568
ENSG00000123416	P68363	TUBA1B	12	49521565	49525180
ENSG00000123454	P09172	DBH	9	136501482	136524466
ENSG00000123505	P17707	AMD1	6	111195973	111216916
ENSG00000123545	Q9P032	NDUFAF4	6	97337189	97345757
ENSG00000123561	P05543	SERPINA7	X	105277197	105282729
ENSG00000123595	P51151	RAB9A	X	13707244	13728625
ENSG00000123612	Q8NER5	ACVR1C	2	158383279	158485517
ENSG00000123636	Q9UIF8	BAZ2B	2	160175490	160473203
ENSG00000123643	Q7Z2H8	SLC36A1	5	150816607	150871942
ENSG00000123700	P63252	KCNJ2	17	68164814	68176189
ENSG00000123739	Q9BZM1	PLA2G12A	4	110631145	110651233
ENSG00000123815	Q96D53	ADCK4	19	41197434	41224112
ENSG00000123836	O60825	PFKFB2	1	207222801	207254369
ENSG00000123992	Q9ULA0	DNPEP	2	220238268	220264744
ENSG00000124089	P41968	MC3R	20	54823788	54824871
ENSG00000124134	Q96KK3	KCNS1	20	43720951	43729753
ENSG00000124140	Q9H2X9	SLC12A5	20	44650356	44688784
ENSG00000124151	Q9Y6Q9	NCOA3	20	46130601	46285621
ENSG00000124181	P19174	PLCG1	20	39765600	39811629
ENSG00000124212	Q16647	PTGIS	20	48120411	48184683
ENSG00000124253	P35558	PCK1	20	56136136	56141513
ENSG00000124299	P12955	PEPD	19	33877856	34012700
ENSG00000124356	O95630	STAMBP	2	74056086	74100786
ENSG00000124486	Q93008	USP9X	X	40944888	41095832
ENSG00000124491	P00488	F13A1	6	6144318	6321246
ENSG00000124493	Q14833	GRM4	6	33989628	34123399
ENSG00000124523	Q9NXA8	SIRT5	6	13574816	13614790
ENSG00000124574	Q5T3U5	ABCC10	6	43395104	43418168
ENSG00000124588	P16083	NQO2	6	2988221	3019996
ENSG00000124614	P46783	RPS10	6	34385231	34393902
ENSG00000124731	Q9NP99	TREM1	6	41235664	41254457
ENSG00000124762	P38936	CDKN1A	6	36644305	36655116
ENSG00000124767	Q04760	GLO1	6	38643701	38670917
ENSG00000124784	Q9BRS2	RIOK1	6	7389729	7418270
ENSG00000125245	Q14330	GPR18	13	99906968	99913998
ENSG00000125255	Q12908	SLC10A2	13	103696350	103719196
ENSG00000125257	O15439	ABCC4	13	95672083	95953687
ENSG00000125356	O15239	NDUFA1	X	119005450	119010625
ENSG00000125378	P12644	BMP4	14	54416454	54425479
ENSG00000125384	P43116	PTGER2	14	52781023	52795324
ENSG00000125388	P32298	GRK4	4	2965335	3042474
ENSG00000125508	Q9H3Y6	SRMS	20	62172163	62178857
ENSG00000125510	P41146	OPRL1	20	62711526	62731996
ENSG00000125538	P01584	IL1B	2	113587328	113594480
ENSG00000125618	Q06710	PAX8	2	113973574	114036527
ENSG00000125656	Q16740	CLPP	19	6361463	6368919
ENSG00000125675	P42263	GRIA3	X	122318006	122624766
ENSG00000125691	P62829	RPL23	17	37004118	37010096
ENSG00000125730	P01024	C3	19	6677715	6730573
ENSG00000125740	P53539	FOSB	19	45971253	45978437
ENSG00000125780	Q08188	TGM3	20	2276647	2321724
ENSG00000125834	Q8TDR2	STK35	20	2082257	2157684
ENSG00000125845	P12643	BMP2	20	6748311	6760927
ENSG00000125851	P16519	PCSK2	20	17206752	17465223
ENSG00000125910	O95977	S1PR4	19	3172344	3180329
ENSG00000125952	P61244	MAX	14	65472892	65569413
ENSG00000125968	P41134	ID1	20	30193086	30194318
ENSG00000126010	P30550	GRPR	X	16141679	16171144
ENSG00000126012	P41229	KDM5C	X	53220503	53254604
ENSG00000126016	Q4VCS5	AMOT	X	112017731	112084043
ENSG00000126067	P49721	PSMB2	1	36067185	36107445
ENSG00000126218	P00742	F10	13	113777128	113803843
ENSG00000126247	P04632	CAPNS1	19	36630477	36641255
ENSG00000126261	Q9UBT2	UBA2	19	34919257	34960853
ENSG00000126262	O15552	FFAR2	19	35934809	35942669
ENSG00000126266	O14842	FFAR1	19	35842445	35843367
ENSG00000126351	P10827	THRA	17	38214543	38250120
ENSG00000126353	P32248	CCR7	17	38710021	38721724
ENSG00000126368	P20393	NR1D1	17	38249040	38256978
ENSG00000126456	Q14653	IRF3	19	50162826	50169132
ENSG00000126457	Q99873	PRMT1	19	50179043	50192286
ENSG00000126561	P42229	STAT5A	17	40439565	40463961
ENSG00000126562	Q96J92	WNK4	17	40932696	40948954
ENSG00000126583	P05129	PRKCG	19	54382444	54410906
ENSG00000126602	Q12931	TRAP1	16	3701640	3767598
ENSG00000126778	Q15475	SIX1	14	61110133	61124977
ENSG00000126803	P54652	HSPA2	14	65002623	65009955
ENSG00000126895	P30518	AVPR2	X	153167985	153172620
ENSG00000126934	P36507	MAP2K2	19	4090319	4124126
ENSG00000127329	P23467	PTPRB	12	70910630	71031220
ENSG00000127334	Q92630	DYRK2	12	68042118	68059186
ENSG00000127362	Q9NYW6	TAS2R3	7	141463897	141464997
ENSG00000127364	Q9NYW5	TAS2R4	7	141478242	141479235
ENSG00000127366	Q9NYW4	TAS2R5	7	141490017	141491166
ENSG00000127445	Q13526	PIN1	19	9945933	9960358
ENSG00000127472	P39877	PLA2G5	1	20354672	20417683
ENSG00000127533	Q96RI0	F2RL3	19	16999671	17003417
ENSG00000127554	P55789	GFER	16	2034208	2037750
ENSG00000127564	Q99640	PKMYT1	16	3018025	3030540
ENSG00000127616	P51532	SMARCA4	19	11071598	11176071
ENSG00000127663	O94953	KDM4B	19	4969125	5153606
ENSG00000127824	P68366	TUBA4A	2	220114433	220142892
ENSG00000127922	P60896	SHFM1	7	96110938	96339203
ENSG00000127947	Q05209	PTPN12	7	77166592	77269388
ENSG00000127948	P16435	POR	7	75528518	75616173
ENSG00000127955	P63096	GNAI1	7	79763271	79848718
ENSG00000128050	P22234	PAICS	4	57301907	57327534
ENSG00000128052	P35968	KDR	4	55944644	55991756
ENSG00000128268	Q09327	MGAT3	22	39853349	39888199
ENSG00000128271	P29274	ADORA2A	22	24813847	24838328
ENSG00000128285	Q99705	MCHR1	22	41074754	41078818
ENSG00000128294	O60704	TPST2	22	26921458	26992681
ENSG00000128310	O60755	GALR3	22	38219389	38221502
ENSG00000128311	Q16762	TST	22	37406900	37415681
ENSG00000128383	P31941	APOBEC3A	22	39348746	39359188
ENSG00000128394	Q8IUX4	APOBEC3F	22	39436609	39449915
ENSG00000128510	Q9UI42	CPA4	7	129932974	129964020
ENSG00000128519	Q9NYV7	TAS2R16	7	122634759	122635754
ENSG00000128602	Q99835	SMO	7	128828713	128853386
ENSG00000128609	Q16718	NDUFA5	7	123177051	123198309
ENSG00000128655	Q9HCR9	PDE11A	2	178487980	178973066
ENSG00000128789	Q969U7	PSMG2	18	12658737	12725739
ENSG00000128829	Q9P2K8	EIF2AK4	15	40226347	40327797
ENSG00000128881	Q6IQ55	TTBK2	15	43030932	43213007
ENSG00000128918	O94788	ALDH1A2	15	58245622	58790065
ENSG00000128951	P33316	DUT	15	48623208	48635570
ENSG00000129084	P25786	PSMA1	11	14515329	14665181
ENSG00000129151	O75936	BBOX1	11	27062272	27149356
ENSG00000129159	P48547	KCNC1	11	17756359	17804602
ENSG00000129167	P17752	TPH1	11	18039111	18063973
ENSG00000129214	P04278	SHBG	17	7517382	7536700
ENSG00000129219	O14939	PLD2	17	4710391	4726729
ENSG00000129244	P14415	ATP1B2	17	7549945	7561086
ENSG00000129315	O60563	CCNT1	12	49082247	49110681
ENSG00000129437	Q9P0G3	KLK14	19	51580752	51587502
ENSG00000129450	Q9Y336	SIGLEC9	19	51628165	51639908
ENSG00000129455	O60259	KLK8	19	51499263	51505967
ENSG00000129465	Q9Y572	RIPK3	14	24805227	24809251
ENSG00000129467	Q8NFM4	ADCY4	14	24787555	24804299
ENSG00000129473	Q92843	BCL2L2	14	23767999	23780968
ENSG00000129484	Q9UGN5	PARP2	14	20811741	20826064
ENSG00000129521	Q9H6Z9	EGLN3	14	34393437	34931980
ENSG00000129538	P07998	RNASE1	14	21269387	21271437
ENSG00000129559	Q15843	NEDD8	14	24686058	24701660
ENSG00000129691	Q9UBL3	ASH2L	8	37962760	38001594
ENSG00000129749	Q9GZZ6	CHRNA10	11	3686817	3692614
ENSG00000129824	P22090	RPS4Y1	Y	2709527	2800041
ENSG00000129991	P19429	TNNI3	19	55663137	55669141
ENSG00000130037	P22460	KCNA5	12	5153085	5155949
ENSG00000130038	Q9BSW2	EFCAB4B	12	3715799	3873985
ENSG00000130066	P21673	SAT1	X	23801290	23804343
ENSG00000130164	P01130	LDLR	19	11200038	11244492
ENSG00000130173	Q6UXH0	C19orf80	19	11348178	11352619
ENSG00000130234	Q9BYF1	ACE2	X	15579156	15620271
ENSG00000130255	Q9Y3U8	RPL36	19	5674958	5691887
ENSG00000130304	Q6PCB7	SLC27A1	19	17579578	17616977
ENSG00000130382	Q03111	MLLT1	19	6212966	6279959
ENSG00000130383	Q11128	FUT5	19	5865837	5903798
ENSG00000130413	Q9BYT3	STK33	11	8413418	8615836
ENSG00000130414	O95299	NDUFA10	2	240831867	240964819
ENSG00000130433	Q9BXT2	CACNG6	19	54495542	54515923
ENSG00000130513	Q99988	GDF15	19	18485541	18499986
ENSG00000130522	P17535	JUND	19	18390563	18392432
ENSG00000130529	Q8TD43	TRPM4	19	49660998	49715093
ENSG00000130649	P05181	CYP2E1	10	135333910	135374724
ENSG00000130669	O96013	PAK4	19	39616410	39673456
ENSG00000130706	Q16186	ADRM1	20	60877149	60883918
ENSG00000130717	Q9HA47	UCK1	9	134399188	134406655
ENSG00000130720	Q8N539	FIBCD1	9	133777825	133814673
ENSG00000130725	P61081	UBE2M	19	59067079	59070327
ENSG00000130726	Q13263	TRIM28	19	59055458	59062089
ENSG00000130758	Q02779	MAP3K10	19	40697651	40721482
ENSG00000130816	P26358	DNMT1	19	10244021	10341962
ENSG00000130822	Q6P2M8	PNCK	X	152935185	152954465
ENSG00000130948	P37058	HSD17B3	9	98997588	99064434
ENSG00000130985	P22314	UBA1	X	47050260	47074527
ENSG00000131023	O95835	LATS1	6	149979289	150039392
ENSG00000131069	Q9NR19	ACSS2	20	33459949	33515769
ENSG00000131183	Q06495	SLC34A1	5	176806236	176825849
ENSG00000131187	P00748	F12	5	176829141	176836577
ENSG00000131196	O95644	NFATC1	18	77155856	77289325
ENSG00000131203	P14902	IDO1	8	39759794	39785963
ENSG00000131389	P31641	SLC6A6	3	14444076	14530857
ENSG00000131398	Q14003	KCNC3	19	50815194	50836772
ENSG00000131408	P55055	NR1H2	19	50832910	50886239
ENSG00000131446	P26572	MGAT1	5	180217541	180242652
ENSG00000131469	P61353	RPL27	17	41150290	41154976
ENSG00000131471	Q16853	AOC3	17	41003201	41010147
ENSG00000131473	P53396	ACLY	17	40023161	40086795
ENSG00000131477	O60895	RAMP2	17	40910465	40915059
ENSG00000131480	O75106	AOC2	17	40996617	41002724
ENSG00000131482	P35575	G6PC	17	41052814	41065386
ENSG00000131495	O43678	NDUFA2	5	140018325	140027370
ENSG00000131620	Q5XXA6	ANO1	11	69924408	70035634
ENSG00000131686	P23280	CA6	1	9005926	9035151
ENSG00000131711	P46821	MAP1B	5	71403061	71505395
ENSG00000131747	P11388	TOP2A	17	38544768	38574202
ENSG00000131748	Q14849	STARD3	17	37793318	37819737
ENSG00000131759	P10276	RARA	17	38465444	38513094
ENSG00000131781	P49326	FMO5	1	146646930	146714700
ENSG00000131791	O43741	PRKAB2	1	146626685	146644129
ENSG00000131910	Q15466	NR0B2	1	27237980	27240457
ENSG00000131914	Q9H9Z2	LIN28A	1	26737269	26756213
ENSG00000131981	P17931	LGALS3	14	55590828	55612126
ENSG00000132153	Q7L2E3	DHX30	3	47844399	47891685
ENSG00000132155	P04049	RAF1	3	12625100	12705725
ENSG00000132164	P48066	SLC6A11	3	10857885	10982419
ENSG00000132170	P37231	PPARG	3	12328867	12475855
ENSG00000132196	P56937	HSD17B7	1	162760492	162782607
ENSG00000132326	O15055	PER2	2	239152679	239198743
ENSG00000132329	O60894	RAMP1	2	238767536	238820756
ENSG00000132334	P23469	PTPRE	10	129705325	129884119
ENSG00000132341	P62826	RAN	12	131356424	131362223
ENSG00000132356	Q13131	PRKAA1	5	40759481	40798476
ENSG00000132383	P27694	RPA1	17	1732996	1803376
ENSG00000132437	P20711	DDC	7	50526134	50633154
ENSG00000132510	O15054	KDM6B	17	7743222	7758114
ENSG00000132535	P78352	DLG4	17	7093209	7123021
ENSG00000132600	Q9NVM4	PRMT7	16	68344877	68392466
ENSG00000132604	Q15554	TERF2	16	69389464	69442474
ENSG00000132646	P12004	PCNA	20	5095599	5107272
ENSG00000132670	P18433	PTPRA	20	2844830	3019722
ENSG00000132671	P31391	SSTR4	20	23016057	23017314
ENSG00000132681	Q13733	ATP1A4	1	160121360	160156767
ENSG00000132703	P02743	APCS	1	159557615	159558655
ENSG00000132840	Q9H2M3	BHMT2	5	78365540	78385289
ENSG00000132906	P55211	CASP9	1	15817327	15853029
ENSG00000132911	Q9GZQ4	NMUR2	5	151771093	151812929
ENSG00000132915	P16499	PDE6A	5	149237519	149324356
ENSG00000132964	P49336	CDK8	13	26828276	26979375
ENSG00000132965	P20292	ALOX5AP	13	31309645	31338556
ENSG00000133019	P20309	CHRM3	1	239549865	240078750
ENSG00000133026	P35580	MYH10	17	8377523	8534079
ENSG00000133056	O00750	PIK3C2B	1	204391756	204463852
ENSG00000133059	Q6XUX3	DSTYK	1	205111632	205180727
ENSG00000133063	Q13231	CHIT1	1	203181955	203242769
ENSG00000133083	O15075	DCLK1	13	36345478	36705443
ENSG00000133101	P78396	CCNA1	13	37005967	37017019
ENSG00000133105	Q8WXD0	RXFP2	13	32313674	32377009
ENSG00000133107	Q9UBN4	TRPC4	13	38210773	38444562
ENSG00000133216	P29323	EPHB2	1	23037332	23241818
ENSG00000133247	Q86Y97	SUV420H2	19	55851221	55859488
ENSG00000133256	P35913	PDE6B	4	619373	664571
ENSG00000133275	P78368	CSNK1G2	19	1941188	1981337
ENSG00000133315	Q9BQ69	MACROD1	11	63766030	63933578
ENSG00000133321	Q9UL19	RARRES3	11	63304281	63313934
ENSG00000133328	Q9NWW9	HRASLS2	11	63320242	63330855
ENSG00000133424	O95461	LARGE	22	33558212	34318829
ENSG00000133703	P01116	KRAS	12	25357723	25403870
ENSG00000133706	Q9P2J5	LARS	5	145492601	145562223
ENSG00000133742	P00915	CA1	8	86239837	86291243
ENSG00000133805	Q01432	AMPD3	11	10329860	10529126
ENSG00000133835	P51659	HSD17B4	5	118788138	118972894
ENSG00000133878	Q9BV47	DUSP26	8	33448856	33457624
ENSG00000133895	O00255	MEN1	11	64570982	64578766
ENSG00000134001	P05198	EIF2S1	14	67826714	67853233
ENSG00000134013	Q9Y4K0	LOXL2	8	23154702	23282841
ENSG00000134046	Q9UBB5	MBD2	18	51679079	51751158
ENSG00000134057	P14635	CCNB1	5	68462837	68474072
ENSG00000134058	P50613	CDK7	5	68530668	68573250
ENSG00000134072	Q14012	CAMK1	3	9799026	9811676
ENSG00000134086	P40337	VHL	3	10182692	10193904
ENSG00000134184	P09488	GSTM1	1	110230436	110251661
ENSG00000134216	Q9BZP6	CHIA	1	111833484	111863188
ENSG00000134242	Q9Y2R2	PTPN22	1	114356433	114414381
ENSG00000134243	Q99523	SORT1	1	109852192	109940573
ENSG00000134255	Q9Y6K0	CEPT1	1	111682249	111727724
ENSG00000134259	P01138	NGF	1	115828539	115880857
ENSG00000134318	O75116	ROCK2	2	11319887	11488456
ENSG00000134323	P04198	MYCN	2	16080686	16087129
ENSG00000134333	P00338	LDHA	11	18415935	18429972
ENSG00000134352	P40189	IL6ST	5	55230923	55290821
ENSG00000134398	Q76MJ5	ERN2	16	23701647	23724821
ENSG00000134419	P62244	RPS15A	16	18792617	18801705
ENSG00000134470	Q13261	IL15RA	10	5990855	6020150
ENSG00000134480	P51946	CCNH	5	86687311	86708836
ENSG00000134489	Q9H3N8	HRH4	18	22040593	22059921
ENSG00000134516	Q92608	DOCK2	5	169064251	169510386
ENSG00000134538	Q9Y6L6	SLCO1B1	12	21284136	21392180
ENSG00000134602	Q9P289	MST4	X	131157293	131209971
ENSG00000134640	P49286	MTNR1B	11	92702886	92718232
ENSG00000134684	P54577	YARS	1	33240840	33283754
ENSG00000134716	P51589	CYP2J2	1	60358980	60392462
ENSG00000134780	Q9Y4D2	DAGLA	11	61447905	61514473
ENSG00000134817	P35414	APLNR	11	57001051	57004709
ENSG00000134824	O95864	FADS2	11	61560452	61634826
ENSG00000134830	Q9P296	C5AR2	19	47835404	47846606
ENSG00000134853	P16234	PDGFRA	4	55095264	55164414
ENSG00000134899	P28715	ERCC5	13	103497194	103528345
ENSG00000134982	P25054	APC	5	112043195	112181936
ENSG00000135047	P07711	CTSL	9	90340434	90346308
ENSG00000135090	Q9H2K8	TAOK3	12	118587606	118810750
ENSG00000135093	Q70CQ3	USP30	12	109460894	109525831
ENSG00000135124	Q99571	P2RX4	12	121647660	121671909
ENSG00000135218	P16671	CD36	7	79998891	80308593
ENSG00000135220	Q6UWM9	UGT2A3	4	69794181	69817509
ENSG00000135226	Q9BY64	UGT2B28	4	70146217	70160768
ENSG00000135250	P78362	SRPK2	7	104751151	105039755
ENSG00000135312	P28222	HTR1B	6	78171948	78173490
ENSG00000135318	P21589	NT5E	6	86159809	86205500
ENSG00000135333	Q15375	EPHA7	6	93949738	94129265
ENSG00000135341	O43318	MAP3K7	6	91223292	91296764
ENSG00000135346	P01215	CGA	6	87795216	87804824
ENSG00000135372	Q9H0A0	NAT10	11	34127149	34169217
ENSG00000135404	P08962	CD63	12	56119107	56123491
ENSG00000135423	Q9UI32	GLS2	12	56864736	56882198
ENSG00000135446	P11802	CDK4	12	58141510	58149796
ENSG00000135476	Q14674	ESPL1	12	53662083	53687427
ENSG00000135486	P09651	HNRNPA1	12	54673977	54680872
ENSG00000135503	P36896	ACVR1B	12	52345451	52390862
ENSG00000135519	Q9ULD8	KCNH3	12	49932940	49952091
ENSG00000135577	P28336	NMBR	6	142379467	142409936
ENSG00000135587	O60906	SMPD2	6	109761966	109765122
ENSG00000135605	P42680	TEC	4	48137800	48271881
ENSG00000135643	Q86W47	KCNMB4	12	70760056	70828072
ENSG00000135678	P14384	CPM	12	69235977	69365350
ENSG00000135679	Q00987	MDM2	12	69201956	69239214
ENSG00000135740	Q14940	SLC9A5	16	67271586	67306093
ENSG00000135766	Q9GZT9	EGLN1	1	231499497	231560790
ENSG00000135773	O14815	CAPN9	1	230883130	230937749
ENSG00000135821	P15104	GLUL	1	182350839	182361341
ENSG00000135824	P57771	RGS8	1	182615239	182653711
ENSG00000135828	Q05823	RNASEL	1	182542769	182558391
ENSG00000135898	Q9Y2T6	GPR55	2	231772033	231825781
ENSG00000135902	Q07001	CHRND	2	233390703	233401377
ENSG00000135914	P41595	HTR2B	2	231972944	231989832
ENSG00000135929	Q02318	CYP27A1	2	219646472	219680016
ENSG00000135945	Q9UBZ9	REV1	2	100016938	100106497
ENSG00000136026	Q07065	CKAP4	12	106631655	106698057
ENSG00000136098	P51956	NEK3	13	52706775	52733996
ENSG00000136143	Q9P2R7	SUCLA2	13	48510622	48612125
ENSG00000136160	P24530	EDNRB	13	78469616	78493903
ENSG00000136238	P63000	RAC1	7	6414154	6443608
ENSG00000136244	P05231	IL6	7	22765503	22771621
ENSG00000136448	P30419	NMT1	17	43128978	43186384
ENSG00000136521	O43674	NDUFB5	3	179322478	179345435
ENSG00000136531	Q99250	SCN2A	2	166095912	166248818
ENSG00000136546	Q01118	SCN7A	2	167260083	167350757
ENSG00000136573	P51451	BLK	8	11351510	11422113
ENSG00000136574	P43694	GATA4	8	11534468	11617511
ENSG00000136628	P07814	EPRS	1	220141943	220220000
ENSG00000136643	Q96S38	RPS6KC1	1	213224589	213448116
ENSG00000136689	P18510	IL1RN	2	113864791	113891593
ENSG00000136807	P50750	CDK9	9	130547958	130553066
ENSG00000136810	P10599	TXN	9	113006091	113018920
ENSG00000136824	O95347	SMC2	9	106856541	106903698
ENSG00000136848	Q5VWQ8	DAB2IP	9	124329336	124547809
ENSG00000136869	O00206	TLR4	9	120466610	120479149
ENSG00000136877	Q05932	FPGS	9	130556876	130576606
ENSG00000136878	Q9Y2K6	USP20	9	132596977	132644107
ENSG00000136928	O75899	GABBR2	9	101050391	101471479
ENSG00000136930	Q99436	PSMB7	9	127115745	127177723
ENSG00000136931	Q13285	NR5A1	9	127243516	127269709
ENSG00000136936	P23025	XPA	9	100437191	100459639
ENSG00000136942	P42766	RPL35	9	127620159	127624260
ENSG00000136943	O60911	CTSV	9	99794940	99801925
ENSG00000136960	Q13822	ENPP2	8	120569326	120685693
ENSG00000136997	P01106	MYC	8	128747680	128753674
ENSG00000137055	Q9Y263	PLAA	9	26904081	26947461
ENSG00000137124	P30837	ALDH1B1	9	38392661	38398658
ENSG00000137154	P62753	RPS6	9	19375713	19380252
ENSG00000137193	P11309	PIM1	6	37137979	37143202
ENSG00000137204	Q9Y694	SLC22A7	6	43263432	43273276
ENSG00000137252	O43614	HCRTR2	6	55039050	55147418
ENSG00000137267	Q13885	TUBB2A	6	3153903	3157760
ENSG00000137274	Q86WA6	BPHL	6	3118608	3153812
ENSG00000137275	Q13546	RIPK1	6	3064225	3115421
ENSG00000137285	Q9BVA1	TUBB2B	6	3224495	3231964
ENSG00000137332	Q08345	DDR1	HSCHR6_MHC_COX	30838646	30857829
ENSG00000137364	P51580	TPMT	6	18128542	18155305
ENSG00000137462	O60603	TLR2	4	154622652	154626851
ENSG00000137486	P49407	ARRB1	11	74975226	75062873
ENSG00000137491	O94956	SLCO2B1	11	74811608	74917594
ENSG00000137509	P42785	PRCP	11	82534544	82681626
ENSG00000137561	P49638	TTPA	8	63961112	63998612
ENSG00000137601	Q96PY6	NEK1	4	170314426	170533780
ENSG00000137648	Q9NRS4	TMPRSS4	11	117947753	117992605
ENSG00000137672	Q9Y210	TRPC6	11	101322295	101743293
ENSG00000137673	P09237	MMP7	11	102391239	102401484
ENSG00000137674	O60882	MMP20	11	102447566	102496063
ENSG00000137693	P46937	YAP1	11	101981192	102104154
ENSG00000137731	P54710	FXYD2	11	117671559	117699413
ENSG00000137745	P45452	MMP13	11	102813724	102826463
ENSG00000137752	P29466	CASP1	11	104896170	104972158
ENSG00000137757	P51878	CASP5	11	104864962	104893895
ENSG00000137764	Q13163	MAP2K5	15	67835047	68099461
ENSG00000137767	Q9Y6N5	SQRDL	15	45923346	45983492
ENSG00000137801	P07996	THBS1	15	39873280	39891667
ENSG00000137806	Q9Y375	NDUFAF1	15	41679551	41694717
ENSG00000137807	Q02241	KIF23	15	69706585	69740764
ENSG00000137817	Q2NL67	PARP6	15	72533522	72565340
ENSG00000137818	P05386	RPLP1	15	69745123	69748255
ENSG00000137843	Q9NQU5	PAK6	15	40509629	40569688
ENSG00000137845	O14672	ADAM10	15	58887403	59042177
ENSG00000137860	O43868	SLC28A2	15	45544428	45568149
ENSG00000137869	P11511	CYP19A1	15	51500254	51630807
ENSG00000137944	Q6YP21	CCBL2	1	89401456	89458636
ENSG00000137948	Q58F21	BRDT	1	92414928	92479983
ENSG00000137955	P53611	RABGGTB	1	76251879	76260764
ENSG00000138030	P50053	KHK	2	27309615	27323640
ENSG00000138031	O60266	ADCY3	2	25042038	25142708
ENSG00000138032	O75688	PPM1B	2	44395108	44471523
ENSG00000138039	P22888	LHCGR	2	48859428	48982880
ENSG00000138061	Q16678	CYP1B1	2	38294116	38337044
ENSG00000138071	P61160	ACTR2	2	65454887	65498387
ENSG00000138109	P11712	CYP2C9	10	96698415	96749147
ENSG00000138115	P10632	CYP2C8	10	96796530	96829254
ENSG00000138119	Q9NZM1	MYOF	10	95066186	95242074
ENSG00000138131	Q96JB6	LOXL4	10	100007447	100028007
ENSG00000138160	P52732	KIF11	10	94353043	94415150
ENSG00000138166	Q16690	DUSP5	10	112257596	112271302
ENSG00000138182	Q96Q89	KIF20B	10	91461367	91534700
ENSG00000138185	P49961	ENTPD1	10	97471536	97637023
ENSG00000138207	P02753	RBP4	10	95351444	95361501
ENSG00000138308	Q9BX93	PLA2G12B	10	74694928	74714536
ENSG00000138326	P62847	RPS24	10	79793518	79816570
ENSG00000138336	Q8NFU7	TET1	10	70320413	70454239
ENSG00000138346	P51530	DNA2	10	70173821	70231879
ENSG00000138356	Q06278	AOX1	2	201450591	201541787
ENSG00000138363	P31939	ATIC	2	216176540	216214487
ENSG00000138379	O14793	MSTN	2	190920423	190927455
ENSG00000138385	P05455	SSB	2	170648443	170668574
ENSG00000138395	Q96Q40	CDK15	2	202655184	202760273
ENSG00000138398	Q13427	PPIG	2	170440850	170497916
ENSG00000138413	O75874	IDH1	2	209100951	209130798
ENSG00000138430	Q9NTK5	OLA1	2	174937175	175113426
ENSG00000138435	P02708	CHRNA1	2	175612320	175629200
ENSG00000138448	P06756	ITGAV	2	187454792	187545628
ENSG00000138449	Q9NP59	SLC40A1	2	190425305	190448484
ENSG00000138468	Q9BQF6	SENP7	3	101043049	101232085
ENSG00000138592	P40818	USP8	15	50716577	50793280
ENSG00000138600	Q8TCT8	SPPL2A	15	50999506	51058005
ENSG00000138613	Q8WW43	APH1B	15	63568217	63601325
ENSG00000138617	Q8N5Y8	PARP16	15	65526798	65592956
ENSG00000138622	Q9Y3Q4	HCN4	15	73612200	73661605
ENSG00000138669	Q13237	PRKG2	4	82009837	82136218
ENSG00000138685	P09038	FGF2	4	123747863	123819391
ENSG00000138696	O00238	BMPR1B	4	95679119	96079599
ENSG00000138735	O76074	PDE5A	4	120415550	120550146
ENSG00000138741	Q13507	TRPC3	4	122800182	122872909
ENSG00000138744	Q02083	NAAA	4	76831809	76862204
ENSG00000138756	Q9NSY1	BMP2K	4	79697496	79837526
ENSG00000138769	Q92772	CDKL2	4	76503215	76555900
ENSG00000138778	Q02224	CENPE	4	104026963	104119566
ENSG00000138792	Q07075	ENPEP	4	111286889	111486441
ENSG00000138794	P55212	CASP6	4	110609785	110624739
ENSG00000138814	Q08209	PPP3CA	4	101944566	102269435
ENSG00000138823	P55157	MTTP	4	100484918	100545156
ENSG00000139053	Q13956	PDE6H	12	15125956	15134799
ENSG00000139083	P41212	ETV6	12	11802788	12048336
ENSG00000139144	O75747	PIK3C2G	12	18400548	18801348
ENSG00000139154	Q6ZN18	AEBP2	12	19556979	19873735
ENSG00000139155	Q9NYB5	SLCO1C1	12	20848289	20906320
ENSG00000139180	Q16795	NDUFA9	12	4758261	4798454
ENSG00000139318	Q16828	DUSP6	12	89741009	89747048
ENSG00000139567	P37023	ACVRL1	12	52300692	52317145
ENSG00000139572	Q9NQS5	GPR84	12	54756229	54758271
ENSG00000139610	Q9UNI1	CELA1	12	51722227	51740463
ENSG00000139625	Q12852	MAP3K12	12	53874274	53893847
ENSG00000139626	P26010	ITGB7	12	53585102	53601091
ENSG00000139679	P43657	LPAR6	13	48963707	49018840
ENSG00000139684	P10768	ESD	13	47345391	47371367
ENSG00000139687	P06400	RB1	13	48877887	49056122
ENSG00000139842	Q13619	CUL4A	13	113862552	113919399
ENSG00000139874	P30872	SSTR1	14	38677204	38682272
ENSG00000139908	Q6SA08	TSSK4	14	24674903	24677568
ENSG00000140009	Q92731	ESR2	14	64550950	64804830
ENSG00000140015	Q8NCM2	KCNH5	14	63173287	63568755
ENSG00000140030	Q8IYL9	GPR65	14	88471468	88478419
ENSG00000140263	Q00796	SORD	15	45315302	45369383
ENSG00000140284	O14975	SLC27A2	15	50474393	50528592
ENSG00000140379	Q16548	BCL2A1	15	80253231	80263788
ENSG00000140396	Q15596	NCOA2	8	71021997	71316040
ENSG00000140398	Q96FI4	NEIL1	15	75639296	75647592
ENSG00000140443	P08069	IGF1R	15	99192200	99507759
ENSG00000140465	P04798	CYP1A1	15	75011883	75017951
ENSG00000140474	Q6PHR2	ULK3	15	75128457	75135687
ENSG00000140479	P29122	PCSK6	15	101840818	102065405
ENSG00000140505	P05177	CYP1A2	15	75041185	75048543
ENSG00000140521	P54098	POLG	15	89859534	89878092
ENSG00000140538	Q16288	NTRK3	15	88418230	88799999
ENSG00000140564	P09958	FURIN	15	91411822	91426688
ENSG00000140650	O15305	PMM2	16	8882680	8943188
ENSG00000140675	P31639	SLC5A2	16	31494323	31502181
ENSG00000140694	O95453	PARN	16	14529558	14726585
ENSG00000140718	Q9C0B1	FTO	16	53737875	54155853
ENSG00000140795	Q32MK0	MYLK3	16	46740891	46824319
ENSG00000140859	Q9BVG8	KIFC3	16	57792129	57896957
ENSG00000140943	Q14703	MBTPS1	16	84087368	84150511
ENSG00000140988	P15880	RPS2	16	2012053	2014861
ENSG00000140990	O96000	NDUFB10	16	2009509	2011976
ENSG00000140992	O15530	PDPK1	16	2587965	2653189
ENSG00000141012	P34059	GALNS	16	88880142	88923378
ENSG00000141027	O75376	NCOR1	17	15932471	16121499
ENSG00000141068	Q8IVT5	KSR1	17	25783670	25953461
ENSG00000141086	P40313	CTRL	16	67961543	67966317
ENSG00000141127	O60256	PRPSAP2	17	18743398	18834581
ENSG00000141179	Q9UKL6	PCTP	17	53828340	53920191
ENSG00000141279	P55786	NPEPPS	17	45600308	45700642
ENSG00000141367	Q00610	CLTC	17	57697219	57773671
ENSG00000141434	Q16820	MEP1B	18	29765032	29800367
ENSG00000141458	O15118	NPC1	18	21086148	21166862
ENSG00000141485	Q86YT5	SLC13A5	17	6588032	6616886
ENSG00000141503	Q8N4C8	MINK1	17	4736683	4801356
ENSG00000141504	Q96F10	SAT2	17	7529552	7531194
ENSG00000141505	P07306	ASGR1	17	7076750	7082883
ENSG00000141506	Q8WYR1	PIK3R5	17	8782233	8869029
ENSG00000141510	P04637	TP53	17	7565097	7590856
ENSG00000141526	O15427	SLC16A3	17	80186273	80219005
ENSG00000141543	P38919	EIF4A3	17	78109013	78120982
ENSG00000141551	P48730	CSNK1D	17	80196899	80231607
ENSG00000141564	Q8N122	RPTOR	17	78518619	78940171
ENSG00000141570	Q9HC52	CBX8	17	77765931	77775482
ENSG00000141582	O00257	CBX4	17	77806955	77813228
ENSG00000141639	P31152	MAPK4	18	48086448	48258194
ENSG00000141698	Q969T7	NT5C3B	17	39981335	39992523
ENSG00000141736	P04626	ERBB2	17	37844167	37886679
ENSG00000141738	Q14451	GRB7	17	37894180	37903544
ENSG00000141744	P11086	PNMT	17	37824234	37826728
ENSG00000141837	O00555	CACNA1A	19	13317256	13734804
ENSG00000141867	O60885	BRD4	19	15347647	15443356
ENSG00000142002	Q86TI2	DPP9	19	4675236	4724685
ENSG00000142082	Q9NTG7	SIRT3	11	215458	236931
ENSG00000142149	P57058	HUNK	21	33245628	33416946
ENSG00000142166	P17181	IFNAR1	21	34696734	34732168
ENSG00000142168	P00441	SOD1	21	33031935	33041244
ENSG00000142178	P57059	SIK1	21	44834395	44847008
ENSG00000142182	Q9UJW3	DNMT3L	21	45666222	45682099
ENSG00000142185	O94759	TRPM2	21	45770046	45862964
ENSG00000142192	P05067	APP	21	27252861	27543446
ENSG00000142208	P31749	AKT1	14	105235686	105262088
ENSG00000142230	Q9UBE0	SAE1	19	47616531	47713886
ENSG00000142235	Q96Q04	LMTK3	19	48988528	49016446
ENSG00000142319	Q01959	SLC6A3	5	1392909	1445545
ENSG00000142408	Q8WXS5	CACNG8	19	54466294	54493469
ENSG00000142453	Q86X55	CARM1	19	10982189	11033453
ENSG00000142484	O14894	TM4SF5	17	4675179	4686506
ENSG00000142494	Q96FL8	SLC47A1	17	19398698	19482347
ENSG00000142507	P28072	PSMB6	17	4699439	4701790
ENSG00000142515	P07288	KLK3	19	51358171	51364020
ENSG00000142534	P62280	RPS11	19	49999622	50002946
ENSG00000142541	P40429	RPL13A	19	49990811	49995565
ENSG00000142606	Q495T6	MMEL1	1	2522078	2564481
ENSG00000142619	Q9ULW8	PADI3	1	17575593	17610728
ENSG00000142623	Q9ULC6	PADI1	1	17531621	17572500
ENSG00000142627	P29317	EPHA2	1	16450832	16482582
ENSG00000142655	O75381	PEX14	1	10532345	10690815
ENSG00000142657	P52209	PGD	1	10458649	10480201
ENSG00000142675	Q969H4	CNKSR1	1	26503894	26516377
ENSG00000142676	P62913	RPL11	1	24018269	24022915
ENSG00000142731	O00444	PLK4	4	128802016	128820350
ENSG00000142733	O95382	MAP3K6	1	27681675	27693383
ENSG00000142875	P22694	PRKACB	1	84543745	84704181
ENSG00000142937	P62241	RPS8	1	45240923	45244451
ENSG00000142945	Q99661	KIF2C	1	45205490	45233439
ENSG00000142949	P10586	PTPRF	1	43990858	44089343
ENSG00000142973	P13584	CYP4B1	1	47223510	47285085
ENSG00000143105	Q16322	KCNA10	1	111059839	111061797
ENSG00000143106	P28066	PSMA5	1	109941653	109969062
ENSG00000143153	P05026	ATP1B1	1	169074935	169101960
ENSG00000143171	P48443	RXRG	1	165370159	165414433
ENSG00000143179	Q9BZX2	UCK2	1	165796768	165880855
ENSG00000143198	O14880	MGST3	1	165600098	165631033
ENSG00000143224	P50336	PPOX	1	161136200	161147803
ENSG00000143257	Q14994	NR1I3	1	161199456	161208092
ENSG00000143258	Q9UK80	USP21	1	161129240	161135513
ENSG00000143320	P29373	CRABP2	1	156669398	156675608
ENSG00000143322	P42684	ABL2	1	179068462	179198819
ENSG00000143363	Q86TP1	PRUNE	1	150980896	151008189
ENSG00000143365	P51449	RORC	1	151778547	151804348
ENSG00000143379	Q15047	SETDB1	1	150898739	150937213
ENSG00000143384	Q07820	MCL1	1	150547032	150552066
ENSG00000143387	P43235	CTSK	1	150768684	150780799
ENSG00000143393	Q9UBF8	PI4KB	1	151264273	151300191
ENSG00000143398	Q99755	PIP5K1A	1	151170425	151222012
ENSG00000143437	P27540	ARNT	1	150782181	150849244
ENSG00000143473	O95259	KCNH1	1	210856555	211307457
ENSG00000143479	O43781	DYRK3	1	206808881	206857764
ENSG00000143499	Q9NRG4	SMYD2	1	214454445	214510474
ENSG00000143507	Q9Y6W6	DUSP10	1	221874766	221915518
ENSG00000143603	Q9UGI6	KCNN3	1	154669931	154842756
ENSG00000143627	P30613	PKLR	1	155259630	155271225
ENSG00000143641	Q10471	GALNT2	1	230193536	230417870
ENSG00000143674	Q5TCX8	MLK4	1	233463514	233520894
ENSG00000143727	P24666	ACP1	2	264140	278283
ENSG00000143753	O15121	DEGS1	1	224363458	224381143
ENSG00000143772	P27987	ITPKB	1	226819391	226927024
ENSG00000143774	Q16774	GUK1	1	228327663	228336685
ENSG00000143776	Q5VT25	CDC42BPA	1	227177566	227506175
ENSG00000143799	P09874	PARP1	1	226548392	226595780
ENSG00000143801	P49810	PSEN2	1	227057885	227083806
ENSG00000143819	P07099	EPHX1	1	225997794	226033260
ENSG00000143839	P00797	REN	1	204123944	204135465
ENSG00000143851	P35236	PTPN7	1	202116141	202130716
ENSG00000143870	Q15084	PDIA6	2	10923517	10978103
ENSG00000143878	P62745	RHOB	2	20646835	20649200
ENSG00000143924	Q9HC35	EML4	2	42396490	42559688
ENSG00000143947	P62979	RPS27A	2	55459039	55462989
ENSG00000144028	O75643	SNRNP200	2	96940074	96971297
ENSG00000144136	Q8WUM9	SLC20A1	2	113403434	113421404
ENSG00000144230	Q13304	GPR17	2	128403439	128410213
ENSG00000144285	P35498	SCN1A	2	166845670	166984523
ENSG00000144381	P10809	HSPD1	2	198351305	198381461
ENSG00000144401	Q8WXB1	METTL21A	2	208445355	208490652
ENSG00000144476	P25106	ACKR3	2	237476430	237491001
ENSG00000144481	Q7Z2W7	TRPM8	2	234826043	234928166
ENSG00000144579	Q9GZU7	CTDSP1	2	219262979	219270664
ENSG00000144668	Q13797	ITGA9	3	37493606	37865005
ENSG00000144713	P62910	RPL32	3	12875984	12883087
ENSG00000144724	P23470	PTPRG	3	61547243	62283288
ENSG00000144744	Q8TBC4	UBA3	3	69103881	69129559
ENSG00000144840	Q5HYI8	RABL3	3	120405528	120461840
ENSG00000144852	O75469	NR1I2	3	119499331	119537332
ENSG00000144891	P30556	AGTR1	3	148415571	148460795
ENSG00000144935	P48995	TRPC1	3	142442916	142526730
ENSG00000144959	Q6PIU2	NCEH1	3	172348039	172429008
ENSG00000145194	P0DPD6	ECE2	3	183967438	184010819
ENSG00000145242	P54756	EPHA5	4	66185281	66536213
ENSG00000145284	Q86SK9	SCD5	4	83550692	83720010
ENSG00000145321	P02774	GC	4	72607410	72669758
ENSG00000145335	P37840	SNCA	4	90645250	90759466
ENSG00000145349	Q13557	CAMK2D	4	114372188	114683083
ENSG00000145354	Q8N5K1	CISD2	4	103790135	103810399
ENSG00000145384	P12104	FABP2	4	120238405	120243545
ENSG00000145386	P20248	CCNA2	4	122737599	122745087
ENSG00000145391	Q8WTS6	SETD7	4	140417095	140527853
ENSG00000145425	P61247	RPS3A	4	152020725	152025804
ENSG00000145451	O75311	GLRA3	4	175558065	175750465
ENSG00000145494	O75380	NDUFS6	5	1801514	1816719
ENSG00000145545	P18405	SRD5A1	5	6633456	6669675
ENSG00000145592	P61927	RPL37	5	40825364	40835437
ENSG00000145604	Q13309	SKP2	5	36152091	36184421
ENSG00000145632	Q9NYY3	PLK2	5	57749809	57756087
ENSG00000145649	P12544	GZMA	5	54398476	54406080
ENSG00000145675	P27986	PIK3R1	5	67511548	67597649
ENSG00000145692	Q93088	BHMT	5	78407602	78428108
ENSG00000145708	P24387	CRHBP	5	76248538	76276983
ENSG00000145730	P19021	PAM	5	102089685	102366809
ENSG00000145777	Q969D9	TSLP	5	110405760	110413722
ENSG00000145863	Q16445	GABRA6	5	160974069	161129599
ENSG00000145864	P47870	GABRB2	5	160715436	160976050
ENSG00000145888	P23415	GLRA1	5	151202074	151304403
ENSG00000145936	Q16558	KCNMB1	5	169801675	169816681
ENSG00000145949	Q86YV6	MYLK4	6	2663863	2751200
ENSG00000145982	O95363	FARS2	6	5261277	5771813
ENSG00000146070	Q13093	PLA2G7	6	46671938	46703430
ENSG00000146216	Q5TCY1	TTBK1	6	43211418	43255997
ENSG00000146247	Q8WWQ0	PHIP	6	79645584	79787953
ENSG00000146276	P24046	GABRR1	6	89887220	89940997
ENSG00000146360	P46095	GPR6	6	110299514	110301921
ENSG00000146399	Q96RJ0	TAAR1	6	132966123	132967142
ENSG00000146477	O75751	SLC22A3	6	160769300	160876014
ENSG00000146648	P00533	EGFR	7	55086714	55324313
ENSG00000146674	P17936	IGFBP3	7	45951949	45961473
ENSG00000146701	P40926	MDH2	7	75677369	75696826
ENSG00000146872	Q86UE8	TLK2	17	60536019	60692842
ENSG00000146904	P21709	EPHA1	7	143087382	143105985
ENSG00000147044	O14936	CASK	X	41374187	41782716
ENSG00000147050	O15550	KDM6A	X	44732757	44971847
ENSG00000147082	Q8WWL7	CCNB3	X	49967364	50094909
ENSG00000147099	Q9BY41	HDAC8	X	71549366	71792953
ENSG00000147123	Q9NX14	NDUFB11	X	47001615	47004903
ENSG00000147133	P21675	TAF1	X	70586114	70752224
ENSG00000147138	Q9BXC1	GPR174	X	78426469	78427726
ENSG00000147145	Q99677	LPAR4	X	78003206	78012591
ENSG00000147155	Q15125	EBP	X	48379546	48387104
ENSG00000147160	Q6E213	AWAT2	X	69260392	69269788
ENSG00000147162	O15294	OGT	X	70752933	70795747
ENSG00000147224	P60891	PRPS1	X	106871737	106894256
ENSG00000147246	P28335	HTR2C	X	113818551	114144624
ENSG00000147262	Q8TDV5	GPR119	X	129518319	129519511
ENSG00000147403	P27635	RPL10	X	153618315	153637504
ENSG00000147408	Q8TDX6	CSGALNACT1	8	19261672	19615540
ENSG00000147432	Q05901	CHRNB3	8	42552519	42592550
ENSG00000147434	Q15825	CHRNA6	8	42607763	42651535
ENSG00000147548	Q9BZ95	WHSC1L1	8	38127215	38239790
ENSG00000147604	P18124	RPL7	8	74202506	74208024
ENSG00000147684	Q9Y6M9	NDUFB9	8	125551344	125580751
ENSG00000147813	Q6XQN6	NAPRT1	8	144656955	144660819
ENSG00000147955	Q99720	SIGMAR1	9	34634719	34637806
ENSG00000148053	Q16620	NTRK2	9	87283466	87638505
ENSG00000148154	Q16739	UGCG	9	114659046	114697649
ENSG00000148218	P13716	ALAD	9	116148597	116163613
ENSG00000148303	P62424	RPL7A	9	136215069	136218281
ENSG00000148334	Q9H7Z7	PTGES2	9	130882972	130890741
ENSG00000148335	Q9BV86	NTMT1	9	132371163	132398209
ENSG00000148344	O14684	PTGES	9	132500610	132515326
ENSG00000148400	P46531	NOTCH1	9	139388896	139440314
ENSG00000148408	Q00975	CACNA1B	9	140772241	141019076
ENSG00000148660	Q13555	CAMK2G	10	75572259	75634343
ENSG00000148680	P34969	HTR7	10	92500578	92617671
ENSG00000148734	Q9GZQ6	NPFFR1	10	72007085	72043432
ENSG00000148737	Q9NQB0	TCF7L2	10	114710009	114927437
ENSG00000148795	P05093	CYP17A1	10	104590288	104597290
ENSG00000148832	Q6QHF9	PAOX	10	135192695	135205198
ENSG00000148834	P78417	GSTO1	10	105995114	106027217
ENSG00000148848	O43184	ADAM12	10	127700950	128077024
ENSG00000148926	P35318	ADM	11	10326227	10328944
ENSG00000149084	Q53GQ0	HSD17B12	11	43577986	43878167
ENSG00000149091	Q13574	DGKZ	11	46354455	46402104
ENSG00000149150	O75387	SLC43A1	11	57252007	57283259
ENSG00000149177	Q12913	PTPRJ	11	48002113	48189670
ENSG00000149269	Q13153	PAK1	11	77032752	77185680
ENSG00000149273	P23396	RPS3	11	75110530	75133324
ENSG00000149295	P14416	DRD2	11	113280318	113346413
ENSG00000149305	O95264	HTR3B	11	113775399	113817287
ENSG00000149311	Q13315	ATM	11	108093211	108239829
ENSG00000149403	Q16099	GRIK4	11	120382468	120859613
ENSG00000149418	Q9Y5Y6	ST14	11	130029457	130080271
ENSG00000149451	Q9BZ11	ADAM33	20	3648612	3662893
ENSG00000149452	Q8TCC7	SLC22A8	11	62756626	62783311
ENSG00000149485	O60427	FADS1	11	61567099	61596790
ENSG00000149503	Q9NQS7	INCENP	11	61891445	61920635
ENSG00000149554	O14757	CHEK1	11	125495036	125546150
ENSG00000149575	O60939	SCN2B	11	118032666	118047388
ENSG00000149742	Q8IVM8	SLC22A9	11	63137261	63177766
ENSG00000149782	Q01970	PLCB3	11	64018995	64036622
ENSG00000149806	P62861	FAU	11	64888100	64889945
ENSG00000149930	Q9UL54	TAOK2	16	29984962	30003582
ENSG00000149968	P08254	MMP3	11	102706532	102714534
ENSG00000150093	P05556	ITGB1	10	33189247	33294720
ENSG00000150275	Q96QU1	PCDH15	10	55562531	57387702
ENSG00000150337	P12314	FCGR1A	1	149754227	149764074
ENSG00000150457	Q9NRM7	LATS2	13	21547171	21635686
ENSG00000150540	P50135	HNMT	2	138721590	138773930
ENSG00000150593	Q53EL6	PDCD4	10	112631565	112659764
ENSG00000150594	P08913	ADRA2A	10	112836790	112840658
ENSG00000150867	P48426	PIP4K2A	10	22823778	23003484
ENSG00000150907	Q12778	FOXO1	13	41129804	41240734
ENSG00000150995	Q14643	ITPR1	3	4535032	4889524
ENSG00000151012	Q9UPY5	SLC7A11	4	139085251	139163503
ENSG00000151062	Q7Z3S7	CACNA2D4	12	1901123	2028002
ENSG00000151067	Q13936	CACNA1C	12	2079952	2802108
ENSG00000151079	P17658	KCNA6	12	4918342	4960277
ENSG00000151090	P10828	THRB	3	24158651	24536773
ENSG00000151092	Q96IV0	NGLY1	3	25760435	25831530
ENSG00000151151	Q8NFU5	IPMK	10	59951278	60027694
ENSG00000151247	P06730	EIF4E	4	99792835	99851788
ENSG00000151292	Q9Y6M4	CSNK1G3	5	122847793	122952739
ENSG00000151366	O95298	NDUFC2	11	77779350	77791265
ENSG00000151376	Q16798	ME3	11	86152150	86383678
ENSG00000151414	Q8TDX7	NEK7	1	198126093	198291550
ENSG00000151422	P16591	FER	5	108083523	108532542
ENSG00000151490	Q16827	PTPRO	12	15475331	15750333
ENSG00000151552	P09417	QDPR	4	17461884	17513857
ENSG00000151577	P35462	DRD3	3	113847499	113918254
ENSG00000151617	P25101	EDNRA	4	148402069	148466106
ENSG00000151623	P08235	NR3C2	4	148999913	149365850
ENSG00000151632	P52895	AKR1C2	10	5029967	5060223
ENSG00000151651	P78325	ADAM8	10	135075907	135090372
ENSG00000151694	P78536	ADAM17	2	9628615	9695921
ENSG00000151702	Q01543	FLI1	11	128556430	128683162
ENSG00000151704	P48048	KCNJ1	11	128706210	128737268
ENSG00000151790	P48775	TDO2	4	156775890	156841558
ENSG00000151834	P47869	GABRA2	4	46250444	46477247
ENSG00000151883	Q8N3A8	PARP8	5	49961733	50142356
ENSG00000152034	Q969V1	MCHR2	6	100367786	100442123
ENSG00000152086	Q6PEY2	TUBA3E	2	130949318	130956034
ENSG00000152207	Q9NS75	CYSLTR2	13	49280951	49283498
ENSG00000152256	Q15118	PDK1	2	173420101	173489823
ENSG00000152270	Q13370	PDE3B	11	14665269	14892350
ENSG00000152402	P33402	GUCY1A2	11	106544738	106889250
ENSG00000152455	Q9H5I1	SUV39H2	10	14920819	14946314
ENSG00000152465	O60551	NMT2	10	15144583	15210692
ENSG00000152495	Q16566	CAMK4	5	110559351	110830584
ENSG00000152578	P48058	GRIA4	11	105480721	105852819
ENSG00000152601	Q9NR56	MBNL1	3	151961617	152183569
ENSG00000152669	P22674	CCNO	5	54526980	54529508
ENSG00000152689	Q8IV61	RASGRP3	2	33661391	33789817
ENSG00000152782	Q8TE04	PANK1	10	91342745	91405215
ENSG00000152818	P46939	UTRN	6	144606837	145174170
ENSG00000152822	Q13255	GRM1	6	146348782	146758734
ENSG00000152904	O95749	GGPS1	1	235490665	235507847
ENSG00000152953	Q9NY57	STK32B	4	5053169	5502725
ENSG00000153002	P15086	CPB1	3	148508889	148577974
ENSG00000153046	Q9Y232	CDYL	6	4706393	4955785
ENSG00000153086	Q8TDX5	ACMSD	2	135596117	135659604
ENSG00000153094	O43521	BCL2L11	2	111876955	111926024
ENSG00000153208	Q12866	MERTK	2	112656056	112787138
ENSG00000153234	P43354	NR4A2	2	157180944	157198860
ENSG00000153253	Q9NY46	SCN3A	2	165944032	166060577
ENSG00000153317	Q9ULH1	ASAP1	8	131064353	131455906
ENSG00000153802	O60235	TMPRSS11D	4	68686594	68749750
ENSG00000153904	O94760	DDAH1	1	85784164	86043933
ENSG00000153956	P54289	CACNA2D1	7	81575760	82073114
ENSG00000154229	P17252	PRKCA	17	64298754	64806861
ENSG00000154269	O14638	ENPP3	6	131949582	132068553
ENSG00000154277	P09936	UCHL1	4	41258430	41270472
ENSG00000154310	Q9UKE5	TNIK	3	170779128	171178197
ENSG00000154342	P56704	WNT3A	1	228194752	228248961
ENSG00000154582	Q15369	TCEB1	8	74851404	74884522
ENSG00000154589	Q9Y6Y9	LY96	8	74903587	74941322
ENSG00000154611	Q8TAA3	PSMA8	18	23713816	23773319
ENSG00000154646	P98073	TMPRSS15	21	19641433	19858197
ENSG00000154655	Q8NA19	L3MBTL4	18	5954705	6415236
ENSG00000154678	Q14123	PDE1C	7	31790793	32338941
ENSG00000154734	Q9UHI8	ADAMTS1	21	28208066	28217728
ENSG00000154736	Q9UNA0	ADAMTS5	21	28290231	28338832
ENSG00000154928	P54762	EPHB1	3	134316643	134979309
ENSG00000155016	Q7Z449	CYP2U1	4	108852525	108874613
ENSG00000155090	Q13118	KLF10	8	103661007	103668130
ENSG00000155111	Q9BWU1	CDK19	6	110931181	111137161
ENSG00000155252	Q9BTU6	PI4K2A	10	99344131	99436191
ENSG00000155313	Q9UHP3	USP25	21	17102344	17252377
ENSG00000155366	P08134	RHOC	1	113243728	113250056
ENSG00000155380	P53985	SLC16A1	1	113454469	113499635
ENSG00000155511	P42261	GRIA1	5	152869175	153193429
ENSG00000155760	O75084	FZD7	2	202899310	202903160
ENSG00000155792	Q8TB45	DEPTOR	8	120885957	121063152
ENSG00000155897	P40145	ADCY8	8	131792547	132054672
ENSG00000155980	Q12840	KIF5A	12	57943781	57980415
ENSG00000156052	P50148	GNAQ	9	80331003	80646374
ENSG00000156096	P06133	UGT2B4	4	70345883	70391732
ENSG00000156103	P51512	MMP16	8	89044237	89340254
ENSG00000156110	P55263	ADK	10	75910960	76469061
ENSG00000156113	Q12791	KCNMA1	10	78629359	79398353
ENSG00000156136	P27707	DCK	4	71858255	71896631
ENSG00000156222	O00337	SLC28A1	15	85427885	85518876
ENSG00000156273	O14867	BACH1	21	30566392	31003071
ENSG00000156299	Q13009	TIAM1	21	32490734	32932290
ENSG00000156345	Q8IZL9	CDK20	9	90581356	90589668
ENSG00000156413	P51993	FUT6	19	5830621	5839742
ENSG00000156467	P14927	UQCRB	8	97238148	97247862
ENSG00000156482	P62888	RPL30	8	99037079	99058697
ENSG00000156486	Q9ULS6	KCNS2	8	99439250	99445076
ENSG00000156502	Q8IYB8	SUPV3L1	10	70939988	70968855
ENSG00000156508	P68104	EEF1A1	6	74225473	74233520
ENSG00000156510	Q2TB90	HKDC1	10	70980059	71027315
ENSG00000156515	P19367	HK1	10	71029740	71161638
[truncated: 1,331 more rows]
