# Supplementary material for: Genome-wide Association Studies of over 30,000 Samples with Bone Mineral Density at Multiple Skeletal Sites and Its Clinical Relevance
Source: Genomics Proteomics Bioinformatics. 2025 Nov 5;23(5):qzaf097. doi: 10.1093/gpbjnl/qzaf097 (PMC12996891; doi:10.1093/gpbjnl/qzaf097)
Supplement: qzaf097_Supplementary_Data [file qzaf097_supplementary_data.zip › Table S3.xlsx]

## Sheet: Sheet1
Table S3 The positional annotation results for BMD-related independent SNP
snp	Chromosome	Position	Candidate gene	Functional	Positional annotation
rs829369	1	21927807	RAP1GAP (pe)	intronic	RAP1GAP
rs11385342	1	22483649	WNT4 (p)	intergenic	WNT4
rs11385342	1	22483649	MIR4418 (p)	intergenic	MIR4418
rs2092315	1	22507684	WNT4 (p)	intergenic	WNT4(dist=38094)
rs2092315	1	22507684	MIR4418 (p)	intergenic	MIR4418(dist=85048)
rs140800754	1	22622745	WNT4 (p)	intergenic	WNT4(dist=29952)
rs140800754	1	22622745	MIR4418 (p)	intergenic	MIR4418(dist=155599)
rs12742784	1	22682366	MIR4418 (p)	intergenic	MIR4418(dist=89573)
rs12742784	1	22682366	ZBTB40 (p)	intergenic	ZBTB40(dist=95978)
rs34553872	1	22702187	MIR4418 (p)	intergenic	MIR4418(dist=109394)
rs34553872	1	22702187	ZBTB40 (p)	intergenic	ZBTB40(dist=76157)
rs6684375	1	22706434	MIR4418 (p)	intergenic	MIR4418(dist=113641)
rs6684375	1	22706434	ZBTB40 (p)	intergenic	ZBTB40(dist=71910)
rs6426749	1	22711473	MIR4418 (p)	intergenic	MIR4418(dist=118680)
rs6426749	1	22711473	ZBTB40 (p)	intergenic	ZBTB40(dist=66871)
rs1430742	1	68635075	GNG12-AS1 (ph)	ncRNA_intronic	GNG12-AS1
1:68650613_AAAAC_A	1	68650613	GNG12-AS1 (ph)	ncRNA_intronic	GNG12-AS1
rs2566752	1	68656697	GNG12-AS1 (ph)	ncRNA_intronic	GNG12-AS1
rs12568456	1	68661486	GNG12-AS1 (ph)	ncRNA_intronic	GNG12-AS1
rs7554551	1	68665023	GNG12-AS1 (ph)	ncRNA_intronic	GNG12-AS1
rs6679677	1	114303808	RSBN1 (ph)	downstream	RSBN1(dist=646)
1:172137388_CT_C	1	172137388	DNM3 (p)	intronic	DNM3
rs1891562	1	220082579	ZC3H11B (p)	intergenic	ZC3H11B(dist=296092)
rs1891562	1	220082579	SLC30A10 (ph)	intergenic	SLC30A10(dist=1208)
rs10490046	2	40630678	SLC8A1 (peh)	intronic	SLC8A1
rs13035039	2	42204887	C2orf91 (p)	intergenic	C2orf91(dist=23941)
rs13035039	2	42204887	PKDCC (ph)	intergenic	PKDCC(dist=70274)
rs13023872	2	42213484	C2orf91 (p)	intergenic	C2orf91(dist=32538)
rs13023872	2	42213484	PKDCC (ph)	intergenic	PKDCC(dist=61677)
rs6719975	2	42271646	C2orf91 (ph)	intergenic	C2orf91(dist=90700)
rs6719975	2	42271646	PKDCC (p)	intergenic	PKDCC(dist=3515)
rs55983207	2	119529829	LOC101927709 (p)	intergenic	LOC101927709(dist=169287)
rs55983207	2	119529829	EN1 (po)	intergenic	EN1(dist=69918)
rs141795717	2	119539208	LOC101927709 (p)	intergenic	LOC101927709(dist=178666)
rs141795717	2	119539208	EN1 (po)	intergenic	EN1(dist=60539)
rs140902470	2	119618378	EN1 (po)	intergenic	EN1(dist=13154)
rs140902470	2	119618378	MARCO (p)	intergenic	MARCO(dist=81392)
rs777346	2	166535918	CSRNP3 (ph)	exonic	CSRNP3
rs777355	2	166554037	CSRNP3 (ph)	intergenic	CSRNP3(dist=8120)
rs777355	2	166554037	GALNT3 (peh)	intergenic	GALNT3(dist=50061)
rs777356	2	166555552	CSRNP3 (ph)	intergenic	CSRNP3(dist=9635)
rs777356	2	166555552	GALNT3 (peh)	intergenic	GALNT3(dist=48546)
rs777359	2	166555888	CSRNP3 (ph)	intergenic	CSRNP3(dist=9971)
rs777359	2	166555888	GALNT3 (peh)	intergenic	GALNT3(dist=48210)
rs777360	2	166555944	CSRNP3 (ph)	intergenic	CSRNP3(dist=10027)
rs777360	2	166555944	GALNT3 (peh)	intergenic	GALNT3(dist=48154)
rs10931982	2	202832130	CDK15 (ph)	intergenic	CDK15(dist=71857)
rs10931982	2	202832130	FZD7 (peh)	intergenic	FZD7(dist=67180)
rs1851318	2	202923778	FZD7 (peh)	intergenic	FZD7(dist=20618)
rs1851318	2	202923778	KIAA2012 (p)	intergenic	KIAA2012(dist=14200)
rs4974056	3	41068497	ZNF621 (p)	intergenic	ZNF621(dist=487212)
rs4974056	3	41068497	CTNNB1 (pe)	intergenic	CTNNB1(dist=172499)
rs398638	3	41075115	ZNF621 (p)	intergenic	ZNF621(dist=493830)
rs398638	3	41075115	CTNNB1 (pe)	intergenic	CTNNB1(dist=165881)
rs6788984	3	41107173	ZNF621 (p)	intergenic	ZNF621(dist=525888)
rs6788984	3	41107173	CTNNB1 (ph)	intergenic	CTNNB1(dist=133823)
3:41108513_TGTGGAGAAAAGGGA_T	3	41108513	ZNF621 (p)	intergenic	ZNF621(dist=527228)
3:41108513_TGTGGAGAAAAGGGA_T	3	41108513	CTNNB1 (peh)	intergenic	CTNNB1(dist=132483)
rs793475	3	99543764	CMSS1 (p)	intronic	CMSS1
rs56079856	4	994011	IDUA (p)	intronic	IDUA
rs6831021	4	996012	IDUA (p)	intronic	IDUA
rs76048788	4	999470	IDUA (p)	intergenic	IDUA(dist=1118)
rs76048788	4	999470	FGFRL1 (pe)	intergenic	FGFRL1(dist=5944)
rs4505759	4	1003022	IDUA (pe)	intergenic	IDUA(dist=4670)
rs4505759	4	1003022	FGFRL1 (p)	intergenic	FGFRL1(dist=2392)
4:88828668_CAA_C	4	88828668	MEPE (ph)	intergenic	MEPE(dist=60700)
4:88828668_CAA_C	4	88828668	SPP1 (ph)	intergenic	SPP1(dist=68134)
rs11934731	4	88831249	MEPE (ph)	intergenic	MEPE(dist=63281)
rs11934731	4	88831249	SPP1 (peh)	intergenic	SPP1(dist=65553)
rs7683960	4	88834454	MEPE (ph)	intergenic	MEPE(dist=66486)
rs7683960	4	88834454	SPP1 (peh)	intergenic	SPP1(dist=62348)
rs3061142	4	88836769	MEPE (ph)	intergenic	MEPE(dist=68801)
rs3061142	4	88836769	SPP1 (peh)	intergenic	SPP1(dist=62348)
rs1428968	5	36646946	SLC1A3 (ph)	intronic	SLC1A3
rs3776576	5	36649627	SLC1A3 (ph)	intronic	SLC1A3
rs6861460	5	52254346	ITGA1 (p)	UTR3	ITGA1
5:52281823_CA_C	5	52281823	ITGA1 (p)	UTR3	ITGA1
rs12514597	5	72167095	TNPO1 (peh)	intronic	TNPO1
rs200322786	5	88393942	MEF2C-AS1 (ph)	ncRNA_intronic	MEF2C-AS1
rs6594682	5	112444220	MCC (peh)	intronic	MCC
rs7714361	5	112490629	MCC (peh)	intronic	MCC
rs139315943	5	122669514	PRDM6 (ph)	intergenic	PRDM6(dist=139554)
rs139315943	5	122669514	CEP120 (pe)	intergenic	CEP120(dist=11065)
rs6595439	5	122692786	CEP120 (peh)	intronic	CEP120
rs6867855	5	122887148	CSNK1G3 (ph)	intronic	CSNK1G3
rs17150506	5	122943848	CSNK1G3 (ph)	intronic	CSNK1G3
rs2802439	6	6941458	LY86 (p)	intergenic	LY86(dist=286243)
rs2802439	6	6941458	RREB1 (ph)	intergenic	RREB1(dist=166518)
rs9466056	6	21384613	CDKAL1 (ph)	intergenic	CDKAL1(dist=151979)
rs9466056	6	21384613	LINC00581 (p)	intergenic	LINC00581(dist=101679)
6:21894616_AAG_A	6	21894616	CASC15 (p)	ncRNA_intronic	CASC15
rs539997369	6	25725223	SCGN (p)	intergenic	SCGN(dist=23215)
rs539997369	6	25725223	H2AC1 (p)	intergenic	H2AC1(dist=1068)
rs9358891	6	25903014	SLC17A3 (pe)	intergenic	SLC17A3(dist=28543)
rs9358891	6	25903014	SLC17A2 (peho)	intergenic	SLC17A2(dist=9970)
rs9379802	6	25933898	SLC17A2 (po)	intergenic	SLC17A2(dist=2979)
rs9379802	6	25933898	TRIM38 (pe)	intergenic	TRIM38(dist=29132)
rs3752420	6	26027135	H4C2 (p)	UTR3	H4C2
rs13217620	6	27653120	ZNF184 (ph)	intergenic	ZNF184(dist=212223)
rs13217620	6	27653120	LINC01012 (p)	intergenic	LINC01012(dist=8694)
rs67340775	6	28304384	ZSCAN31 (pe)	intronic	ZSCAN31
6:28305863_AAAC_A	6	28305863	ZSCAN31 (p)	intronic	ZSCAN31
rs9257133	6	28723421	LINC00533 (p)	intergenic	LINC00533(dist=101169)
rs9257133	6	28723421	LINC01623 (p)	intergenic	LINC01623(dist=103981)
rs3117439	6	29266483	LOC101929006 (p)	intergenic	LOC101929006(dist=8266)
rs3117439	6	29266483	OR14J1 (p)	intergenic	OR14J1(dist=2995)
rs2507976	6	31351887	HLA-B (pe)	intergenic	HLA-B(dist=26931)
rs2507976	6	31351887	MICA-AS1 (p)	intergenic	MICA-AS1(dist=10179)
rs7757760	6	32247710	TSBP1-AS1 (p)	ncRNA_intronic	TSBP1-AS1
rs111810959	6	44709460	LOC105375075 (p)	intergenic	LOC105375075(dist=189842)
rs111810959	6	44709460	SUPT3H (ph)	intergenic	SUPT3H(dist=85005)
6:44961164_ATTAACTGAAAAATGCCTTCTCCAGAAGGC_A	6	44961164	SUPT3H (ph)	intronic	SUPT3H
6:45080841_GT_G	6	45080841	SUPT3H (ph)	intronic	SUPT3H
rs573931721	6	45276899	SUPT3H (p)	intronic	SUPT3H
rs34113003	6	53659234	LRRC1 (p)	upstream	LRRC1(dist=569)
6:126902651_TTTTC_T	6	126902651	MIR588 (ph)	intergenic	MIR588(dist=96792)
6:126902651_TTTTC_T	6	126902651	RSPO3 (ph)	intergenic	RSPO3(dist=537165)
6:126953006_GGTGT_G	6	126953006	MIR588 (ph)	intergenic	MIR588(dist=147147)
6:126953006_GGTGT_G	6	126953006	RSPO3 (ph)	intergenic	RSPO3(dist=486810)
rs1963689	6	127425630	MIR588 (ph)	intergenic	MIR588(dist=619771)
rs1963689	6	127425630	RSPO3 (p)	intergenic	RSPO3(dist=14186)
rs72959041	6	127454893	RSPO3 (p)	intronic	RSPO3
rs7741021	6	127468274	RSPO3 (p)	intronic	RSPO3
6:130349218_CTT_C	6	130349218	L3MBTL3 (p)	intronic	L3MBTL3
rs13204469	6	133366810	RPS12 (p)	intergenic	RPS12(dist=228107)
rs13204469	6	133366810	LINC00326 (ph)	intergenic	LINC00326(dist=42409)
rs10485232	6	133636811	EYA4 (pe)	intronic	EYA4
rs4870030	6	151849842	CCDC170 (pe)	intronic	CCDC170
rs200010149	6	151849877	CCDC170 (pe)	intronic	CCDC170
rs75067782	6	151900930	CCDC170 (peh)	intronic	CCDC170
rs9479083	6	151932592	CCDC170 (pe)	intronic	CCDC170
rs10872676	6	151943977	CCDC170 (pe)	intergenic	CCDC170(dist=1649)
rs10872676	6	151943977	ESR1 (po)	intergenic	ESR1(dist=33830)
rs7740042	6	151971720	CCDC170 (pe)	intergenic	CCDC170(dist=29392)
rs7740042	6	151971720	ESR1 (peo)	intergenic	ESR1(dist=6087)
rs6905582	6	152000454	ESR1 (peo)	intronic	ESR1
rs3020332	6	152008924	ESR1 (peo)	intronic	ESR1
rs3020333	6	152010254	ESR1 (peo)	intronic	ESR1
rs62449133	7	30957148	AQP1 (peh)	intronic	AQP1
rs59771742	7	37962268	EPDR1 (peh)	intronic	EPDR1
rs5883629	7	38099909	EPDR1 (p)	intergenic	EPDR1(dist=108367)
rs5883629	7	38099909	STARD3NL (p)	intergenic	STARD3NL(dist=117938)
rs1464712	7	38125584	EPDR1 (p)	intergenic	EPDR1(dist=134042)
rs1464712	7	38125584	STARD3NL (ph)	intergenic	STARD3NL(dist=92263)
rs6973667	7	38152863	EPDR1 (p)	intergenic	EPDR1(dist=161321)
rs6973667	7	38152863	STARD3NL (ph)	intergenic	STARD3NL(dist=64984)
rs6978070	7	38152923	EPDR1 (p)	intergenic	EPDR1(dist=161381)
rs6978070	7	38152923	STARD3NL (ph)	intergenic	STARD3NL(dist=64924)
rs10661423	7	96127689	SLC25A13 (p)	intergenic	SLC25A13(dist=176230)
rs6465511	7	96134115	SLC25A13 (p)	intergenic	SLC25A13(dist=182656)
rs4440558	7	96135274	SLC25A13 (p)	intergenic	SLC25A13(dist=183815)
rs6971293	7	96148577	SLC25A13 (p)	intergenic	SLC25A13(dist=197118)
rs11768481	7	96629103	DLX6-AS1 (ph)	ncRNA_intronic	DLX6-AS1
rs148982377	7	99075038	ZNF789 (p)	intronic	ZNF789
rs45446698	7	99332948	CYP3A7 (p)	upstream	CYP3A7
rs4281065	7	120401797	KCND2 (ph)	intergenic	KCND2(dist=11408)
rs4281065	7	120401797	TSPAN12 (peh)	intergenic	TSPAN12(dist=25577)
rs41623	7	120428799	TSPAN12 (peh)	exonic	TSPAN12
rs79189641	7	120710475	CPED1 (peh)	intronic	CPED1
rs1296405	7	120759606	CPED1 (peh)	intronic	CPED1
rs549829667	7	120772016	CPED1 (p)	intronic	CPED1
rs1112810	7	120812574	CPED1 (peh)	intronic	CPED1
rs3779381	7	120966790	WNT16 (p)	intronic	WNT16
rs142005327	7	120969969	WNT16 (p)	intronic	WNT16
rs6988939	8	8666916	MFHAS1 (peh)	intronic	MFHAS1
rs6601304	8	9262538	LOC157273 (p)	intergenic	LOC157273(dist=69948)
rs6601304	8	9262538	TNKS (ph)	intergenic	TNKS(dist=150884)
rs73212812	8	22532279	BIN3 (p)	intergenic	BIN3(dist=5618)
rs73212812	8	22532279	EGR3 (p)	intergenic	EGR3(dist=12893)
rs4876611	8	116671848	TRPS1 (pe)	intronic	TRPS1
rs7010267	8	119946656	TNFRSF11B (pho)	intronic	TNFRSF11B
8:119947800_ACTTTC_A	8	119947800	TNFRSF11B (pho)	intronic	TNFRSF11B
rs1982763	8	119947828	TNFRSF11B (pho)	intronic	TNFRSF11B
rs12386960	8	119968411	COLEC10 (ph)	intronic	COLEC10
rs1564860	8	119975670	COLEC10 (peh)	intronic	COLEC10
rs1485307	8	120007395	COLEC10 (pe)	intronic	COLEC10
rs11793115	9	95843584	SUSD3 (pe)	intronic	SUSD3
rs73654566	9	98309181	PTCH1 (peho)	intergenic	PTCH1(dist=29928)
rs73654566	9	98309181	LINC00476 (ph)	intergenic	LINC00476(dist=259189)
rs1039406	9	107748958	ABCA1 (pe)	intergenic	ABCA1(dist=58522)
rs1039406	9	107748958	SLC44A1 (p)	intergenic	SLC44A1(dist=257928)
rs746100	9	107749051	ABCA1 (pe)	intergenic	ABCA1(dist=58615)
rs746100	9	107749051	SLC44A1 (p)	intergenic	SLC44A1(dist=257835)
rs7037020	9	133444644	LOC100272217 (p)	intergenic	LOC100272217(dist=8093)
rs7037020	9	133444644	LOC100272217 (p)	intergenic	LOC100272217(dist=8093)
rs7095538	10	54425675	LOC105378305 (p)	ncRNA_intronic	LOC105378305
rs10840273	11	9642451	WEE1 (pe)	intergenic	WEE1(dist=30919)
rs10840273	11	9642451	SWAP70 (peh)	intergenic	SWAP70(dist=43173)
rs375131378	11	15700184	LINC02751 (p)	ncRNA_intronic	LINC02751
rs4757373	11	15891653	LINC02751 (p)	intergenic	LINC02751(dist=164735)
rs4757373	11	15891653	SOX6 (p)	intergenic	SOX6(dist=96342)
rs11023871	11	16231935	SOX6 (ph)	intronic	SOX6
rs16932777	11	16252183	SOX6 (p)	intronic	SOX6
rs7927191	11	16252982	SOX6 (p)	intronic	SOX6
rs7938055	11	16253187	SOX6 (p)	intronic	SOX6
rs11023894	11	16284616	SOX6 (ph)	intronic	SOX6
rs10741694	11	16286183	SOX6 (ph)	intronic	SOX6
rs12798854	11	16357850	SOX6 (p)	intronic	SOX6
rs10450586	11	27308483	BBOX1-AS1 (ph)	intergenic	BBOX1-AS1(dist=66823)
rs10450586	11	27308483	CCDC34 (peh)	intergenic	CCDC34(dist=51576)
rs10835165	11	27355799	BBOX1-AS1 (ph)	intergenic	BBOX1-AS1(dist=114139)
rs10835165	11	27355799	CCDC34 (ph)	intergenic	CCDC34(dist=4260)
rs12576419	11	27460768	LGR4 (peo)	intronic	LGR4
rs4536164	11	27467109	LGR4 (po)	intronic	LGR4
rs7127507	11	27714884	BDNF-AS (ph)	ncRNA_intronic	BDNF-AS
11:27737961_AAC_A	11	27737961	BDNF (p)	intronic	BDNF
rs12273363	11	27744859	BDNF (p)	intergenic	BDNF(dist=1282)
rs12273363	11	27744859	KIF18A (ph)	intergenic	KIF18A(dist=297307)
rs12288512	11	27747671	BDNF (p)	intergenic	BDNF(dist=4094)
rs12288512	11	27747671	KIF18A (ph)	intergenic	KIF18A(dist=294495)
rs2553827	11	35096667	PDHX (ph)	intergenic	PDHX(dist=78992)
rs2553827	11	35096667	LOC100507144 (p)	intergenic	LOC100507144(dist=57530)
rs11038864	11	46349103	CREB3L1 (p)	intergenic	CREB3L1(dist=6159)
rs11038864	11	46349103	DGKZ (pe)	intergenic	DGKZ(dist=5373)
rs61882674	11	46352266	CREB3L1 (p)	intergenic	CREB3L1(dist=9322)
rs61882674	11	46352266	DGKZ (pe)	intergenic	DGKZ(dist=2210)
rs876701	11	46370767	DGKZ (pe)	intronic	DGKZ
rs17197116	11	46520302	AMBRA1 (p)	intronic	AMBRA1
rs35327580	11	46605817	AMBRA1 (p)	intronic	AMBRA1
rs12575721	11	46823681	CKAP5 (ph)	intronic	CKAP5
rs11039086	11	47116033	C11orf49 (ph)	intronic	C11orf49
rs10769239	11	47130540	C11orf49 (ph)	intronic	C11orf49
rs79044335	11	47200402	PACSIN3 (pe)	intronic	PACSIN3
rs61895110	11	47557160	CELF1 (ph)	intronic	CELF1
rs112030310	11	47971246	NUP160 (pe)	intergenic	NUP160(dist=101150)
rs112030310	11	47971246	PTPRJ (ph)	intergenic	PTPRJ(dist=30865)
rs55884750	11	48462001	OR4C5 (p)	intergenic	OR4C5(dist=73961)
rs55884750	11	48462001	OR4A47 (p)	intergenic	OR4A47(dist=48344)
rs4988321	11	68174189	LRP5 (po)	exonic	LRP5
rs7105218	11	68222461	LRP5 (pho)	intergenic	LRP5(dist=5718)
rs7105218	11	68222461	PPP6R3 (pe)	intergenic	PPP6R3(dist=5759)
11:68263650_CT_C	11	68263650	PPP6R3 (ph)	intronic	PPP6R3
rs505429	11	86886650	TMEM135 (pe)	intronic	TMEM135
rs5794803	11	112397264	LINC02763 (ph)	ncRNA_intronic	LINC02763
rs7952251	11	112433438	LINC02764 (p)	intergenic	LINC02764(dist=6913)
rs7952251	11	112433438	LOC101928847 (ph)	intergenic	LOC101928847(dist=396565)
rs7125263	11	112435379	LINC02764 (p)	intergenic	LINC02764(dist=8854)
rs7125263	11	112435379	LOC101928847 (ph)	intergenic	LOC101928847(dist=394624)
rs10790255	11	118515579	PHLDB1 (ph)	intronic	PHLDB1
rs10893877	11	128353171	ETS1 (p)	intronic	ETS1
rs35125553	12	1639249	LOC107984507 (p)	ncRNA_exonic	LOC107984507
rs11048470	12	26487283	SSPN (peh)	intergenic	SSPN(dist=99575)
rs11048470	12	26487283	ITPR2 (pe)	intergenic	ITPR2(dist=1002)
rs1049380	12	26489544	ITPR2 (p)	UTR3	ITPR2
rs12049916	12	28359985	CCDC91 (ph)	intronic	CCDC91
rs370320187	12	28420738	CCDC91 (p)	intronic	CCDC91
rs150260458	12	28656487	CCDC91 (ph)	intronic	CCDC91
rs118115924	12	49379537	WNT1 (p)	intergenic	WNT1(dist=3134)
rs118115924	12	49379537	DDN (p)	intergenic	DDN(dist=9395)
rs151024313	12	49707209	LOC101927267 (p)	ncRNA_intronic	LOC101927267
rs138648748	12	53727511	SP7 (p)	intronic	SP7
rs12319419	12	54420776	HOXC4 (pe)	intronic	HOXC4
rs7308105	12	54424123	HOXC6 (pe)	UTR3	HOXC6
rs765634	12	54432997	HOXC4 (pe)	intronic	HOXC4
rs7297416	12	54443090	HOXC4 (p)	intronic	HOXC4
rs10858944	12	90419192	LINC02399 (ph)	intergenic	LINC02399(dist=75689)
rs10858944	12	90419192	LINC02392 (p)	intergenic	LINC02392(dist=267903)
rs117659936	13	42696870	DGKH (ph)	intronic	DGKH
rs9533090	13	42951449	AKAP11 (peh)	intergenic	AKAP11(dist=54052)
rs9533090	13	42951449	LINC02341 (p)	intergenic	LINC02341(dist=47579)
rs9533159	13	43154959	TNFSF11 (p)	intronic	TNFSF11
rs78667121	13	43200103	TNFSF11 (p)	intergenic	TNFSF11(dist=17954)
rs78667121	13	43200103	FAM216B (ph)	intergenic	FAM216B(dist=155583)
rs3118904	13	51100097	DLEU1-AS1 (ph)	ncRNA_exonic	DLEU1-AS1
rs9515218	13	111109859	COL4A2 (p)	intronic	COL4A2
rs9559805	13	111115080	COL4A2 (p)	intronic	COL4A2
rs9559810	13	111117077	COL4A2 (p)	intronic	COL4A2
rs1286083	14	91442779	RPS6KA5 (pe)	intronic	RPS6KA5
rs2414098	15	51537806	MIR4713HG (ph)	ncRNA_intronic	MIR4713HG
rs12916774	15	101710165	LRRK1 (p)	intergenic	LRRK1(dist=91704)
rs12916774	15	101710165	CHSY1 (peh)	intergenic	CHSY1(dist=5767)
rs11630618	15	101710434	LRRK1 (p)	intergenic	LRRK1(dist=91973)
rs11630618	15	101710434	CHSY1 (peh)	intergenic	CHSY1(dist=5498)
rs117208012	16	347063	AXIN1 (pe)	exonic	AXIN1
rs12719801	16	381141	AXIN1 (pe)	intronic	AXIN1
rs8046561	16	1526251	CLCN7 (pe)	intergenic	CLCN7(dist=1166)
rs11076543	16	50956172	LINC02168 (p)	intergenic	LINC02168(dist=114632)
rs11076543	16	50956172	LINC02127 (p)	intergenic	LINC02127(dist=95497)
rs71390846	16	86714715	FOXL1 (ph)	intergenic	FOXL1(dist=97633)
rs71390846	16	86714715	LINC02189 (ph)	intergenic	LINC02189(dist=39575)
rs150813829	16	87194196	LINC02181 (p)	intergenic	LINC02181(dist=96599)
rs150813829	16	87194196	LOC101928708 (ph)	intergenic	LOC101928708(dist=51525)
rs11650468	17	837381	NXN (p)	intronic	NXN
rs11868381	17	7957207	ALOX15B (pe)	intergenic	ALOX15B(dist=4756)
rs11868381	17	7957207	ALOX12B (p)	intergenic	ALOX12B(dist=18747)
17:41782865_AG_A	17	41782865	MEOX1 (p)	intergenic	MEOX1(dist=43575)
17:41782865_AG_A	17	41782865	SOST (peh)	intergenic	SOST(dist=48241)
rs4792908	17	41789246	MEOX1 (p)	intergenic	MEOX1(dist=49956)
rs4792908	17	41789246	SOST (peh)	intergenic	SOST(dist=41860)
rs2741856	17	41826839	MEOX1 (p)	intergenic	MEOX1(dist=87549)
rs2741856	17	41826839	SOST (pe)	intergenic	SOST(dist=41860)
rs71382995	17	41858623	CFAP97D1 (p)	intronic	CFAP97D1
rs34814687	17	41862277	CFAP97D1 (p)	UTR3	CFAP97D1
rs228757	17	42164885	HDAC5 (p)	exonic	HDAC5
rs79049182	17	47928342	TAC4 (p)	intergenic	TAC4(dist=2963)
rs79049182	17	47928342	DLX4 (ph)	intergenic	DLX4(dist=118212)
rs929515	17	63307733	RGS9 (p)	intergenic	RGS9(dist=83912)
rs929515	17	63307733	LINC02563 (ph)	intergenic	LINC02563(dist=145926)
rs12602679	17	68064408	LINC01028 (p)	downstream	LINC01028(dist=172)
rs884205	18	60054857	TNFRSF11A (peh)	UTR3	TNFRSF11A
rs2957137	18	60066888	TNFRSF11A (peh)	intergenic	TNFRSF11A(dist=8370)
rs2957137	18	60066888	ZCCHC2 (ph)	intergenic	ZCCHC2(dist=123370)
rs13043446	20	6464877	CASC20 (ph)	ncRNA_intronic	CASC20
rs6077089	20	6893194	BMP2 (p)	intergenic	BMP2(dist=132301)
rs6077089	20	6893194	LINC01428 (p)	intergenic	LINC01428(dist=233920)
rs3790159	20	10639923	JAG1 (ph)	intronic	JAG1
rs3790160	20	10639988	JAG1 (ph)	intronic	JAG1
rs2235811	20	10644158	JAG1 (ph)	intronic	JAG1
rs34778574	20	11150594	LINC02871 (ph)	intergenic	LINC02871(dist=140580)
rs34778574	20	11150594	LOC339593 (p)	intergenic	LOC339593(dist=96713)
rs927059	20	21914194	PAX1 (pe)	intergenic	PAX1(dist=215070)
rs927059	20	21914194	LINC01432 (ph)	intergenic	LINC01432(dist=120534)
rs35194449	20	52742047	BCAS1 (p)	intergenic	BCAS1(dist=54743)
rs35194449	20	52742047	CYP24A1 (ph)	intergenic	CYP24A1(dist=27938)
rs6013897	20	52742479	BCAS1 (p)	intergenic	BCAS1(dist=55175)
rs6013897	20	52742479	CYP24A1 (ph)	intergenic	CYP24A1(dist=27506)
rs7283593	21	36972392	LOC100506403 (p)	intergenic	LOC100506403(dist=19330)
rs7283593	21	36972392	MIR802 (ph)	intergenic	MIR802(dist=120621)
rs7277076	21	37836973	CLDN14 (ph)	intronic	CLDN14
rs11280751	21	40340996	LOC400867 (p)	intergenic	LOC400867(dist=30643)
rs11280751	21	40340996	LINC01700 (p)	intergenic	LINC01700(dist=5359)
rs760155	21	40362692	LINC01700 (p)	intergenic	LINC01700(dist=12992)
rs760155	21	40362692	PSMG1 (p)	intergenic	PSMG1(dist=184003)
