# Supplementary material for: Genome-wide Association Studies of over 30,000 Samples with Bone Mineral Density at Multiple Skeletal Sites and Its Clinical Relevance
Source: Genomics Proteomics Bioinformatics. 2025 Nov 5;23(5):qzaf097. doi: 10.1093/gpbjnl/qzaf097 (PMC12996891; doi:10.1093/gpbjnl/qzaf097)
Supplement: qzaf097_Supplementary_Data [file qzaf097_supplementary_data.zip › Table S4.xlsx]

## Sheet: Sheet1
Table S4 The eQTL annotation results for BMD-related independent SNP
snp	chr	pos	db	tissue	gene	symbol	P-value for eQTL	FDR
rs829369	1	21927807	eQTLGen	eQTLGen_cis_eQTLs	ENSG00000070831	CDC42	1.289e-07	0.000426279
rs829369	1	21927807	eQTLGen	eQTLGen_cis_eQTLs	ENSG00000076864	RAP1GAP	5.0497e-25	0
rs829369	1	21927807	eQTLGen	eQTLGen_cis_eQTLs	ENSG00000117298	ECE1	1.2747e-05	0.0356681
rs829369	1	21927807	eQTLGen	eQTLGen_cis_eQTLs	ENSG00000142794	NBPF3	3.7245e-16	0
rs829369	1	21927807	eQTLGen	eQTLGen_cis_eQTLs	ENSG00000218510	LINC00339	8.9523e-08	0.000333354
rs829369	1	21927807	eQTLGen	eQTLGen_cis_eQTLs	ENSG00000233431	RP11-63N8.3	2.5863e-16	0
rs11385342	1	22483649	GTEx_v8	Muscle_Skeletal	ENSG00000218510	LINC00339	2.52123e-06	8.28637e-223
rs2092315	1	22507684	eQTLGen	eQTLGen_cis_eQTLs	ENSG00000070831	CDC42	8.8201e-39	0
rs1430742	1	68635075	eQTLGen	eQTLGen_cis_eQTLs	ENSG00000116729	WLS	5.5046e-37	0
rs2566752	1	68656697	eQTLGen	eQTLGen_cis_eQTLs	ENSG00000116729	WLS	5.9409e-25	0
rs12568456	1	68661486	eQTLGen	eQTLGen_cis_eQTLs	ENSG00000116729	WLS	1.9347e-40	0
rs7554551	1	68665023	eQTLGen	eQTLGen_cis_eQTLs	ENSG00000116729	WLS	3.2945e-76	0
rs6679677	1	114303808	eQTLGen	eQTLGen_cis_eQTLs	ENSG00000116793	PHTF1	6.0288e-18	0
rs6679677	1	114303808	eQTLGen	eQTLGen_cis_eQTLs	ENSG00000118655	DCLRE1B	1.0838e-19	0
rs6679677	1	114303808	eQTLGen	eQTLGen_cis_eQTLs	ENSG00000134242	PTPN22	3.5201e-50	0
rs6679677	1	114303808	eQTLGen	eQTLGen_cis_eQTLs	ENSG00000134262	AP4B1	2.7195e-08	0.000114591
rs6679677	1	114303808	eQTLGen	eQTLGen_cis_eQTLs	ENSG00000226167	AP4B1-AS1	1.1737e-09	1.31096e-05
rs11282751	1	220073149	GTEx_v8	Artery_Tibial	ENSG00000136628	EPRS	1.14437e-08	6.03983e-16
rs1891562	1	220082579	eQTLGen	eQTLGen_cis_eQTLs	ENSG00000136628	EPRS	1.3032e-10	0
rs1891562	1	220082579	eQTLGen	eQTLGen_cis_eQTLs	ENSG00000143353	LYPLAL1	2.5864e-06	0.00745744
rs1891562	1	220082579	GTEx_v8	Artery_Tibial	ENSG00000136628	EPRS	9.45753e-08	6.03983e-16
rs10490046	2	40630678	eQTLGen	eQTLGen_cis_eQTLs	ENSG00000183023	SLC8A1	1.6077e-25	0
rs55983207	2	119529829	eQTLGen	eQTLGen_cis_eQTLs	ENSG00000019169	MARCO	8.7099e-15	0
rs777346	2	166535918	GTEx_v8	Muscle_Skeletal	ENSG00000115339	GALNT3	2.06084e-11	9.86493e-24
rs777355	2	166554037	eQTLGen	eQTLGen_cis_eQTLs	ENSG00000169432	SCN9A	9.5111e-06	0.0268853
rs777355	2	166554037	GTEx_v8	Muscle_Skeletal	ENSG00000115339	GALNT3	4.80353e-10	9.86493e-24
rs777356	2	166555552	eQTLGen	eQTLGen_cis_eQTLs	ENSG00000169432	SCN9A	4.9006e-06	0.0141183
rs777356	2	166555552	GTEx_v8	Muscle_Skeletal	ENSG00000115339	GALNT3	4.91751e-10	9.86493e-24
rs777359	2	166555888	eQTLGen	eQTLGen_cis_eQTLs	ENSG00000169432	SCN9A	9.0043e-06	0.0254917
rs777359	2	166555888	GTEx_v8	Muscle_Skeletal	ENSG00000115339	GALNT3	5.13607e-10	9.86493e-24
rs777360	2	166555944	eQTLGen	eQTLGen_cis_eQTLs	ENSG00000169432	SCN9A	9.8063e-06	0.0277325
rs777360	2	166555944	GTEx_v8	Muscle_Skeletal	ENSG00000115339	GALNT3	3.93503e-10	9.86493e-24
rs10931982	2	202832130	eQTLGen	eQTLGen_cis_eQTLs	ENSG00000003393	ALS2	1.0332e-11	0
rs1851318	2	202923778	eQTLGen	eQTLGen_cis_eQTLs	ENSG00000003393	ALS2	6.4293e-11	0
rs1851318	2	202923778	eQTLGen	eQTLGen_cis_eQTLs	ENSG00000138439	FAM117B	3.0517e-202	0
rs1851318	2	202923778	eQTLGen	eQTLGen_cis_eQTLs	ENSG00000155760	FZD7	1.2381e-15	0
rs1851318	2	202923778	eQTLGen	eQTLGen_cis_eQTLs	ENSG00000163596	ICA1L	1.35e-23	0
rs1851318	2	202923778	eQTLGen	eQTLGen_cis_eQTLs	ENSG00000204217	BMPR2	4.8358e-23	0
rs1851318	2	202923778	GTEx_v8	Artery_Tibial	ENSG00000155760	FZD7	5.66751e-07	3.82729e-05
rs1851318	2	202923778	GTEx_v8	Artery_Tibial	ENSG00000273209	RP11-107N15.1	1.43066e-06	2.40607e-05
rs1851318	2	202923778	GTEx_v8	Muscle_Skeletal	ENSG00000273209	RP11-107N15.1	7.37916e-09	2.54536e-06
rs4974056	3	41068497	eQTLGen	eQTLGen_cis_eQTLs	ENSG00000168036	CTNNB1	3.3223e-30	0
rs398638	3	41075115	eQTLGen	eQTLGen_cis_eQTLs	ENSG00000168036	CTNNB1	2.0033e-40	0
rs6788984	3	41107173	eQTLGen	eQTLGen_cis_eQTLs	ENSG00000168038	ULK4	8.3777e-08	0.000327229
rs793475	3	99543764	eQTLGen	eQTLGen_cis_eQTLs	ENSG00000144820	GPR128	1.2869e-08	7.05626e-05
rs793475	3	99543764	eQTLGen	eQTLGen_cis_eQTLs	ENSG00000154174	TOMM70A	9.6228e-07	0.00301972
rs793475	3	99543764	eQTLGen	eQTLGen_cis_eQTLs	ENSG00000181458	TMEM45A	2.944e-07	0.000961956
rs793475	3	99543764	eQTLGen	eQTLGen_cis_eQTLs	ENSG00000184220	CMSS1	1.7199e-153	0
rs56079856	4	994011	eQTLGen	eQTLGen_cis_eQTLs	ENSG00000127418	FGFRL1	1.6739e-29	0
rs56079856	4	994011	eQTLGen	eQTLGen_cis_eQTLs	ENSG00000145214	DGKQ	9.4908e-134	0
rs56079856	4	994011	eQTLGen	eQTLGen_cis_eQTLs	ENSG00000145217	SLC26A1	2.441e-06	0.0071186
rs56079856	4	994011	eQTLGen	eQTLGen_cis_eQTLs	ENSG00000159692	CTBP1	1.063e-06	0.0032491
rs56079856	4	994011	eQTLGen	eQTLGen_cis_eQTLs	ENSG00000163945	UVSSA	4.6461e-19	0
rs56079856	4	994011	eQTLGen	eQTLGen_cis_eQTLs	ENSG00000169026	MFSD7	1.2165e-08	6.41684e-05
rs56079856	4	994011	eQTLGen	eQTLGen_cis_eQTLs	ENSG00000179979	CRIPAK	3.7514e-09	2.59403e-05
rs56079856	4	994011	eQTLGen	eQTLGen_cis_eQTLs	ENSG00000185619	PCGF3	4.8866e-06	0.0140891
rs56079856	4	994011	eQTLGen	eQTLGen_cis_eQTLs	ENSG00000196810	CTBP1-AS2	5.8928e-06	0.0167945
rs56079856	4	994011	GTEx_v8	Whole_Blood	ENSG00000145214	DGKQ	2.56508e-08	1.31323e-162
rs56079856	4	994011	GTEx_v8	Whole_Blood	ENSG00000145217	SLC26A1	0.000107032	1.07517e-38
rs56079856	4	994011	GTEx_v8	Artery_Tibial	ENSG00000127419	TMEM175	0.000165356	5.88483e-08
rs56079856	4	994011	GTEx_v8	Artery_Tibial	ENSG00000145217	SLC26A1	1.82048e-05	3.16574e-89
rs56079856	4	994011	GTEx_v8	Muscle_Skeletal	ENSG00000127418	FGFRL1	2.2379e-08	5.17681e-10
rs6831021	4	996012	eQTLGen	eQTLGen_cis_eQTLs	ENSG00000127418	FGFRL1	3.1859e-31	0
rs6831021	4	996012	eQTLGen	eQTLGen_cis_eQTLs	ENSG00000145214	DGKQ	1.8858e-131	0
rs6831021	4	996012	eQTLGen	eQTLGen_cis_eQTLs	ENSG00000145217	SLC26A1	3.2809e-06	0.00944787
rs6831021	4	996012	eQTLGen	eQTLGen_cis_eQTLs	ENSG00000159692	CTBP1	3.2148e-07	0.00104774
rs6831021	4	996012	eQTLGen	eQTLGen_cis_eQTLs	ENSG00000163945	UVSSA	2.6727e-21	0
rs6831021	4	996012	eQTLGen	eQTLGen_cis_eQTLs	ENSG00000169026	MFSD7	4.4148e-08	0.000171124
rs6831021	4	996012	eQTLGen	eQTLGen_cis_eQTLs	ENSG00000179979	CRIPAK	2.0827e-07	0.000673485
rs6831021	4	996012	eQTLGen	eQTLGen_cis_eQTLs	ENSG00000196810	CTBP1-AS2	6.9832e-06	0.0199282
rs6831021	4	996012	GTEx_v8	Whole_Blood	ENSG00000145214	DGKQ	6.99516e-08	1.31323e-162
rs6831021	4	996012	GTEx_v8	Whole_Blood	ENSG00000145217	SLC26A1	5.63663e-05	1.07517e-38
rs6831021	4	996012	GTEx_v8	Artery_Tibial	ENSG00000145217	SLC26A1	4.75338e-05	3.16574e-89
rs6831021	4	996012	GTEx_v8	Artery_Tibial	ENSG00000168993	CPLX1	3.04514e-05	1.64932e-25
rs6831021	4	996012	GTEx_v8	Muscle_Skeletal	ENSG00000127418	FGFRL1	9.5038e-10	5.17681e-10
rs76048788	4	999470	eQTLGen	eQTLGen_cis_eQTLs	ENSG00000127418	FGFRL1	1.1173e-32	0
rs76048788	4	999470	eQTLGen	eQTLGen_cis_eQTLs	ENSG00000145214	DGKQ	3.3643e-130	0
rs76048788	4	999470	eQTLGen	eQTLGen_cis_eQTLs	ENSG00000145217	SLC26A1	5.2736e-06	0.0151588
rs76048788	4	999470	eQTLGen	eQTLGen_cis_eQTLs	ENSG00000159692	CTBP1	3.8465e-07	0.00120042
rs76048788	4	999470	eQTLGen	eQTLGen_cis_eQTLs	ENSG00000163945	UVSSA	2.55e-19	0
rs76048788	4	999470	eQTLGen	eQTLGen_cis_eQTLs	ENSG00000169026	MFSD7	1.8832e-08	9.5816e-05
rs76048788	4	999470	eQTLGen	eQTLGen_cis_eQTLs	ENSG00000179979	CRIPAK	4.0632e-09	3.2396e-05
rs76048788	4	999470	eQTLGen	eQTLGen_cis_eQTLs	ENSG00000185619	PCGF3	1.2505e-05	0.0350462
rs76048788	4	999470	GTEx_v8	Whole_Blood	ENSG00000145214	DGKQ	2.36131e-07	1.31323e-162
rs76048788	4	999470	GTEx_v8	Artery_Tibial	ENSG00000127419	TMEM175	6.56603e-05	5.88483e-08
rs76048788	4	999470	GTEx_v8	Artery_Tibial	ENSG00000145217	SLC26A1	2.20609e-06	3.16574e-89
rs76048788	4	999470	GTEx_v8	Muscle_Skeletal	ENSG00000127418	FGFRL1	4.56722e-07	5.17681e-10
rs4505759	4	1003022	eQTLGen	eQTLGen_cis_eQTLs	ENSG00000127415	IDUA	5.3743e-17	0
rs4505759	4	1003022	eQTLGen	eQTLGen_cis_eQTLs	ENSG00000127419	TMEM175	4.5139e-06	0.0130092
rs4505759	4	1003022	eQTLGen	eQTLGen_cis_eQTLs	ENSG00000145214	DGKQ	4.1782e-141	0
rs4505759	4	1003022	eQTLGen	eQTLGen_cis_eQTLs	ENSG00000145217	SLC26A1	5.237e-12	0
rs4505759	4	1003022	eQTLGen	eQTLGen_cis_eQTLs	ENSG00000163945	UVSSA	5.3221e-08	0.000214918
rs4505759	4	1003022	eQTLGen	eQTLGen_cis_eQTLs	ENSG00000179979	CRIPAK	1.3158e-08	7.05309e-05
rs4505759	4	1003022	eQTLGen	eQTLGen_cis_eQTLs	ENSG00000185619	PCGF3	7.6361e-11	0
rs4505759	4	1003022	GTEx_v8	Whole_Blood	ENSG00000145214	DGKQ	2.84464e-08	1.31323e-162
rs4505759	4	1003022	GTEx_v8	Whole_Blood	ENSG00000145217	SLC26A1	9.59196e-05	1.07517e-38
rs4505759	4	1003022	GTEx_v8	Artery_Tibial	ENSG00000145214	DGKQ	7.89306e-06	8.11922e-50
rs4505759	4	1003022	GTEx_v8	Artery_Tibial	ENSG00000145217	SLC26A1	3.456e-07	3.16574e-89
rs11934731	4	88831249	eQTLGen	eQTLGen_cis_eQTLs	ENSG00000118762	PKD2	2.776e-10	0
rs11934731	4	88831249	eQTLGen	eQTLGen_cis_eQTLs	ENSG00000118785	SPP1	4.2188e-65	0
rs11934731	4	88831249	GTEx_v8	Artery_Tibial	ENSG00000118785	SPP1	3.36694e-07	5.08106e-10
rs7683960	4	88834454	eQTLGen	eQTLGen_cis_eQTLs	ENSG00000118762	PKD2	7.4672e-07	0.00237101
rs7683960	4	88834454	eQTLGen	eQTLGen_cis_eQTLs	ENSG00000118785	SPP1	2.0016e-46	0
rs7683960	4	88834454	GTEx_v8	Artery_Tibial	ENSG00000118785	SPP1	6.3724e-07	5.08106e-10
rs3061142	4	88836769	GTEx_v8	Artery_Tibial	ENSG00000118785	SPP1	6.3724e-07	5.08106e-10
rs3776576	5	36649627	eQTLGen	eQTLGen_cis_eQTLs	ENSG00000250155	CTD-2353F22.1	1.6101e-08	8.96115e-05
rs6861460	5	52254346	eQTLGen	eQTLGen_cis_eQTLs	ENSG00000164171	ITGA2	6.5695e-14	0
rs6861460	5	52254346	eQTLGen	eQTLGen_cis_eQTLs	ENSG00000247796	CTD-2366F13.1	1.2822e-13	0
rs6861460	5	52254346	GTEx_v8	Artery_Tibial	ENSG00000164171	ITGA2	4.86716e-07	2.73151e-24
rs6861460	5	52254346	GTEx_v8	Muscle_Skeletal	ENSG00000164171	ITGA2	2.2453e-08	3.84954e-07
rs12514597	5	72167095	eQTLGen	eQTLGen_cis_eQTLs	ENSG00000083312	TNPO1	5.1136e-07	0.00165926
rs12514597	5	72167095	eQTLGen	eQTLGen_cis_eQTLs	ENSG00000157107	FCHO2	2.9246e-202	0
rs12514597	5	72167095	GTEx_v8	Whole_Blood	ENSG00000157107	FCHO2	0.00016985	2.41856e-26
rs12514597	5	72167095	GTEx_v8	Artery_Tibial	ENSG00000157107	FCHO2	4.25603e-05	2.44738e-13
rs6594682	5	112444220	eQTLGen	eQTLGen_cis_eQTLs	ENSG00000047188	YTHDC2	7.3418e-08	0.000296212
rs6594682	5	112444220	eQTLGen	eQTLGen_cis_eQTLs	ENSG00000129625	REEP5	4.6844e-49	0
rs6594682	5	112444220	eQTLGen	eQTLGen_cis_eQTLs	ENSG00000153037	SRP19	1.9904e-06	0.0058348
rs6594682	5	112444220	eQTLGen	eQTLGen_cis_eQTLs	ENSG00000171444	MCC	4.2088e-18	0
rs6594682	5	112444220	eQTLGen	eQTLGen_cis_eQTLs	ENSG00000172795	DCP2	7.8314e-12	0
rs7714361	5	112490629	eQTLGen	eQTLGen_cis_eQTLs	ENSG00000047188	YTHDC2	1.327e-05	0.0371217
rs7714361	5	112490629	eQTLGen	eQTLGen_cis_eQTLs	ENSG00000129625	REEP5	2.1154e-28	0
rs7714361	5	112490629	eQTLGen	eQTLGen_cis_eQTLs	ENSG00000171444	MCC	1.9389e-16	0
rs7714361	5	112490629	eQTLGen	eQTLGen_cis_eQTLs	ENSG00000172795	DCP2	7.8972e-12	0
rs139315943	5	122669514	eQTLGen	eQTLGen_cis_eQTLs	ENSG00000250539	KRT8P33	2.3694e-69	0
rs139315943	5	122669514	GTEx_v8	Whole_Blood	ENSG00000250539	KRT8P33	6.98791e-08	4.24055e-05
rs139315943	5	122669514	GTEx_v8	Artery_Tibial	ENSG00000168944	CEP120	5.07236e-05	0.00271516
rs139315943	5	122669514	GTEx_v8	Artery_Tibial	ENSG00000250539	KRT8P33	0.000118985	0.000320051
rs6595439	5	122692786	eQTLGen	eQTLGen_cis_eQTLs	ENSG00000250539	KRT8P33	4.5631e-72	0
rs6595439	5	122692786	GTEx_v8	Whole_Blood	ENSG00000250539	KRT8P33	9.61331e-08	4.24055e-05
rs6595439	5	122692786	GTEx_v8	Artery_Tibial	ENSG00000168944	CEP120	8.21029e-06	0.00271516
rs6867855	5	122887148	eQTLGen	eQTLGen_cis_eQTLs	ENSG00000250539	KRT8P33	3.7572e-51	0
rs6867855	5	122887148	GTEx_v8	Whole_Blood	ENSG00000250539	KRT8P33	2.74902e-05	4.24055e-05
rs6867855	5	122887148	GTEx_v8	Artery_Tibial	ENSG00000250539	KRT8P33	3.2308e-07	0.000320051
rs17150506	5	122943848	eQTLGen	eQTLGen_cis_eQTLs	ENSG00000250539	KRT8P33	5.821e-51	0
rs17150506	5	122943848	GTEx_v8	Whole_Blood	ENSG00000250539	KRT8P33	5.47205e-05	4.24055e-05
rs17150506	5	122943848	GTEx_v8	Artery_Tibial	ENSG00000250539	KRT8P33	1.29431e-06	0.000320051
rs9358891	6	25903014	eQTLGen	eQTLGen_cis_eQTLs	ENSG00000112343	TRIM38	2.2251e-169	0
rs9358891	6	25903014	eQTLGen	eQTLGen_cis_eQTLs	ENSG00000112763	BTN2A1	2.4482e-06	0.00715455
rs9358891	6	25903014	eQTLGen	eQTLGen_cis_eQTLs	ENSG00000124508	BTN2A2	1.404e-16	0
rs9358891	6	25903014	eQTLGen	eQTLGen_cis_eQTLs	ENSG00000124564	SLC17A3	2.4107e-66	0
rs9358891	6	25903014	eQTLGen	eQTLGen_cis_eQTLs	ENSG00000124693	HIST1H3B	3.9498e-10	0
rs9358891	6	25903014	eQTLGen	eQTLGen_cis_eQTLs	ENSG00000158373	HIST1H2BD	1.994e-13	0
rs9358891	6	25903014	eQTLGen	eQTLGen_cis_eQTLs	ENSG00000186470	BTN3A2	1.0405e-82	0
rs9358891	6	25903014	eQTLGen	eQTLGen_cis_eQTLs	ENSG00000187837	HIST1H1C	4.522e-43	0
rs9358891	6	25903014	GTEx_v8	Whole_Blood	ENSG00000112343	TRIM38	7.47134e-05	2.71219e-11
rs9358891	6	25903014	GTEx_v8	Whole_Blood	ENSG00000272462	U91328.19	3.4281e-05	2.19136e-09
rs9358891	6	25903014	GTEx_v8	Artery_Tibial	ENSG00000124508	BTN2A2	7.43776e-05	6.21367e-34
rs9358891	6	25903014	GTEx_v8	Artery_Tibial	ENSG00000272462	U91328.19	1.43943e-27	6.73235e-51
rs9358891	6	25903014	GTEx_v8	Artery_Tibial	ENSG00000272810	U91328.22	8.44032e-08	3.11841e-08
rs9358891	6	25903014	GTEx_v8	Muscle_Skeletal	ENSG00000158373	HIST1H2BD	0.000103296	5.9535e-12
rs9358891	6	25903014	GTEx_v8	Muscle_Skeletal	ENSG00000187837	HIST1H1C	3.78453e-05	2.64691e-10
rs9358891	6	25903014	GTEx_v8	Muscle_Skeletal	ENSG00000272462	U91328.19	1.49333e-58	4.37154e-77
rs9379802	6	25933898	eQTLGen	eQTLGen_cis_eQTLs	ENSG00000112343	TRIM38	1.2286e-175	0
rs9379802	6	25933898	eQTLGen	eQTLGen_cis_eQTLs	ENSG00000124508	BTN2A2	5.1125e-19	0
rs9379802	6	25933898	eQTLGen	eQTLGen_cis_eQTLs	ENSG00000124564	SLC17A3	1.4109e-62	0
rs9379802	6	25933898	eQTLGen	eQTLGen_cis_eQTLs	ENSG00000124693	HIST1H3B	1.0983e-08	5.78146e-05
rs9379802	6	25933898	eQTLGen	eQTLGen_cis_eQTLs	ENSG00000158373	HIST1H2BD	1.7636e-12	0
rs9379802	6	25933898	eQTLGen	eQTLGen_cis_eQTLs	ENSG00000186470	BTN3A2	4.8144e-119	0
rs9379802	6	25933898	eQTLGen	eQTLGen_cis_eQTLs	ENSG00000187837	HIST1H1C	1.0028e-40	0
rs9379802	6	25933898	GTEx_v8	Whole_Blood	ENSG00000112343	TRIM38	0.000118795	2.71219e-11
rs9379802	6	25933898	GTEx_v8	Whole_Blood	ENSG00000272462	U91328.19	3.66635e-05	2.19136e-09
rs9379802	6	25933898	GTEx_v8	Artery_Tibial	ENSG00000272462	U91328.19	1.37369e-26	6.73235e-51
rs9379802	6	25933898	GTEx_v8	Artery_Tibial	ENSG00000272810	U91328.22	2.48566e-08	3.11841e-08
rs9379802	6	25933898	GTEx_v8	Muscle_Skeletal	ENSG00000158373	HIST1H2BD	9.18946e-06	5.9535e-12
rs9379802	6	25933898	GTEx_v8	Muscle_Skeletal	ENSG00000187837	HIST1H1C	4.28703e-06	2.64691e-10
rs9379802	6	25933898	GTEx_v8	Muscle_Skeletal	ENSG00000272462	U91328.19	4.2452e-59	4.37154e-77
rs3752420	6	26027135	eQTLGen	eQTLGen_cis_eQTLs	ENSG00000112343	TRIM38	2.725e-206	0
rs3752420	6	26027135	eQTLGen	eQTLGen_cis_eQTLs	ENSG00000112763	BTN2A1	3.8628e-07	0.00121272
rs3752420	6	26027135	eQTLGen	eQTLGen_cis_eQTLs	ENSG00000124508	BTN2A2	3.6945e-20	0
rs3752420	6	26027135	eQTLGen	eQTLGen_cis_eQTLs	ENSG00000124564	SLC17A3	4.2198e-43	0
rs3752420	6	26027135	eQTLGen	eQTLGen_cis_eQTLs	ENSG00000124693	HIST1H3B	2.3186e-10	0
rs3752420	6	26027135	eQTLGen	eQTLGen_cis_eQTLs	ENSG00000158373	HIST1H2BD	4.5305e-25	0
rs3752420	6	26027135	eQTLGen	eQTLGen_cis_eQTLs	ENSG00000186470	BTN3A2	2.3429e-174	0
rs3752420	6	26027135	eQTLGen	eQTLGen_cis_eQTLs	ENSG00000187837	HIST1H1C	3.3394e-51	0
rs3752420	6	26027135	eQTLGen	eQTLGen_cis_eQTLs	ENSG00000196966	HIST1H3E	8.9879e-09	5.79337e-05
rs3752420	6	26027135	GTEx_v8	Whole_Blood	ENSG00000112343	TRIM38	0.000236704	2.71219e-11
rs3752420	6	26027135	GTEx_v8	Whole_Blood	ENSG00000272462	U91328.19	1.87665e-05	2.19136e-09
rs3752420	6	26027135	GTEx_v8	Artery_Tibial	ENSG00000124508	BTN2A2	0.000211589	6.21367e-34
rs3752420	6	26027135	GTEx_v8	Artery_Tibial	ENSG00000272462	U91328.19	3.05175e-25	6.73235e-51
rs3752420	6	26027135	GTEx_v8	Artery_Tibial	ENSG00000272810	U91328.22	5.90812e-09	3.11841e-08
rs3752420	6	26027135	GTEx_v8	Muscle_Skeletal	ENSG00000158373	HIST1H2BD	3.44327e-07	5.9535e-12
rs3752420	6	26027135	GTEx_v8	Muscle_Skeletal	ENSG00000187837	HIST1H1C	3.40396e-06	2.64691e-10
rs3752420	6	26027135	GTEx_v8	Muscle_Skeletal	ENSG00000272462	U91328.19	2.48023e-56	4.37154e-77
rs13217620	6	27653120	eQTLGen	eQTLGen_cis_eQTLs	ENSG00000112812	PRSS16	2.9334e-22	0
rs13217620	6	27653120	eQTLGen	eQTLGen_cis_eQTLs	ENSG00000124613	ZNF391	8.7049e-14	0
rs13217620	6	27653120	eQTLGen	eQTLGen_cis_eQTLs	ENSG00000137338	PGBD1	1.5708e-25	0
rs13217620	6	27653120	eQTLGen	eQTLGen_cis_eQTLs	ENSG00000187626	ZKSCAN4	4.6397e-93	0
rs13217620	6	27653120	eQTLGen	eQTLGen_cis_eQTLs	ENSG00000189298	ZKSCAN3	2.5901e-39	0
rs13217620	6	27653120	eQTLGen	eQTLGen_cis_eQTLs	ENSG00000196812	ZSCAN16	6.7858e-62	0
rs13217620	6	27653120	eQTLGen	eQTLGen_cis_eQTLs	ENSG00000197062	RP5-874C20.3	4.4185e-50	0
rs13217620	6	27653120	eQTLGen	eQTLGen_cis_eQTLs	ENSG00000197279	ZNF165	1.1791e-16	0
rs13217620	6	27653120	eQTLGen	eQTLGen_cis_eQTLs	ENSG00000197903	HIST1H2BK	7.8381e-20	0
rs13217620	6	27653120	eQTLGen	eQTLGen_cis_eQTLs	ENSG00000197914	HIST1H4K	3.7138e-17	0
rs13217620	6	27653120	eQTLGen	eQTLGen_cis_eQTLs	ENSG00000204789	ZNF204P	1.4993e-17	0
rs13217620	6	27653120	eQTLGen	eQTLGen_cis_eQTLs	ENSG00000219392	RP1-265C24.5	6.7619e-20	0
rs13217620	6	27653120	eQTLGen	eQTLGen_cis_eQTLs	ENSG00000219891	ZSCAN12P1	1.1534e-26	0
rs13217620	6	27653120	eQTLGen	eQTLGen_cis_eQTLs	ENSG00000226314	ZNF192P1	4.8401e-06	0.0140006
rs13217620	6	27653120	eQTLGen	eQTLGen_cis_eQTLs	ENSG00000261584	RP11-457M11.5	1.1293e-05	0.0317917
rs13217620	6	27653120	GTEx_v8	Whole_Blood	ENSG00000187626	ZKSCAN4	4.87394e-05	0.002225
rs13217620	6	27653120	GTEx_v8	Whole_Blood	ENSG00000219392	RP1-265C24.5	0.000612785	2.61906e-08
rs13217620	6	27653120	GTEx_v8	Artery_Tibial	ENSG00000112812	PRSS16	3.32364e-07	6.32593e-10
rs13217620	6	27653120	GTEx_v8	Artery_Tibial	ENSG00000124613	ZNF391	9.25169e-06	2.75877e-96
rs13217620	6	27653120	GTEx_v8	Artery_Tibial	ENSG00000187987	ZSCAN23	2.21101e-06	1.13089e-54
rs13217620	6	27653120	GTEx_v8	Artery_Tibial	ENSG00000197062	RP5-874C20.3	6.12048e-06	1.03209e-21
rs13217620	6	27653120	GTEx_v8	Artery_Tibial	ENSG00000197903	HIST1H2BK	0.000203281	0.00164071
rs13217620	6	27653120	GTEx_v8	Artery_Tibial	ENSG00000216901	AL022393.7	3.12147e-07	1.59641e-62
rs13217620	6	27653120	GTEx_v8	Artery_Tibial	ENSG00000219392	RP1-265C24.5	6.16492e-06	1.47805e-17
rs13217620	6	27653120	GTEx_v8	Muscle_Skeletal	ENSG00000187987	ZSCAN23	3.38849e-08	5.06862e-55
rs13217620	6	27653120	GTEx_v8	Muscle_Skeletal	ENSG00000197062	RP5-874C20.3	1.22857e-06	1.41183e-11
rs13217620	6	27653120	GTEx_v8	Muscle_Skeletal	ENSG00000197279	ZNF165	0.000741667	1.29391e-17
rs13217620	6	27653120	GTEx_v8	Muscle_Skeletal	ENSG00000216901	AL022393.7	2.30275e-21	6.66826e-149
rs13217620	6	27653120	GTEx_v8	Muscle_Skeletal	ENSG00000219392	RP1-265C24.5	7.46882e-16	1.13788e-51
rs13217620	6	27653120	GTEx_v8	Muscle_Skeletal	ENSG00000224843	LINC00240	0.000355369	1.43291e-11
rs13217620	6	27653120	GTEx_v8	Muscle_Skeletal	ENSG00000226314	ZNF192P1	7.26724e-06	2.168e-12
rs13217620	6	27653120	GTEx_v8	Muscle_Skeletal	ENSG00000235109	ZSCAN31	0.000194541	6.55408e-45
rs67340775	6	28304384	eQTLGen	eQTLGen_cis_eQTLs	ENSG00000124613	ZNF391	5.7302e-12	0
rs67340775	6	28304384	eQTLGen	eQTLGen_cis_eQTLs	ENSG00000137338	PGBD1	5.2107e-28	0
rs67340775	6	28304384	eQTLGen	eQTLGen_cis_eQTLs	ENSG00000187626	ZKSCAN4	8.9652e-103	0
rs67340775	6	28304384	eQTLGen	eQTLGen_cis_eQTLs	ENSG00000189298	ZKSCAN3	1.215e-45	0
rs67340775	6	28304384	eQTLGen	eQTLGen_cis_eQTLs	ENSG00000196812	ZSCAN16	5.0941e-69	0
rs67340775	6	28304384	eQTLGen	eQTLGen_cis_eQTLs	ENSG00000197062	RP5-874C20.3	3.7158e-56	0
rs67340775	6	28304384	eQTLGen	eQTLGen_cis_eQTLs	ENSG00000197279	ZNF165	5.5626e-18	0
rs67340775	6	28304384	eQTLGen	eQTLGen_cis_eQTLs	ENSG00000197914	HIST1H4K	5.8751e-15	0
rs67340775	6	28304384	eQTLGen	eQTLGen_cis_eQTLs	ENSG00000204713	TRIM27	3.6322e-17	0
rs67340775	6	28304384	eQTLGen	eQTLGen_cis_eQTLs	ENSG00000204789	ZNF204P	1.2381e-15	0
rs67340775	6	28304384	eQTLGen	eQTLGen_cis_eQTLs	ENSG00000219392	RP1-265C24.5	3.4804e-17	0
rs67340775	6	28304384	eQTLGen	eQTLGen_cis_eQTLs	ENSG00000219891	ZSCAN12P1	5.3006e-26	0
rs67340775	6	28304384	eQTLGen	eQTLGen_cis_eQTLs	ENSG00000226314	ZNF192P1	5.7987e-06	0.0164858
rs67340775	6	28304384	GTEx_v8	Whole_Blood	ENSG00000187626	ZKSCAN4	2.23773e-05	0.002225
rs67340775	6	28304384	GTEx_v8	Artery_Tibial	ENSG00000124613	ZNF391	5.53895e-06	2.75877e-96
rs67340775	6	28304384	GTEx_v8	Artery_Tibial	ENSG00000187987	ZSCAN23	1.97959e-06	1.13089e-54
rs67340775	6	28304384	GTEx_v8	Artery_Tibial	ENSG00000197062	RP5-874C20.3	8.25526e-06	1.03209e-21
rs67340775	6	28304384	GTEx_v8	Artery_Tibial	ENSG00000216901	AL022393.7	1.85195e-07	1.59641e-62
rs67340775	6	28304384	GTEx_v8	Artery_Tibial	ENSG00000219392	RP1-265C24.5	4.65025e-06	1.47805e-17
rs67340775	6	28304384	GTEx_v8	Muscle_Skeletal	ENSG00000187987	ZSCAN23	7.37075e-09	5.06862e-55
rs67340775	6	28304384	GTEx_v8	Muscle_Skeletal	ENSG00000189298	ZKSCAN3	0.000655517	4.38013e-08
rs67340775	6	28304384	GTEx_v8	Muscle_Skeletal	ENSG00000197062	RP5-874C20.3	2.81708e-07	1.41183e-11
rs67340775	6	28304384	GTEx_v8	Muscle_Skeletal	ENSG00000204713	TRIM27	1.64417e-07	5.60019e-11
rs67340775	6	28304384	GTEx_v8	Muscle_Skeletal	ENSG00000216901	AL022393.7	1.29762e-21	6.66826e-149
rs67340775	6	28304384	GTEx_v8	Muscle_Skeletal	ENSG00000219392	RP1-265C24.5	1.41657e-16	1.13788e-51
rs67340775	6	28304384	GTEx_v8	Muscle_Skeletal	ENSG00000226314	ZNF192P1	1.98013e-06	2.168e-12
rs67340775	6	28304384	GTEx_v8	Muscle_Skeletal	ENSG00000235109	ZSCAN31	0.00025665	6.55408e-45
rs9257133	6	28723421	eQTLGen	eQTLGen_cis_eQTLs	ENSG00000137338	PGBD1	3.65e-18	0
rs9257133	6	28723421	eQTLGen	eQTLGen_cis_eQTLs	ENSG00000187626	ZKSCAN4	4.1318e-75	0
rs9257133	6	28723421	eQTLGen	eQTLGen_cis_eQTLs	ENSG00000189298	ZKSCAN3	2.8945e-34	0
rs9257133	6	28723421	eQTLGen	eQTLGen_cis_eQTLs	ENSG00000196812	ZSCAN16	7.1242e-48	0
rs9257133	6	28723421	eQTLGen	eQTLGen_cis_eQTLs	ENSG00000197062	RP5-874C20.3	1.7172e-35	0
rs9257133	6	28723421	eQTLGen	eQTLGen_cis_eQTLs	ENSG00000197279	ZNF165	5.93e-20	0
rs9257133	6	28723421	eQTLGen	eQTLGen_cis_eQTLs	ENSG00000197914	HIST1H4K	3.9382e-08	0.000158589
rs9257133	6	28723421	eQTLGen	eQTLGen_cis_eQTLs	ENSG00000204642	HLA-F	7.0566e-07	0.00221307
rs9257133	6	28723421	eQTLGen	eQTLGen_cis_eQTLs	ENSG00000204644	ZFP57	1.0926e-91	0
rs9257133	6	28723421	eQTLGen	eQTLGen_cis_eQTLs	ENSG00000204681	GABBR1	4.8217e-21	0
rs9257133	6	28723421	eQTLGen	eQTLGen_cis_eQTLs	ENSG00000204713	TRIM27	1.8033e-09	1.95912e-05
rs9257133	6	28723421	eQTLGen	eQTLGen_cis_eQTLs	ENSG00000219392	RP1-265C24.5	2.2473e-08	0.000108446
rs9257133	6	28723421	eQTLGen	eQTLGen_cis_eQTLs	ENSG00000219891	ZSCAN12P1	3.7616e-16	0
rs9257133	6	28723421	eQTLGen	eQTLGen_cis_eQTLs	ENSG00000235821	IFITM4P	4.2183e-11	0
rs9257133	6	28723421	GTEx_v8	Whole_Blood	ENSG00000187626	ZKSCAN4	0.000299926	0.002225
rs9257133	6	28723421	GTEx_v8	Whole_Blood	ENSG00000204644	ZFP57	1.46689e-22	4.47175e-130
rs9257133	6	28723421	GTEx_v8	Whole_Blood	ENSG00000204657	OR2H2	0.000366314	0.019501
rs9257133	6	28723421	GTEx_v8	Whole_Blood	ENSG00000214922	HLA-F-AS1	0.000139408	1.09574e-16
rs9257133	6	28723421	GTEx_v8	Whole_Blood	ENSG00000239257	RPL23AP1	8.99397e-08	3.15693e-28
rs9257133	6	28723421	GTEx_v8	Artery_Tibial	ENSG00000187987	ZSCAN23	0.000215496	1.13089e-54
rs9257133	6	28723421	GTEx_v8	Artery_Tibial	ENSG00000197062	RP5-874C20.3	2.26041e-06	1.03209e-21
rs9257133	6	28723421	GTEx_v8	Artery_Tibial	ENSG00000204644	ZFP57	2.01625e-18	5.8882e-127
rs9257133	6	28723421	GTEx_v8	Artery_Tibial	ENSG00000216901	AL022393.7	1.04344e-06	1.59641e-62
rs9257133	6	28723421	GTEx_v8	Artery_Tibial	ENSG00000219392	RP1-265C24.5	0.000250519	1.47805e-17
rs9257133	6	28723421	GTEx_v8	Artery_Tibial	ENSG00000239257	RPL23AP1	1.92726e-06	2.00065e-94
rs9257133	6	28723421	GTEx_v8	Muscle_Skeletal	ENSG00000187987	ZSCAN23	2.63778e-07	5.06862e-55
rs9257133	6	28723421	GTEx_v8	Muscle_Skeletal	ENSG00000197062	RP5-874C20.3	1.25314e-07	1.41183e-11
rs9257133	6	28723421	GTEx_v8	Muscle_Skeletal	ENSG00000204713	TRIM27	8.88977e-08	5.60019e-11
rs9257133	6	28723421	GTEx_v8	Muscle_Skeletal	ENSG00000216901	AL022393.7	3.45635e-17	6.66826e-149
rs9257133	6	28723421	GTEx_v8	Muscle_Skeletal	ENSG00000219392	RP1-265C24.5	1.3488e-11	1.13788e-51
rs9257133	6	28723421	GTEx_v8	Muscle_Skeletal	ENSG00000226314	ZNF192P1	1.89407e-05	2.168e-12
rs9257133	6	28723421	GTEx_v8	Muscle_Skeletal	ENSG00000235109	ZSCAN31	0.000481527	6.55408e-45
rs9257133	6	28723421	GTEx_v8	Muscle_Skeletal	ENSG00000239257	RPL23AP1	6.8243e-05	7.12319e-37
rs3117439	6	29266483	eQTLGen	eQTLGen_cis_eQTLs	ENSG00000066379	ZNRD1	5.3412e-12	0
rs3117439	6	29266483	eQTLGen	eQTLGen_cis_eQTLs	ENSG00000176998	HCG4	1.3121e-21	0
rs3117439	6	29266483	eQTLGen	eQTLGen_cis_eQTLs	ENSG00000181126	HLA-V	2.6375e-06	0.0075875
rs3117439	6	29266483	eQTLGen	eQTLGen_cis_eQTLs	ENSG00000189298	ZKSCAN3	8.2356e-32	0
rs3117439	6	29266483	eQTLGen	eQTLGen_cis_eQTLs	ENSG00000204613	TRIM10	2.1949e-33	0
rs3117439	6	29266483	eQTLGen	eQTLGen_cis_eQTLs	ENSG00000204616	TRIM31	3.8017e-09	2.59387e-05
rs3117439	6	29266483	eQTLGen	eQTLGen_cis_eQTLs	ENSG00000204618	RNF39	5.5804e-07	0.00179936
rs3117439	6	29266483	eQTLGen	eQTLGen_cis_eQTLs	ENSG00000204632	HLA-G	4.3215e-209	0
rs3117439	6	29266483	eQTLGen	eQTLGen_cis_eQTLs	ENSG00000204642	HLA-F	6.4661e-16	0
rs3117439	6	29266483	eQTLGen	eQTLGen_cis_eQTLs	ENSG00000204644	ZFP57	1.3536e-117	0
rs3117439	6	29266483	eQTLGen	eQTLGen_cis_eQTLs	ENSG00000204681	GABBR1	4.7579e-21	0
rs3117439	6	29266483	eQTLGen	eQTLGen_cis_eQTLs	ENSG00000204713	TRIM27	7.2111e-11	0
rs3117439	6	29266483	eQTLGen	eQTLGen_cis_eQTLs	ENSG00000206341	HLA-H	9.7501e-37	0
rs3117439	6	29266483	eQTLGen	eQTLGen_cis_eQTLs	ENSG00000206503	HLA-A	2.3734e-10	0
rs3117439	6	29266483	eQTLGen	eQTLGen_cis_eQTLs	ENSG00000230521	HCG4P7	2.8953e-11	0
rs3117439	6	29266483	eQTLGen	eQTLGen_cis_eQTLs	ENSG00000230795	HLA-K	1.5035e-90	0
rs3117439	6	29266483	eQTLGen	eQTLGen_cis_eQTLs	ENSG00000234127	TRIM26	1.4112e-09	1.30907e-05
rs3117439	6	29266483	eQTLGen	eQTLGen_cis_eQTLs	ENSG00000235821	IFITM4P	6.575e-12	0
rs3117439	6	29266483	eQTLGen	eQTLGen_cis_eQTLs	ENSG00000237669	HCG4P3	1.5754e-31	0
rs3117439	6	29266483	eQTLGen	eQTLGen_cis_eQTLs	ENSG00000238024	DDX39BP2	5.8498e-14	0
rs3117439	6	29266483	eQTLGen	eQTLGen_cis_eQTLs	ENSG00000243753	HLA-L	2.1435e-08	0.000108467
rs3117439	6	29266483	GTEx_v8	Whole_Blood	ENSG00000204622	HLA-J	6.75384e-08	3.44303e-24
rs3117439	6	29266483	GTEx_v8	Whole_Blood	ENSG00000204632	HLA-G	8.14985e-07	3.89457e-09
rs3117439	6	29266483	GTEx_v8	Whole_Blood	ENSG00000204644	ZFP57	1.92306e-19	4.47175e-130
rs3117439	6	29266483	GTEx_v8	Whole_Blood	ENSG00000206503	HLA-A	0.000217097	9.41961e-28
rs3117439	6	29266483	GTEx_v8	Whole_Blood	ENSG00000214922	HLA-F-AS1	0.000283596	1.09574e-16
rs3117439	6	29266483	GTEx_v8	Whole_Blood	ENSG00000227766	HCG4P5	0.000148391	3.45734e-29
rs3117439	6	29266483	GTEx_v8	Whole_Blood	ENSG00000230521	HCG4P7	0.000286655	6.19071e-23
rs3117439	6	29266483	GTEx_v8	Whole_Blood	ENSG00000230795	HLA-K	1.12264e-06	9.46141e-15
rs3117439	6	29266483	GTEx_v8	Whole_Blood	ENSG00000231130	HLA-T	5.10264e-08	2.35108e-10
rs3117439	6	29266483	GTEx_v8	Whole_Blood	ENSG00000239257	RPL23AP1	8.01428e-06	3.15693e-28
rs3117439	6	29266483	GTEx_v8	Whole_Blood	ENSG00000243753	HLA-L	1.85295e-05	3.34986e-32
rs3117439	6	29266483	GTEx_v8	Artery_Tibial	ENSG00000187987	ZSCAN23	4.12824e-05	1.13089e-54
rs3117439	6	29266483	GTEx_v8	Artery_Tibial	ENSG00000204622	HLA-J	7.22948e-07	8.32071e-49
rs3117439	6	29266483	GTEx_v8	Artery_Tibial	ENSG00000204632	HLA-G	7.64203e-06	1.11301e-09
rs3117439	6	29266483	GTEx_v8	Artery_Tibial	ENSG00000204644	ZFP57	1.85765e-15	5.8882e-127
rs3117439	6	29266483	GTEx_v8	Artery_Tibial	ENSG00000230521	HCG4P7	0.000129654	6.75428e-76
rs3117439	6	29266483	GTEx_v8	Artery_Tibial	ENSG00000239257	RPL23AP1	2.28106e-05	2.00065e-94
rs3117439	6	29266483	GTEx_v8	Muscle_Skeletal	ENSG00000187987	ZSCAN23	6.34522e-05	5.06862e-55
rs3117439	6	29266483	GTEx_v8	Muscle_Skeletal	ENSG00000204622	HLA-J	1.13826e-07	5.44008e-47
rs3117439	6	29266483	GTEx_v8	Muscle_Skeletal	ENSG00000204632	HLA-G	1.18928e-06	4.54042e-14
rs3117439	6	29266483	GTEx_v8	Muscle_Skeletal	ENSG00000204713	TRIM27	3.34504e-05	5.60019e-11
rs3117439	6	29266483	GTEx_v8	Muscle_Skeletal	ENSG00000206503	HLA-A	3.4585e-05	1.02127e-43
rs3117439	6	29266483	GTEx_v8	Muscle_Skeletal	ENSG00000230795	HLA-K	1.04783e-07	1.02545e-28
rs3117439	6	29266483	GTEx_v8	Muscle_Skeletal	ENSG00000235109	ZSCAN31	0.000681766	6.55408e-45
rs2507976	6	31351887	eQTLGen	eQTLGen_cis_eQTLs	ENSG00000137310	TCF19	2.7799e-45	0
rs2507976	6	31351887	eQTLGen	eQTLGen_cis_eQTLs	ENSG00000137312	FLOT1	9.4755e-40	0
rs2507976	6	31351887	eQTLGen	eQTLGen_cis_eQTLs	ENSG00000137331	IER3	2.6033e-47	0
rs2507976	6	31351887	eQTLGen	eQTLGen_cis_eQTLs	ENSG00000137411	VARS2	2.2531e-19	0
rs2507976	6	31351887	eQTLGen	eQTLGen_cis_eQTLs	ENSG00000168477	TNXB	9.3688e-11	0
rs2507976	6	31351887	eQTLGen	eQTLGen_cis_eQTLs	ENSG00000204304	PBX2	1.7377e-09	1.30634e-05
rs2507976	6	31351887	eQTLGen	eQTLGen_cis_eQTLs	ENSG00000204305	AGER	1.8923e-12	0
rs2507976	6	31351887	eQTLGen	eQTLGen_cis_eQTLs	ENSG00000204338	CYP21A1P	1.1038e-54	0
rs2507976	6	31351887	eQTLGen	eQTLGen_cis_eQTLs	ENSG00000204351	SKIV2L	3.4562e-08	0.000146078
rs2507976	6	31351887	eQTLGen	eQTLGen_cis_eQTLs	ENSG00000204356	NELFE	3.012e-06	0.00874456
rs2507976	6	31351887	eQTLGen	eQTLGen_cis_eQTLs	ENSG00000204386	NEU1	1.4413e-09	1.30873e-05
rs2507976	6	31351887	eQTLGen	eQTLGen_cis_eQTLs	ENSG00000204392	LSM2	3.8485e-06	0.0111265
rs2507976	6	31351887	eQTLGen	eQTLGen_cis_eQTLs	ENSG00000204438	GPANK1	1.7529e-07	0.000581141
rs2507976	6	31351887	eQTLGen	eQTLGen_cis_eQTLs	ENSG00000204482	LST1	2.0851e-06	0.00608859
rs2507976	6	31351887	eQTLGen	eQTLGen_cis_eQTLs	ENSG00000204520	MICA	2.3144e-37	0
rs2507976	6	31351887	eQTLGen	eQTLGen_cis_eQTLs	ENSG00000204525	HLA-C	5.1201e-79	0
rs2507976	6	31351887	eQTLGen	eQTLGen_cis_eQTLs	ENSG00000204528	PSORS1C3	1.3654e-20	0
rs2507976	6	31351887	eQTLGen	eQTLGen_cis_eQTLs	ENSG00000204536	CCHCR1	2.289e-63	0
rs2507976	6	31351887	eQTLGen	eQTLGen_cis_eQTLs	ENSG00000204592	HLA-E	7.1676e-13	0
rs2507976	6	31351887	eQTLGen	eQTLGen_cis_eQTLs	ENSG00000206344	HCG27	9.5336e-34	0
rs2507976	6	31351887	eQTLGen	eQTLGen_cis_eQTLs	ENSG00000213676	ATF6B	1.1684e-05	0.0328292
rs2507976	6	31351887	eQTLGen	eQTLGen_cis_eQTLs	ENSG00000213760	ATP6V1G2	1.9725e-08	0.000102145
rs2507976	6	31351887	eQTLGen	eQTLGen_cis_eQTLs	ENSG00000214894	LINC00243	9.5163e-39	0
rs2507976	6	31351887	eQTLGen	eQTLGen_cis_eQTLs	ENSG00000224389	C4B	8.5506e-95	0
rs2507976	6	31351887	eQTLGen	eQTLGen_cis_eQTLs	ENSG00000225851	HLA-S	2.0666e-06	0.00603464
rs2507976	6	31351887	eQTLGen	eQTLGen_cis_eQTLs	ENSG00000228789	HCG22	7.0035e-20	0
rs2507976	6	31351887	eQTLGen	eQTLGen_cis_eQTLs	ENSG00000231852	CYP21A2	1.4568e-93	0
rs2507976	6	31351887	eQTLGen	eQTLGen_cis_eQTLs	ENSG00000232810	TNF	5.5302e-06	0.015816
rs2507976	6	31351887	eQTLGen	eQTLGen_cis_eQTLs	ENSG00000234745	HLA-B	2.4744e-45	0
rs2507976	6	31351887	eQTLGen	eQTLGen_cis_eQTLs	ENSG00000244731	C4A	1.1442e-68	0
rs2507976	6	31351887	eQTLGen	eQTLGen_cis_eQTLs	ENSG00000248290	TNXA	8.9261e-19	0
rs2507976	6	31351887	GTEx_v8	Whole_Blood	ENSG00000204301	NOTCH4	1.85156e-12	6.61378e-91
rs2507976	6	31351887	GTEx_v8	Whole_Blood	ENSG00000204338	CYP21A1P	2.60625e-14	7.75335e-18
rs2507976	6	31351887	GTEx_v8	Whole_Blood	ENSG00000204525	HLA-C	1.09223e-10	1.45248e-54
rs2507976	6	31351887	GTEx_v8	Whole_Blood	ENSG00000204536	CCHCR1	4.12755e-06	3.61079e-33
rs2507976	6	31351887	GTEx_v8	Whole_Blood	ENSG00000224389	C4B	1.41177e-09	8.62221e-29
rs2507976	6	31351887	GTEx_v8	Whole_Blood	ENSG00000231852	CYP21A2	4.60324e-05	2.24695e-15
rs2507976	6	31351887	GTEx_v8	Whole_Blood	ENSG00000244731	C4A	1.06765e-05	4.59985e-30
rs2507976	6	31351887	GTEx_v8	Whole_Blood	ENSG00000272221	XXbac-BPG181B23.7	5.51081e-08	3.2795e-117
rs2507976	6	31351887	GTEx_v8	Artery_Tibial	ENSG00000137310	TCF19	3.3896e-07	4.45029e-19
rs2507976	6	31351887	GTEx_v8	Artery_Tibial	ENSG00000204338	CYP21A1P	1.04329e-11	3.99558e-24
rs2507976	6	31351887	GTEx_v8	Artery_Tibial	ENSG00000204516	MICB	5.01851e-11	9.92401e-76
rs2507976	6	31351887	GTEx_v8	Artery_Tibial	ENSG00000204520	MICA	0.000149226	9.94463e-75
rs2507976	6	31351887	GTEx_v8	Artery_Tibial	ENSG00000204525	HLA-C	6.19905e-05	5.66626e-56
rs2507976	6	31351887	GTEx_v8	Artery_Tibial	ENSG00000204531	POU5F1	0.00020585	1.29092e-29
rs2507976	6	31351887	GTEx_v8	Artery_Tibial	ENSG00000204536	CCHCR1	3.14019e-06	4.44615e-32
rs2507976	6	31351887	GTEx_v8	Artery_Tibial	ENSG00000244731	C4A	3.6939e-12	2.04168e-20
rs2507976	6	31351887	GTEx_v8	Artery_Tibial	ENSG00000272221	XXbac-BPG181B23.7	9.93125e-09	3.73536e-76
rs2507976	6	31351887	GTEx_v8	Artery_Tibial	ENSG00000272501	XXbac-BPG299F13.17	1.27192e-09	7.4131e-55
rs2507976	6	31351887	GTEx_v8	Muscle_Skeletal	ENSG00000137310	TCF19	2.2198e-05	1.41696e-12
rs2507976	6	31351887	GTEx_v8	Muscle_Skeletal	ENSG00000204338	CYP21A1P	3.46255e-10	1.00119e-12
rs2507976	6	31351887	GTEx_v8	Muscle_Skeletal	ENSG00000204516	MICB	2.55418e-07	1.12718e-15
rs2507976	6	31351887	GTEx_v8	Muscle_Skeletal	ENSG00000204520	MICA	7.13113e-05	1.13877e-87
rs2507976	6	31351887	GTEx_v8	Muscle_Skeletal	ENSG00000204525	HLA-C	1.05492e-12	5.72033e-100
rs2507976	6	31351887	GTEx_v8	Muscle_Skeletal	ENSG00000244731	C4A	4.95122e-06	3.99636e-27
rs2507976	6	31351887	GTEx_v8	Muscle_Skeletal	ENSG00000272221	XXbac-BPG181B23.7	1.04921e-14	5.08719e-77
rs2507976	6	31351887	GTEx_v8	Muscle_Skeletal	ENSG00000272501	XXbac-BPG299F13.17	1.00112e-07	6.93163e-31
rs7757760	6	32247710	eQTLGen	eQTLGen_cis_eQTLs	ENSG00000179344	HLA-DQB1	7.7734e-61	0
rs7757760	6	32247710	eQTLGen	eQTLGen_cis_eQTLs	ENSG00000196735	HLA-DQA1	2.6556e-13	0
rs7757760	6	32247710	eQTLGen	eQTLGen_cis_eQTLs	ENSG00000198502	HLA-DRB5	3.7074e-205	0
rs7757760	6	32247710	eQTLGen	eQTLGen_cis_eQTLs	ENSG00000204261	TAPSAR1	1.0076e-10	0
rs7757760	6	32247710	eQTLGen	eQTLGen_cis_eQTLs	ENSG00000204301	NOTCH4	2.9613e-14	0
rs7757760	6	32247710	eQTLGen	eQTLGen_cis_eQTLs	ENSG00000204304	PBX2	1.1733e-07	0.000395133
rs7757760	6	32247710	eQTLGen	eQTLGen_cis_eQTLs	ENSG00000204305	AGER	6.8284e-12	0
rs7757760	6	32247710	eQTLGen	eQTLGen_cis_eQTLs	ENSG00000204308	RNF5	6.3017e-11	0
rs7757760	6	32247710	eQTLGen	eQTLGen_cis_eQTLs	ENSG00000204338	CYP21A1P	1.2537e-29	0
rs7757760	6	32247710	eQTLGen	eQTLGen_cis_eQTLs	ENSG00000204386	NEU1	1.3943e-07	0.000463369
rs7757760	6	32247710	eQTLGen	eQTLGen_cis_eQTLs	ENSG00000204428	LY6G5C	2.8546e-07	0.000937364
rs7757760	6	32247710	eQTLGen	eQTLGen_cis_eQTLs	ENSG00000204444	APOM	3.2335e-06	0.00932214
rs7757760	6	32247710	eQTLGen	eQTLGen_cis_eQTLs	ENSG00000204516	MICB	5.0474e-20	0
rs7757760	6	32247710	eQTLGen	eQTLGen_cis_eQTLs	ENSG00000213676	ATF6B	2.965e-10	0
rs7757760	6	32247710	eQTLGen	eQTLGen_cis_eQTLs	ENSG00000223534	HLA-DQB1-AS1	8.3555e-18	0
rs7757760	6	32247710	eQTLGen	eQTLGen_cis_eQTLs	ENSG00000224389	C4B	3.7843e-101	0
rs7757760	6	32247710	eQTLGen	eQTLGen_cis_eQTLs	ENSG00000224557	HLA-DPB2	5.902e-11	0
rs7757760	6	32247710	eQTLGen	eQTLGen_cis_eQTLs	ENSG00000225851	HLA-S	9.183e-10	1.31423e-05
rs7757760	6	32247710	eQTLGen	eQTLGen_cis_eQTLs	ENSG00000231852	CYP21A2	1.1938e-55	0
rs7757760	6	32247710	eQTLGen	eQTLGen_cis_eQTLs	ENSG00000232629	HLA-DQB2	8.8507e-09	5.79449e-05
rs7757760	6	32247710	eQTLGen	eQTLGen_cis_eQTLs	ENSG00000240053	LY6G5B	8.9439e-10	1.31475e-05
rs7757760	6	32247710	eQTLGen	eQTLGen_cis_eQTLs	ENSG00000241106	HLA-DOB	3.5659e-06	0.0103084
rs7757760	6	32247710	eQTLGen	eQTLGen_cis_eQTLs	ENSG00000244731	C4A	5.5983e-68	0
rs7757760	6	32247710	eQTLGen	eQTLGen_cis_eQTLs	ENSG00000248290	TNXA	1.6879e-16	0
rs7757760	6	32247710	eQTLGen	eQTLGen_cis_eQTLs	ENSG00000250535	STK19P	3.2687e-08	0.000139789
rs7757760	6	32247710	GTEx_v8	Whole_Blood	ENSG00000179344	HLA-DQB1	3.69425e-08	9.65763e-159
rs7757760	6	32247710	GTEx_v8	Whole_Blood	ENSG00000198502	HLA-DRB5	1.98697e-11	9.75434e-110
rs7757760	6	32247710	GTEx_v8	Whole_Blood	ENSG00000204338	CYP21A1P	1.15794e-06	7.75335e-18
rs7757760	6	32247710	GTEx_v8	Whole_Blood	ENSG00000224389	C4B	1.68752e-10	8.62221e-29
rs7757760	6	32247710	GTEx_v8	Whole_Blood	ENSG00000231852	CYP21A2	3.20421e-06	2.24695e-15
rs7757760	6	32247710	GTEx_v8	Whole_Blood	ENSG00000244731	C4A	5.46064e-13	4.59985e-30
rs7757760	6	32247710	GTEx_v8	Artery_Tibial	ENSG00000179344	HLA-DQB1	2.96818e-08	1.49312e-91
rs7757760	6	32247710	GTEx_v8	Artery_Tibial	ENSG00000198502	HLA-DRB5	7.76693e-10	6.11447e-109
rs7757760	6	32247710	GTEx_v8	Artery_Tibial	ENSG00000204301	NOTCH4	9.39224e-06	3.65488e-21
rs7757760	6	32247710	GTEx_v8	Artery_Tibial	ENSG00000204305	AGER	2.38669e-05	1.71707e-21
rs7757760	6	32247710	GTEx_v8	Artery_Tibial	ENSG00000204308	RNF5	3.40656e-09	1.00917e-09
rs7757760	6	32247710	GTEx_v8	Artery_Tibial	ENSG00000204338	CYP21A1P	3.93376e-07	3.99558e-24
rs7757760	6	32247710	GTEx_v8	Artery_Tibial	ENSG00000224557	HLA-DPB2	7.99184e-05	7.68429e-74
rs7757760	6	32247710	GTEx_v8	Artery_Tibial	ENSG00000244731	C4A	6.53139e-09	2.04168e-20
rs7757760	6	32247710	GTEx_v8	Muscle_Skeletal	ENSG00000179344	HLA-DQB1	9.38374e-09	5.259e-146
rs7757760	6	32247710	GTEx_v8	Muscle_Skeletal	ENSG00000198502	HLA-DRB5	5.1318e-10	1.10271e-134
rs7757760	6	32247710	GTEx_v8	Muscle_Skeletal	ENSG00000204257	HLA-DMA	1.12793e-06	1.08731e-52
rs7757760	6	32247710	GTEx_v8	Muscle_Skeletal	ENSG00000204301	NOTCH4	1.27386e-10	1.92477e-31
rs7757760	6	32247710	GTEx_v8	Muscle_Skeletal	ENSG00000204308	RNF5	3.14438e-15	6.099e-41
rs7757760	6	32247710	GTEx_v8	Muscle_Skeletal	ENSG00000204351	SKIV2L	0.000156561	1.7966e-21
rs7757760	6	32247710	GTEx_v8	Muscle_Skeletal	ENSG00000204444	APOM	3.58126e-07	8.41362e-12
rs7757760	6	32247710	GTEx_v8	Muscle_Skeletal	ENSG00000221988	PPT2	6.97278e-06	0.0012143
rs7757760	6	32247710	GTEx_v8	Muscle_Skeletal	ENSG00000232629	HLA-DQB2	1.60298e-08	3.85583e-100
rs7757760	6	32247710	GTEx_v8	Muscle_Skeletal	ENSG00000244731	C4A	6.97995e-12	3.99636e-27
rs7741021	6	127468274	eQTLGen	eQTLGen_cis_eQTLs	ENSG00000118518	RNF146	1.2808e-27	0
rs13204469	6	133366810	eQTLGen	eQTLGen_cis_eQTLs	ENSG00000093134	VNN3	1.1606e-13	0
rs13204469	6	133366810	eQTLGen	eQTLGen_cis_eQTLs	ENSG00000146409	SLC18B1	4.4911e-15	0
rs10485232	6	133636811	eQTLGen	eQTLGen_cis_eQTLs	ENSG00000093134	VNN3	5.4205e-35	0
rs10485232	6	133636811	eQTLGen	eQTLGen_cis_eQTLs	ENSG00000112299	VNN1	5.004e-17	0
rs10485232	6	133636811	eQTLGen	eQTLGen_cis_eQTLs	ENSG00000112303	VNN2	9.6923e-12	0
rs10485232	6	133636811	GTEx_v8	Artery_Tibial	ENSG00000112319	EYA4	2.37649e-09	5.36203e-06
rs4870030	6	151849842	eQTLGen	eQTLGen_cis_eQTLs	ENSG00000120262	CCDC170	7.1709e-27	0
rs4870030	6	151849842	eQTLGen	eQTLGen_cis_eQTLs	ENSG00000155906	RMND1	4.3836e-20	0
rs200010149	6	151849877	GTEx_v8	Whole_Blood	ENSG00000120262	CCDC170	2.94811e-08	6.32138e-12
rs75067782	6	151900930	eQTLGen	eQTLGen_cis_eQTLs	ENSG00000120262	CCDC170	2.1935e-08	0.000108453
rs75067782	6	151900930	eQTLGen	eQTLGen_cis_eQTLs	ENSG00000155906	RMND1	1.6324e-16	0
rs9479083	6	151932592	eQTLGen	eQTLGen_cis_eQTLs	ENSG00000091831	ESR1	9.9082e-08	0.000345564
rs9479083	6	151932592	eQTLGen	eQTLGen_cis_eQTLs	ENSG00000120262	CCDC170	3.4584e-11	0
rs10872676	6	151943977	eQTLGen	eQTLGen_cis_eQTLs	ENSG00000120262	CCDC170	2.8569e-20	0
rs7740042	6	151971720	eQTLGen	eQTLGen_cis_eQTLs	ENSG00000091831	ESR1	1.3315e-06	0.00405686
rs7740042	6	151971720	eQTLGen	eQTLGen_cis_eQTLs	ENSG00000120262	CCDC170	4.9255e-15	0
rs6905582	6	152000454	eQTLGen	eQTLGen_cis_eQTLs	ENSG00000091831	ESR1	2.701e-07	0.000894799
rs3020332	6	152008924	eQTLGen	eQTLGen_cis_eQTLs	ENSG00000091831	ESR1	3.5479e-45	0
rs3020332	6	152008924	eQTLGen	eQTLGen_cis_eQTLs	ENSG00000120262	CCDC170	1.1308e-06	0.00341854
rs3020333	6	152010254	eQTLGen	eQTLGen_cis_eQTLs	ENSG00000091831	ESR1	2.5261e-46	0
rs3020333	6	152010254	eQTLGen	eQTLGen_cis_eQTLs	ENSG00000120262	CCDC170	1.6463e-06	0.00486542
rs62449133	7	30957148	eQTLGen	eQTLGen_cis_eQTLs	ENSG00000240583	AQP1	5.9416e-11	0
rs59771742	7	37962268	GTEx_v8	Whole_Blood	ENSG00000086289	EPDR1	4.01535e-10	4.64833e-11
rs59771742	7	37962268	GTEx_v8	Artery_Tibial	ENSG00000086289	EPDR1	2.20671e-06	5.34142e-25
rs1464712	7	38125584	eQTLGen	eQTLGen_cis_eQTLs	ENSG00000086288	NME8	1.7185e-17	0
rs6973667	7	38152863	eQTLGen	eQTLGen_cis_eQTLs	ENSG00000086288	NME8	2.0295e-27	0
rs6978070	7	38152923	eQTLGen	eQTLGen_cis_eQTLs	ENSG00000086288	NME8	2.2247e-27	0
rs148982377	7	99075038	eQTLGen	eQTLGen_cis_eQTLs	ENSG00000106246	PTCD1	2.1143e-07	0.000692149
rs148982377	7	99075038	eQTLGen	eQTLGen_cis_eQTLs	ENSG00000121716	PILRB	5.0712e-07	0.00165957
rs148982377	7	99075038	eQTLGen	eQTLGen_cis_eQTLs	ENSG00000146833	TRIM4	4.9053e-66	0
rs148982377	7	99075038	eQTLGen	eQTLGen_cis_eQTLs	ENSG00000188186	LAMTOR4	2.5912e-09	2.60298e-05
rs148982377	7	99075038	eQTLGen	eQTLGen_cis_eQTLs	ENSG00000196652	ZKSCAN5	1.3771e-87	0
rs148982377	7	99075038	eQTLGen	eQTLGen_cis_eQTLs	ENSG00000244219	GS1-259H13.2	5.3042e-08	0.000214931
rs148982377	7	99075038	GTEx_v8	Whole_Blood	ENSG00000196652	ZKSCAN5	1.63799e-09	4.49423e-13
rs148982377	7	99075038	GTEx_v8	Artery_Tibial	ENSG00000146833	TRIM4	0.000420168	1.80582e-85
rs148982377	7	99075038	GTEx_v8	Artery_Tibial	ENSG00000244219	GS1-259H13.2	2.27549e-06	4.12381e-14
rs45446698	7	99332948	eQTLGen	eQTLGen_cis_eQTLs	ENSG00000106246	PTCD1	1.8358e-08	9.58589e-05
rs45446698	7	99332948	eQTLGen	eQTLGen_cis_eQTLs	ENSG00000121716	PILRB	4.3265e-09	3.23771e-05
rs45446698	7	99332948	eQTLGen	eQTLGen_cis_eQTLs	ENSG00000146833	TRIM4	1.6414e-91	0
rs45446698	7	99332948	eQTLGen	eQTLGen_cis_eQTLs	ENSG00000166997	CNPY4	3.2937e-06	0.00948297
rs45446698	7	99332948	eQTLGen	eQTLGen_cis_eQTLs	ENSG00000188186	LAMTOR4	7.1923e-10	6.58718e-06
rs45446698	7	99332948	eQTLGen	eQTLGen_cis_eQTLs	ENSG00000196652	ZKSCAN5	1.3884e-81	0
rs45446698	7	99332948	eQTLGen	eQTLGen_cis_eQTLs	ENSG00000221838	AP4M1	5.184e-06	0.014924
rs45446698	7	99332948	eQTLGen	eQTLGen_cis_eQTLs	ENSG00000244219	GS1-259H13.2	3.5078e-06	0.0101485
rs45446698	7	99332948	GTEx_v8	Whole_Blood	ENSG00000196652	ZKSCAN5	1.93612e-06	4.49423e-13
rs45446698	7	99332948	GTEx_v8	Artery_Tibial	ENSG00000146833	TRIM4	6.01117e-05	1.80582e-85
rs45446698	7	99332948	GTEx_v8	Artery_Tibial	ENSG00000244219	GS1-259H13.2	1.82034e-07	4.12381e-14
rs4281065	7	120401797	eQTLGen	eQTLGen_cis_eQTLs	ENSG00000071243	ING3	1.1306e-17	0
rs4281065	7	120401797	eQTLGen	eQTLGen_cis_eQTLs	ENSG00000106034	CPED1	4.0563e-53	0
rs4281065	7	120401797	GTEx_v8	Artery_Tibial	ENSG00000106025	TSPAN12	1.67427e-20	7.96372e-69
rs41623	7	120428799	eQTLGen	eQTLGen_cis_eQTLs	ENSG00000071243	ING3	1.8451e-30	0
rs41623	7	120428799	eQTLGen	eQTLGen_cis_eQTLs	ENSG00000106034	CPED1	2.5814e-73	0
rs41623	7	120428799	GTEx_v8	Whole_Blood	ENSG00000106034	CPED1	1.96368e-05	3.03389e-16
rs41623	7	120428799	GTEx_v8	Artery_Tibial	ENSG00000106025	TSPAN12	2.86867e-43	7.96372e-69
rs41623	7	120428799	GTEx_v8	Muscle_Skeletal	ENSG00000106034	CPED1	7.84666e-06	5.46169e-12
rs79189641	7	120710475	eQTLGen	eQTLGen_cis_eQTLs	ENSG00000002745	WNT16	4.9911e-11	0
rs79189641	7	120710475	eQTLGen	eQTLGen_cis_eQTLs	ENSG00000106034	CPED1	2.924e-24	0
rs1296405	7	120759606	eQTLGen	eQTLGen_cis_eQTLs	ENSG00000106034	CPED1	2.4134e-154	0
rs1112810	7	120812574	eQTLGen	eQTLGen_cis_eQTLs	ENSG00000106034	CPED1	4.8737e-161	0
rs3779381	7	120966790	eQTLGen	eQTLGen_cis_eQTLs	ENSG00000106034	CPED1	6.621e-11	0
rs3779381	7	120966790	GTEx_v8	Artery_Tibial	ENSG00000106034	CPED1	2.46098e-05	0.0078385
rs3779381	7	120966790	GTEx_v8	Muscle_Skeletal	ENSG00000196937	FAM3C	3.54728e-06	7.2457e-12
rs142005327	7	120969969	GTEx_v8	Artery_Tibial	ENSG00000106034	CPED1	2.61022e-05	0.0078385
rs142005327	7	120969969	GTEx_v8	Muscle_Skeletal	ENSG00000196937	FAM3C	4.31944e-06	7.2457e-12
rs6988939	8	8666916	eQTLGen	eQTLGen_cis_eQTLs	ENSG00000147324	MFHAS1	5.2985e-56	0
rs6988939	8	8666916	eQTLGen	eQTLGen_cis_eQTLs	ENSG00000173295	FAM86B3P	4.1151e-10	0
rs6988939	8	8666916	eQTLGen	eQTLGen_cis_eQTLs	ENSG00000182319	SGK223	5.8624e-18	0
rs6988939	8	8666916	eQTLGen	eQTLGen_cis_eQTLs	ENSG00000233609	RP11-62H7.2	3.405e-107	0
rs6988939	8	8666916	eQTLGen	eQTLGen_cis_eQTLs	ENSG00000248538	RP11-10A14.5	1.1284e-82	0
rs6988939	8	8666916	eQTLGen	eQTLGen_cis_eQTLs	ENSG00000253981	ALG1L13P	4.7348e-39	0
rs6988939	8	8666916	eQTLGen	eQTLGen_cis_eQTLs	ENSG00000254340	RP11-10A14.3	5.7544e-12	0
rs6988939	8	8666916	GTEx_v8	Whole_Blood	ENSG00000233609	RP11-62H7.2	8.84015e-06	1.34931e-25
rs6988939	8	8666916	GTEx_v8	Whole_Blood	ENSG00000248538	RP11-10A14.5	3.28306e-08	1.73299e-103
rs6988939	8	8666916	GTEx_v8	Artery_Tibial	ENSG00000173281	PPP1R3B	1.00391e-05	2.14339e-08
rs6988939	8	8666916	GTEx_v8	Artery_Tibial	ENSG00000233609	RP11-62H7.2	9.3259e-05	7.64706e-16
rs6988939	8	8666916	GTEx_v8	Artery_Tibial	ENSG00000253893	FAM85B	5.49818e-13	1.3462e-30
rs6988939	8	8666916	GTEx_v8	Muscle_Skeletal	ENSG00000147324	MFHAS1	6.22991e-13	1.32723e-17
rs6988939	8	8666916	GTEx_v8	Muscle_Skeletal	ENSG00000253958	CLDN23	3.68984e-07	2.15279e-11
rs6601304	8	9262538	eQTLGen	eQTLGen_cis_eQTLs	ENSG00000147324	MFHAS1	5.7432e-28	0
rs6601304	8	9262538	eQTLGen	eQTLGen_cis_eQTLs	ENSG00000175806	MSRA	7.9439e-18	0
rs6601304	8	9262538	eQTLGen	eQTLGen_cis_eQTLs	ENSG00000233609	RP11-62H7.2	1.373e-18	0
rs6601304	8	9262538	eQTLGen	eQTLGen_cis_eQTLs	ENSG00000248538	RP11-10A14.5	1.9422e-16	0
rs6601304	8	9262538	eQTLGen	eQTLGen_cis_eQTLs	ENSG00000254340	RP11-10A14.3	1.8678e-24	0
rs73212812	8	22532279	eQTLGen	eQTLGen_cis_eQTLs	ENSG00000120913	PDLIM2	1.3764e-05	0.038487
rs4876611	8	116671848	eQTLGen	eQTLGen_cis_eQTLs	ENSG00000104447	TRPS1	1.4754e-07	0.000500657
rs7010267	8	119946656	eQTLGen	eQTLGen_cis_eQTLs	ENSG00000136999	NOV	3.0533e-06	0.00882709
rs7010267	8	119946656	eQTLGen	eQTLGen_cis_eQTLs	ENSG00000177570	SAMD12	2.0628e-17	0
rs7010267	8	119946656	GTEx_v8	Artery_Tibial	ENSG00000184374	COLEC10	1.2533e-08	1.48045e-10
8:119947800_ACTTTC_A	8	119947800	GTEx_v8	Artery_Tibial	ENSG00000184374	COLEC10	1.51888e-08	1.48045e-10
rs1982763	8	119947828	eQTLGen	eQTLGen_cis_eQTLs	ENSG00000136999	NOV	3.4472e-06	0.00993298
rs1982763	8	119947828	eQTLGen	eQTLGen_cis_eQTLs	ENSG00000177570	SAMD12	6.6837e-18	0
rs1982763	8	119947828	GTEx_v8	Artery_Tibial	ENSG00000184374	COLEC10	1.51888e-08	1.48045e-10
rs1564860	8	119975670	GTEx_v8	Artery_Tibial	ENSG00000184374	COLEC10	3.07693e-06	1.48045e-10
rs1485307	8	120007395	eQTLGen	eQTLGen_cis_eQTLs	ENSG00000136999	NOV	1.0012e-06	0.00309726
rs1485307	8	120007395	eQTLGen	eQTLGen_cis_eQTLs	ENSG00000177570	SAMD12	2.8668e-18	0
rs1485307	8	120007395	GTEx_v8	Artery_Tibial	ENSG00000184374	COLEC10	4.20786e-11	1.48045e-10
8:120012148_GT_G	8	120012148	GTEx_v8	Artery_Tibial	ENSG00000184374	COLEC10	5.05408e-13	1.48045e-10
rs11793115	9	95843584	eQTLGen	eQTLGen_cis_eQTLs	ENSG00000157303	SUSD3	3.5848e-29	0
rs11793115	9	95843584	eQTLGen	eQTLGen_cis_eQTLs	ENSG00000188312	CENPP	7.7868e-08	0.000302267
rs73654566	9	98309181	eQTLGen	eQTLGen_cis_eQTLs	ENSG00000130948	HSD17B3	1.3162e-05	0.0367492
rs73654566	9	98309181	eQTLGen	eQTLGen_cis_eQTLs	ENSG00000158169	FANCC	2.977e-06	0.00864884
rs73654566	9	98309181	eQTLGen	eQTLGen_cis_eQTLs	ENSG00000185920	PTCH1	2.7652e-181	0
rs73654566	9	98309181	GTEx_v8	Whole_Blood	ENSG00000185920	PTCH1	6.93155e-05	7.15528e-07
rs1039406	9	107748958	eQTLGen	eQTLGen_cis_eQTLs	ENSG00000226334	RP11-217B7.2	8.5153e-06	0.0240394
rs1039406	9	107748958	GTEx_v8	Artery_Tibial	ENSG00000165029	ABCA1	2.6794e-05	0.0234514
rs746100	9	107749051	eQTLGen	eQTLGen_cis_eQTLs	ENSG00000226334	RP11-217B7.2	8.822e-06	0.0249538
rs746100	9	107749051	GTEx_v8	Artery_Tibial	ENSG00000165029	ABCA1	2.6794e-05	0.0234514
rs10840273	11	9642451	eQTLGen	eQTLGen_cis_eQTLs	ENSG00000133789	SWAP70	2.4248e-39	0
rs10840273	11	9642451	eQTLGen	eQTLGen_cis_eQTLs	ENSG00000166478	ZNF143	5.2585e-06	0.0151237
rs10840273	11	9642451	eQTLGen	eQTLGen_cis_eQTLs	ENSG00000166483	WEE1	4.555e-11	0
rs10840273	11	9642451	GTEx_v8	Artery_Tibial	ENSG00000133789	SWAP70	7.22889e-06	4.67459e-12
rs10840273	11	9642451	GTEx_v8	Muscle_Skeletal	ENSG00000133789	SWAP70	1.78272e-10	3.11294e-10
rs11023871	11	16231935	eQTLGen	eQTLGen_cis_eQTLs	ENSG00000184669	OR7E14P	2.4242e-06	0.00708351
rs16932777	11	16252183	eQTLGen	eQTLGen_cis_eQTLs	ENSG00000184669	OR7E14P	3.0742e-06	0.00888647
rs7927191	11	16252982	eQTLGen	eQTLGen_cis_eQTLs	ENSG00000184669	OR7E14P	4.233e-06	0.0121183
rs7938055	11	16253187	eQTLGen	eQTLGen_cis_eQTLs	ENSG00000184669	OR7E14P	2.3354e-06	0.00681956
rs11023894	11	16284616	eQTLGen	eQTLGen_cis_eQTLs	ENSG00000184669	OR7E14P	3.9615e-07	0.00124954
rs10450586	11	27308483	eQTLGen	eQTLGen_cis_eQTLs	ENSG00000109881	CCDC34	7.3532e-06	0.0209548
rs10450586	11	27308483	eQTLGen	eQTLGen_cis_eQTLs	ENSG00000205213	LGR4	4.0883e-07	0.00128015
rs10835165	11	27355799	eQTLGen	eQTLGen_cis_eQTLs	ENSG00000148943	LIN7C	4.4215e-09	3.23771e-05
rs12576419	11	27460768	eQTLGen	eQTLGen_cis_eQTLs	ENSG00000109881	CCDC34	6.6476e-11	0
rs12576419	11	27460768	eQTLGen	eQTLGen_cis_eQTLs	ENSG00000148943	LIN7C	8.8833e-08	0.000333375
rs12576419	11	27460768	eQTLGen	eQTLGen_cis_eQTLs	ENSG00000205213	LGR4	1.6972e-39	0
rs12576419	11	27460768	GTEx_v8	Artery_Tibial	ENSG00000148943	LIN7C	4.51572e-06	2.99109e-28
rs4536164	11	27467109	eQTLGen	eQTLGen_cis_eQTLs	ENSG00000148943	LIN7C	8.4297e-35	0
rs4536164	11	27467109	eQTLGen	eQTLGen_cis_eQTLs	ENSG00000245573	BDNF-AS	9.8106e-07	0.00306185
rs4536164	11	27467109	GTEx_v8	Artery_Tibial	ENSG00000148943	LIN7C	1.26995e-09	2.99109e-28
rs4536164	11	27467109	GTEx_v8	Artery_Tibial	ENSG00000245573	BDNF-AS	0.000230399	1.61688e-07
rs7127507	11	27714884	eQTLGen	eQTLGen_cis_eQTLs	ENSG00000148943	LIN7C	3.0904e-13	0
rs7127507	11	27714884	GTEx_v8	Artery_Tibial	ENSG00000148943	LIN7C	5.05339e-08	2.99109e-28
rs12273363	11	27744859	eQTLGen	eQTLGen_cis_eQTLs	ENSG00000148943	LIN7C	3.985e-15	0
rs12273363	11	27744859	GTEx_v8	Artery_Tibial	ENSG00000148943	LIN7C	3.82009e-06	2.99109e-28
rs12288512	11	27747671	eQTLGen	eQTLGen_cis_eQTLs	ENSG00000148943	LIN7C	6.0548e-15	0
rs12288512	11	27747671	GTEx_v8	Artery_Tibial	ENSG00000148943	LIN7C	3.82009e-06	2.99109e-28
rs2553827	11	35096667	eQTLGen	eQTLGen_cis_eQTLs	ENSG00000255443	RP1-68D18.4	5.4827e-07	0.00176293
rs2553827	11	35096667	GTEx_v8	Artery_Tibial	ENSG00000026508	CD44	5.27484e-28	6.86389e-24
rs2553827	11	35096667	GTEx_v8	Artery_Tibial	ENSG00000255521	RP4-607I7.1	1.34648e-06	5.31776e-05
rs2553827	11	35096667	GTEx_v8	Muscle_Skeletal	ENSG00000026508	CD44	9.98087e-11	1.13392e-08
rs11038864	11	46349103	eQTLGen	eQTLGen_cis_eQTLs	ENSG00000025434	NR1H3	8.1221e-28	0
rs11038864	11	46349103	eQTLGen	eQTLGen_cis_eQTLs	ENSG00000110514	MADD	3.2209e-18	0
rs11038864	11	46349103	eQTLGen	eQTLGen_cis_eQTLs	ENSG00000149091	DGKZ	1.0114e-06	0.00314585
rs11038864	11	46349103	eQTLGen	eQTLGen_cis_eQTLs	ENSG00000149182	ARFGAP2	4.5918e-20	0
rs11038864	11	46349103	eQTLGen	eQTLGen_cis_eQTLs	ENSG00000175220	ARHGAP1	1.8176e-05	0.0496762
rs11038864	11	46349103	eQTLGen	eQTLGen_cis_eQTLs	ENSG00000175224	ATG13	1.4211e-17	0
rs11038864	11	46349103	eQTLGen	eQTLGen_cis_eQTLs	ENSG00000180423	HARBI1	1.1068e-10	0
rs11038864	11	46349103	GTEx_v8	Artery_Tibial	ENSG00000110492	MDK	8.57125e-06	3.70616e-08
rs11038864	11	46349103	GTEx_v8	Muscle_Skeletal	ENSG00000110492	MDK	3.50818e-05	0.000225902
rs11038864	11	46349103	GTEx_v8	Muscle_Skeletal	ENSG00000110514	MADD	1.91262e-05	5.20504e-08
rs11038864	11	46349103	GTEx_v8	Muscle_Skeletal	ENSG00000175224	ATG13	1.2634e-05	0.000143711
rs11038864	11	46349103	GTEx_v8	Muscle_Skeletal	ENSG00000243802	RP11-390K5.1	8.40094e-05	0.00366086
rs61882674	11	46352266	eQTLGen	eQTLGen_cis_eQTLs	ENSG00000025434	NR1H3	1.1693e-23	0
rs61882674	11	46352266	eQTLGen	eQTLGen_cis_eQTLs	ENSG00000110514	MADD	2.8525e-21	0
rs61882674	11	46352266	eQTLGen	eQTLGen_cis_eQTLs	ENSG00000135365	PHF21A	8.8931e-08	0.000333375
rs61882674	11	46352266	eQTLGen	eQTLGen_cis_eQTLs	ENSG00000149182	ARFGAP2	5.88e-23	0
rs61882674	11	46352266	eQTLGen	eQTLGen_cis_eQTLs	ENSG00000175224	ATG13	3.115e-21	0
rs61882674	11	46352266	eQTLGen	eQTLGen_cis_eQTLs	ENSG00000180423	HARBI1	3.1543e-10	0
rs61882674	11	46352266	GTEx_v8	Whole_Blood	ENSG00000149091	DGKZ	0.000279747	0.0321343
rs61882674	11	46352266	GTEx_v8	Artery_Tibial	ENSG00000110492	MDK	6.68081e-08	3.70616e-08
rs61882674	11	46352266	GTEx_v8	Artery_Tibial	ENSG00000175224	ATG13	0.000232785	3.06615e-05
rs61882674	11	46352266	GTEx_v8	Muscle_Skeletal	ENSG00000110492	MDK	5.9757e-05	0.000225902
rs61882674	11	46352266	GTEx_v8	Muscle_Skeletal	ENSG00000110514	MADD	3.41618e-05	5.20504e-08
rs61882674	11	46352266	GTEx_v8	Muscle_Skeletal	ENSG00000175224	ATG13	2.40339e-06	0.000143711
rs61882674	11	46352266	GTEx_v8	Muscle_Skeletal	ENSG00000243802	RP11-390K5.1	0.000110163	0.00366086
rs876701	11	46370767	eQTLGen	eQTLGen_cis_eQTLs	ENSG00000025434	NR1H3	4.4823e-23	0
rs876701	11	46370767	eQTLGen	eQTLGen_cis_eQTLs	ENSG00000110514	MADD	1.0811e-25	0
rs876701	11	46370767	eQTLGen	eQTLGen_cis_eQTLs	ENSG00000135365	PHF21A	6.3166e-08	0.000271379
rs876701	11	46370767	eQTLGen	eQTLGen_cis_eQTLs	ENSG00000149091	DGKZ	6.495e-06	0.0185132
rs876701	11	46370767	eQTLGen	eQTLGen_cis_eQTLs	ENSG00000149182	ARFGAP2	1.0627e-26	0
rs876701	11	46370767	eQTLGen	eQTLGen_cis_eQTLs	ENSG00000175220	ARHGAP1	1.4222e-05	0.0396841
rs876701	11	46370767	eQTLGen	eQTLGen_cis_eQTLs	ENSG00000175224	ATG13	5.0396e-24	0
rs876701	11	46370767	eQTLGen	eQTLGen_cis_eQTLs	ENSG00000180423	HARBI1	3.3901e-10	0
rs876701	11	46370767	GTEx_v8	Whole_Blood	ENSG00000149091	DGKZ	5.58036e-05	0.0321343
rs876701	11	46370767	GTEx_v8	Whole_Blood	ENSG00000175224	ATG13	0.000180329	0.0088754
rs876701	11	46370767	GTEx_v8	Artery_Tibial	ENSG00000110492	MDK	1.53967e-08	3.70616e-08
rs876701	11	46370767	GTEx_v8	Artery_Tibial	ENSG00000175224	ATG13	1.1911e-06	3.06615e-05
rs876701	11	46370767	GTEx_v8	Muscle_Skeletal	ENSG00000110492	MDK	4.43201e-06	0.000225902
rs876701	11	46370767	GTEx_v8	Muscle_Skeletal	ENSG00000110514	MADD	6.30941e-05	5.20504e-08
rs876701	11	46370767	GTEx_v8	Muscle_Skeletal	ENSG00000175220	ARHGAP1	0.000116325	1.06279e-25
rs876701	11	46370767	GTEx_v8	Muscle_Skeletal	ENSG00000175224	ATG13	1.38293e-06	0.000143711
rs876701	11	46370767	GTEx_v8	Muscle_Skeletal	ENSG00000243802	RP11-390K5.1	5.65134e-05	0.00366086
rs17197116	11	46520302	eQTLGen	eQTLGen_cis_eQTLs	ENSG00000025434	NR1H3	5.8639e-38	0
rs17197116	11	46520302	eQTLGen	eQTLGen_cis_eQTLs	ENSG00000110514	MADD	1.8586e-34	0
rs17197116	11	46520302	eQTLGen	eQTLGen_cis_eQTLs	ENSG00000134571	MYBPC3	1.9589e-07	0.000655063
rs17197116	11	46520302	eQTLGen	eQTLGen_cis_eQTLs	ENSG00000134575	ACP2	2.9267e-12	0
rs17197116	11	46520302	eQTLGen	eQTLGen_cis_eQTLs	ENSG00000149182	ARFGAP2	6.0442e-07	0.00195137
rs17197116	11	46520302	eQTLGen	eQTLGen_cis_eQTLs	ENSG00000165916	PSMC3	8.5266e-10	1.31579e-05
rs17197116	11	46520302	eQTLGen	eQTLGen_cis_eQTLs	ENSG00000175224	ATG13	3.3515e-26	0
rs17197116	11	46520302	GTEx_v8	Whole_Blood	ENSG00000110514	MADD	0.000206225	2.47653e-07
rs17197116	11	46520302	GTEx_v8	Artery_Tibial	ENSG00000110492	MDK	3.77869e-05	3.70616e-08
rs17197116	11	46520302	GTEx_v8	Artery_Tibial	ENSG00000175224	ATG13	7.77309e-08	3.06615e-05
rs17197116	11	46520302	GTEx_v8	Muscle_Skeletal	ENSG00000110514	MADD	0.000635537	5.20504e-08
rs35327580	11	46605817	GTEx_v8	Artery_Tibial	ENSG00000110492	MDK	4.27318e-06	3.70616e-08
rs35327580	11	46605817	GTEx_v8	Artery_Tibial	ENSG00000175224	ATG13	0.000318619	3.06615e-05
rs35327580	11	46605817	GTEx_v8	Artery_Tibial	ENSG00000180210	F2	0.000433449	6.69233e-11
rs35327580	11	46605817	GTEx_v8	Muscle_Skeletal	ENSG00000110492	MDK	5.82781e-05	0.000225902
rs35327580	11	46605817	GTEx_v8	Muscle_Skeletal	ENSG00000175224	ATG13	0.000427102	0.000143711
rs12575721	11	46823681	eQTLGen	eQTLGen_cis_eQTLs	ENSG00000025434	NR1H3	3.6258e-30	0
rs12575721	11	46823681	eQTLGen	eQTLGen_cis_eQTLs	ENSG00000110514	MADD	1.0502e-70	0
rs12575721	11	46823681	eQTLGen	eQTLGen_cis_eQTLs	ENSG00000134574	DDB2	3.3471e-09	2.59639e-05
rs12575721	11	46823681	eQTLGen	eQTLGen_cis_eQTLs	ENSG00000149182	ARFGAP2	3.2589e-14	0
rs12575721	11	46823681	eQTLGen	eQTLGen_cis_eQTLs	ENSG00000165916	PSMC3	5.2567e-08	0.000208623
rs12575721	11	46823681	eQTLGen	eQTLGen_cis_eQTLs	ENSG00000175224	ATG13	1.1812e-15	0
rs12575721	11	46823681	GTEx_v8	Whole_Blood	ENSG00000110514	MADD	1.90261e-05	2.47653e-07
rs12575721	11	46823681	GTEx_v8	Whole_Blood	ENSG00000157613	CREB3L1	0.000313098	0.0480184
rs12575721	11	46823681	GTEx_v8	Artery_Tibial	ENSG00000110514	MADD	0.000716558	2.6133e-05
rs12575721	11	46823681	GTEx_v8	Artery_Tibial	ENSG00000149179	C11orf49	0.000277109	0.000636697
rs12575721	11	46823681	GTEx_v8	Artery_Tibial	ENSG00000165912	PACSIN3	2.54956e-06	1.77056e-06
rs12575721	11	46823681	GTEx_v8	Artery_Tibial	ENSG00000175224	ATG13	5.58689e-07	3.06615e-05
rs12575721	11	46823681	GTEx_v8	Muscle_Skeletal	ENSG00000165916	PSMC3	0.000357535	0.0342325
rs11039086	11	47116033	eQTLGen	eQTLGen_cis_eQTLs	ENSG00000025434	NR1H3	1.3858e-34	0
rs11039086	11	47116033	eQTLGen	eQTLGen_cis_eQTLs	ENSG00000066336	SPI1	3.1462e-10	0
rs11039086	11	47116033	eQTLGen	eQTLGen_cis_eQTLs	ENSG00000110514	MADD	2.7545e-10	0
rs11039086	11	47116033	eQTLGen	eQTLGen_cis_eQTLs	ENSG00000134571	MYBPC3	4.3213e-16	0
rs11039086	11	47116033	eQTLGen	eQTLGen_cis_eQTLs	ENSG00000134574	DDB2	1.6665e-27	0
rs11039086	11	47116033	eQTLGen	eQTLGen_cis_eQTLs	ENSG00000134575	ACP2	2.1938e-154	0
rs11039086	11	47116033	eQTLGen	eQTLGen_cis_eQTLs	ENSG00000149182	ARFGAP2	3.1751e-21	0
rs11039086	11	47116033	eQTLGen	eQTLGen_cis_eQTLs	ENSG00000165916	PSMC3	1.9943e-06	0.00584088
rs10769239	11	47130540	eQTLGen	eQTLGen_cis_eQTLs	ENSG00000025434	NR1H3	1.1477e-49	0
rs10769239	11	47130540	eQTLGen	eQTLGen_cis_eQTLs	ENSG00000066336	SPI1	4.3016e-08	0.000164828
rs10769239	11	47130540	eQTLGen	eQTLGen_cis_eQTLs	ENSG00000110514	MADD	4.3894e-17	0
rs10769239	11	47130540	eQTLGen	eQTLGen_cis_eQTLs	ENSG00000134571	MYBPC3	1.7363e-17	0
rs10769239	11	47130540	eQTLGen	eQTLGen_cis_eQTLs	ENSG00000134574	DDB2	2.6892e-41	0
rs10769239	11	47130540	eQTLGen	eQTLGen_cis_eQTLs	ENSG00000134575	ACP2	6.6943e-246	0
rs10769239	11	47130540	eQTLGen	eQTLGen_cis_eQTLs	ENSG00000149091	DGKZ	2.5309e-07	0.000808659
rs10769239	11	47130540	eQTLGen	eQTLGen_cis_eQTLs	ENSG00000149177	PTPRJ	1.9904e-06	0.0058348
rs10769239	11	47130540	eQTLGen	eQTLGen_cis_eQTLs	ENSG00000149182	ARFGAP2	2.8851e-29	0
rs10769239	11	47130540	eQTLGen	eQTLGen_cis_eQTLs	ENSG00000165916	PSMC3	1.2854e-08	7.05626e-05
rs10769239	11	47130540	eQTLGen	eQTLGen_cis_eQTLs	ENSG00000175220	ARHGAP1	4.3113e-08	0.000164818
rs10769239	11	47130540	eQTLGen	eQTLGen_cis_eQTLs	ENSG00000180423	HARBI1	2.3423e-06	0.00683735
rs10769239	11	47130540	eQTLGen	eQTLGen_cis_eQTLs	ENSG00000255197	RP11-750H9.5	7.8687e-21	0
rs10769239	11	47130540	GTEx_v8	Whole_Blood	ENSG00000134575	ACP2	2.48762e-05	1.70401e-25
rs10769239	11	47130540	GTEx_v8	Artery_Tibial	ENSG00000165912	PACSIN3	5.85388e-05	1.77056e-06
rs10769239	11	47130540	GTEx_v8	Artery_Tibial	ENSG00000175213	ZNF408	3.93731e-10	1.26003e-11
rs10769239	11	47130540	GTEx_v8	Artery_Tibial	ENSG00000175220	ARHGAP1	4.58699e-08	9.61154e-06
rs10769239	11	47130540	GTEx_v8	Artery_Tibial	ENSG00000180210	F2	5.02619e-10	6.69233e-11
rs10769239	11	47130540	GTEx_v8	Muscle_Skeletal	ENSG00000134574	DDB2	0.000103425	1.36664e-07
rs10769239	11	47130540	GTEx_v8	Muscle_Skeletal	ENSG00000175220	ARHGAP1	4.28045e-13	1.06279e-25
rs79044335	11	47200402	eQTLGen	eQTLGen_cis_eQTLs	ENSG00000025434	NR1H3	1.4501e-46	0
rs79044335	11	47200402	eQTLGen	eQTLGen_cis_eQTLs	ENSG00000110514	MADD	2.4606e-88	0
rs79044335	11	47200402	eQTLGen	eQTLGen_cis_eQTLs	ENSG00000134571	MYBPC3	2.8092e-21	0
rs79044335	11	47200402	eQTLGen	eQTLGen_cis_eQTLs	ENSG00000134574	DDB2	2.3501e-13	0
rs79044335	11	47200402	eQTLGen	eQTLGen_cis_eQTLs	ENSG00000134575	ACP2	4.1525e-09	3.23918e-05
rs79044335	11	47200402	eQTLGen	eQTLGen_cis_eQTLs	ENSG00000149182	ARFGAP2	3.2019e-25	0
rs79044335	11	47200402	eQTLGen	eQTLGen_cis_eQTLs	ENSG00000165916	PSMC3	1.0935e-12	0
rs79044335	11	47200402	eQTLGen	eQTLGen_cis_eQTLs	ENSG00000172247	C1QTNF4	3.091e-08	0.00013986
rs79044335	11	47200402	eQTLGen	eQTLGen_cis_eQTLs	ENSG00000175224	ATG13	2.4526e-08	0.000114723
rs79044335	11	47200402	eQTLGen	eQTLGen_cis_eQTLs	ENSG00000255197	RP11-750H9.5	4.8162e-09	3.23373e-05
rs79044335	11	47200402	GTEx_v8	Whole_Blood	ENSG00000110514	MADD	3.62668e-05	2.47653e-07
rs79044335	11	47200402	GTEx_v8	Artery_Tibial	ENSG00000110514	MADD	0.00047043	2.6133e-05
rs79044335	11	47200402	GTEx_v8	Artery_Tibial	ENSG00000149179	C11orf49	0.000227893	0.000636697
rs79044335	11	47200402	GTEx_v8	Artery_Tibial	ENSG00000165912	PACSIN3	3.64345e-09	1.77056e-06
rs79044335	11	47200402	GTEx_v8	Artery_Tibial	ENSG00000175224	ATG13	1.51679e-08	3.06615e-05
rs79044335	11	47200402	GTEx_v8	Muscle_Skeletal	ENSG00000110514	MADD	0.000190916	5.20504e-08
rs61895110	11	47557160	eQTLGen	eQTLGen_cis_eQTLs	ENSG00000025434	NR1H3	4.1314e-38	0
rs61895110	11	47557160	eQTLGen	eQTLGen_cis_eQTLs	ENSG00000030066	NUP160	6.7635e-06	0.0192773
rs61895110	11	47557160	eQTLGen	eQTLGen_cis_eQTLs	ENSG00000110514	MADD	1.1373e-88	0
rs61895110	11	47557160	eQTLGen	eQTLGen_cis_eQTLs	ENSG00000134571	MYBPC3	5.713e-50	0
rs61895110	11	47557160	eQTLGen	eQTLGen_cis_eQTLs	ENSG00000134574	DDB2	3.0281e-11	0
rs61895110	11	47557160	eQTLGen	eQTLGen_cis_eQTLs	ENSG00000134575	ACP2	2.0231e-07	0.000661136
rs61895110	11	47557160	eQTLGen	eQTLGen_cis_eQTLs	ENSG00000149182	ARFGAP2	1.1944e-13	0
rs61895110	11	47557160	eQTLGen	eQTLGen_cis_eQTLs	ENSG00000165916	PSMC3	1.9969e-25	0
rs61895110	11	47557160	eQTLGen	eQTLGen_cis_eQTLs	ENSG00000172247	C1QTNF4	3.5029e-30	0
rs61895110	11	47557160	eQTLGen	eQTLGen_cis_eQTLs	ENSG00000175224	ATG13	1.8192e-05	0.049688
rs61895110	11	47557160	eQTLGen	eQTLGen_cis_eQTLs	ENSG00000255197	RP11-750H9.5	5.7788e-14	0
rs61895110	11	47557160	GTEx_v8	Whole_Blood	ENSG00000110514	MADD	1.84469e-07	2.47653e-07
rs61895110	11	47557160	GTEx_v8	Artery_Tibial	ENSG00000110514	MADD	1.31795e-05	2.6133e-05
rs61895110	11	47557160	GTEx_v8	Artery_Tibial	ENSG00000149179	C11orf49	0.000285492	0.000636697
rs61895110	11	47557160	GTEx_v8	Artery_Tibial	ENSG00000165912	PACSIN3	0.000487517	1.77056e-06
rs61895110	11	47557160	GTEx_v8	Artery_Tibial	ENSG00000165916	PSMC3	5.09311e-06	2.90807e-10
rs112030310	11	47971246	eQTLGen	eQTLGen_cis_eQTLs	ENSG00000025434	NR1H3	3.9842e-26	0
rs112030310	11	47971246	eQTLGen	eQTLGen_cis_eQTLs	ENSG00000030066	NUP160	7.7855e-06	0.0221426
rs112030310	11	47971246	eQTLGen	eQTLGen_cis_eQTLs	ENSG00000109919	MTCH2	1.3991e-05	0.0390615
rs112030310	11	47971246	eQTLGen	eQTLGen_cis_eQTLs	ENSG00000110514	MADD	7.2186e-69	0
rs112030310	11	47971246	eQTLGen	eQTLGen_cis_eQTLs	ENSG00000134571	MYBPC3	9.267e-36	0
rs112030310	11	47971246	eQTLGen	eQTLGen_cis_eQTLs	ENSG00000134574	DDB2	8.5374e-10	1.3157e-05
rs112030310	11	47971246	eQTLGen	eQTLGen_cis_eQTLs	ENSG00000134575	ACP2	7.138e-10	6.58718e-06
rs112030310	11	47971246	eQTLGen	eQTLGen_cis_eQTLs	ENSG00000149182	ARFGAP2	3.9042e-09	2.59269e-05
rs112030310	11	47971246	eQTLGen	eQTLGen_cis_eQTLs	ENSG00000165916	PSMC3	2.8835e-11	0
rs112030310	11	47971246	eQTLGen	eQTLGen_cis_eQTLs	ENSG00000172247	C1QTNF4	9.8748e-27	0
rs112030310	11	47971246	eQTLGen	eQTLGen_cis_eQTLs	ENSG00000255197	RP11-750H9.5	3.5761e-08	0.000146041
rs112030310	11	47971246	GTEx_v8	Whole_Blood	ENSG00000110514	MADD	3.19213e-05	2.47653e-07
rs112030310	11	47971246	GTEx_v8	Artery_Tibial	ENSG00000110514	MADD	4.74786e-05	2.6133e-05
rs112030310	11	47971246	GTEx_v8	Artery_Tibial	ENSG00000165916	PSMC3	0.00046379	2.90807e-10
rs112030310	11	47971246	GTEx_v8	Muscle_Skeletal	ENSG00000172247	C1QTNF4	2.97794e-05	1.09673e-34
rs4988321	11	68174189	eQTLGen	eQTLGen_cis_eQTLs	ENSG00000110090	CPT1A	4.3238e-29	0
rs4988321	11	68174189	eQTLGen	eQTLGen_cis_eQTLs	ENSG00000110719	TCIRG1	5.0426e-08	0.000202378
rs4988321	11	68174189	eQTLGen	eQTLGen_cis_eQTLs	ENSG00000132740	IGHMBP2	1.0488e-09	1.31251e-05
rs4988321	11	68174189	eQTLGen	eQTLGen_cis_eQTLs	ENSG00000132749	MTL5	4.7237e-16	0
rs4988321	11	68174189	eQTLGen	eQTLGen_cis_eQTLs	ENSG00000197345	MRPL21	4.8742e-07	0.00158015
rs4988321	11	68174189	eQTLGen	eQTLGen_cis_eQTLs	ENSG00000212093	AP000807.1	1.6169e-11	0
rs7105218	11	68222461	eQTLGen	eQTLGen_cis_eQTLs	ENSG00000110075	PPP6R3	4.192e-17	0
rs7105218	11	68222461	eQTLGen	eQTLGen_cis_eQTLs	ENSG00000110090	CPT1A	2.2125e-67	0
rs7105218	11	68222461	eQTLGen	eQTLGen_cis_eQTLs	ENSG00000110719	TCIRG1	1.0037e-10	0
rs7105218	11	68222461	eQTLGen	eQTLGen_cis_eQTLs	ENSG00000132740	IGHMBP2	2.8266e-18	0
rs7105218	11	68222461	eQTLGen	eQTLGen_cis_eQTLs	ENSG00000132749	MTL5	4.8486e-40	0
rs7105218	11	68222461	eQTLGen	eQTLGen_cis_eQTLs	ENSG00000197345	MRPL21	3.5807e-19	0
rs7105218	11	68222461	eQTLGen	eQTLGen_cis_eQTLs	ENSG00000212093	AP000807.1	1.2565e-40	0
rs7105218	11	68222461	GTEx_v8	Whole_Blood	ENSG00000110075	PPP6R3	7.58869e-05	3.22853e-05
rs505429	11	86886650	eQTLGen	eQTLGen_cis_eQTLs	ENSG00000166575	TMEM135	2.1605e-06	0.00634564
rs5794803	11	112397264	GTEx_v8	Artery_Tibial	ENSG00000250303	RP11-356J5.12	0.000107079	6.92684e-08
rs7952251	11	112433438	eQTLGen	eQTLGen_cis_eQTLs	ENSG00000250303	RP11-356J5.12	1.0308e-07	0.000351715
rs7125263	11	112435379	eQTLGen	eQTLGen_cis_eQTLs	ENSG00000250303	RP11-356J5.12	1.8172e-13	0
rs7125263	11	112435379	GTEx_v8	Artery_Tibial	ENSG00000250303	RP11-356J5.12	5.65709e-05	6.92684e-08
rs10790255	11	118515579	eQTLGen	eQTLGen_cis_eQTLs	ENSG00000095139	ARCN1	2.7506e-21	0
rs10790255	11	118515579	eQTLGen	eQTLGen_cis_eQTLs	ENSG00000160593	AMICA1	1.4616e-05	0.0406019
rs10790255	11	118515579	eQTLGen	eQTLGen_cis_eQTLs	ENSG00000255422	AP002954.4	2.2057e-06	0.00650801
rs11048470	12	26487283	eQTLGen	eQTLGen_cis_eQTLs	ENSG00000123104	ITPR2	4.9433e-73	0
rs11048470	12	26487283	eQTLGen	eQTLGen_cis_eQTLs	ENSG00000256234	RP11-283G6.4	5.0144e-08	0.000202378
rs11048470	12	26487283	GTEx_v8	Artery_Tibial	ENSG00000123096	SSPN	5.54398e-05	1.04803e-29
rs1049380	12	26489544	eQTLGen	eQTLGen_cis_eQTLs	ENSG00000123104	ITPR2	1.1789e-72	0
rs1049380	12	26489544	eQTLGen	eQTLGen_cis_eQTLs	ENSG00000256234	RP11-283G6.4	4.4851e-08	0.00017744
rs1049380	12	26489544	GTEx_v8	Artery_Tibial	ENSG00000123096	SSPN	4.57081e-05	1.04803e-29
rs1049380	12	26489544	GTEx_v8	Artery_Tibial	ENSG00000123104	ITPR2	0.000140416	0.00576238
rs138648748	12	53727511	GTEx_v8	Whole_Blood	ENSG00000257605	RP11-680A11.5	2.89087e-06	3.59675e-05
rs138648748	12	53727511	GTEx_v8	Artery_Tibial	ENSG00000094914	AAAS	7.72079e-05	3.29623e-37
rs138648748	12	53727511	GTEx_v8	Artery_Tibial	ENSG00000135390	ATP5G2	7.11163e-06	6.31355e-23
rs138648748	12	53727511	GTEx_v8	Artery_Tibial	ENSG00000257605	RP11-680A11.5	1.51024e-05	4.24974e-05
rs138648748	12	53727511	GTEx_v8	Muscle_Skeletal	ENSG00000270175	RP11-793H13.11	1.24276e-05	4.32664e-13
rs12319419	12	54420776	eQTLGen	eQTLGen_cis_eQTLs	ENSG00000123405	NFE2	8.4285e-06	0.0237723
rs12319419	12	54420776	eQTLGen	eQTLGen_cis_eQTLs	ENSG00000139572	GPR84	1.2527e-08	6.41601e-05
rs12319419	12	54420776	eQTLGen	eQTLGen_cis_eQTLs	ENSG00000198353	HOXC4	8.3331e-07	0.00264433
rs12319419	12	54420776	eQTLGen	eQTLGen_cis_eQTLs	ENSG00000248265	RP11-834C11.3	8.733e-11	0
rs12319419	12	54420776	eQTLGen	eQTLGen_cis_eQTLs	ENSG00000250742	RP11-834C11.4	3.7854e-25	0
rs12319419	12	54420776	GTEx_v8	Artery_Tibial	ENSG00000248265	RP11-834C11.3	8.11631e-07	6.14878e-87
rs12319419	12	54420776	GTEx_v8	Artery_Tibial	ENSG00000250451	HOXC-AS1	7.21924e-06	2.29755e-24
rs12319419	12	54420776	GTEx_v8	Muscle_Skeletal	ENSG00000197757	HOXC6	5.41025e-08	0.000124053
rs12319419	12	54420776	GTEx_v8	Muscle_Skeletal	ENSG00000198353	HOXC4	3.4523e-05	0.00615783
rs12319419	12	54420776	GTEx_v8	Muscle_Skeletal	ENSG00000248265	RP11-834C11.3	1.29739e-07	1.69498e-112
rs7308105	12	54424123	eQTLGen	eQTLGen_cis_eQTLs	ENSG00000123415	SMUG1	5.5935e-06	0.015959
rs7308105	12	54424123	eQTLGen	eQTLGen_cis_eQTLs	ENSG00000139572	GPR84	9.8321e-09	5.78741e-05
rs7308105	12	54424123	eQTLGen	eQTLGen_cis_eQTLs	ENSG00000198353	HOXC4	5.331e-07	0.00172648
rs7308105	12	54424123	eQTLGen	eQTLGen_cis_eQTLs	ENSG00000248265	RP11-834C11.3	2.1071e-11	0
rs7308105	12	54424123	eQTLGen	eQTLGen_cis_eQTLs	ENSG00000250742	RP11-834C11.4	6.5573e-28	0
rs7308105	12	54424123	GTEx_v8	Artery_Tibial	ENSG00000248265	RP11-834C11.3	6.73845e-07	6.14878e-87
rs7308105	12	54424123	GTEx_v8	Artery_Tibial	ENSG00000250451	HOXC-AS1	1.75636e-05	2.29755e-24
rs7308105	12	54424123	GTEx_v8	Muscle_Skeletal	ENSG00000172789	HOXC5	0.000209879	0.0343727
rs7308105	12	54424123	GTEx_v8	Muscle_Skeletal	ENSG00000197757	HOXC6	6.45943e-07	0.000124053
rs7308105	12	54424123	GTEx_v8	Muscle_Skeletal	ENSG00000198353	HOXC4	2.29724e-05	0.00615783
rs7308105	12	54424123	GTEx_v8	Muscle_Skeletal	ENSG00000248265	RP11-834C11.3	1.63881e-09	1.69498e-112
rs765634	12	54432997	eQTLGen	eQTLGen_cis_eQTLs	ENSG00000123405	NFE2	1.5212e-05	0.041997
rs765634	12	54432997	eQTLGen	eQTLGen_cis_eQTLs	ENSG00000139572	GPR84	3.7508e-08	0.000152294
rs765634	12	54432997	eQTLGen	eQTLGen_cis_eQTLs	ENSG00000198353	HOXC4	3.9613e-06	0.011442
rs765634	12	54432997	eQTLGen	eQTLGen_cis_eQTLs	ENSG00000248265	RP11-834C11.3	1.1838e-10	0
rs765634	12	54432997	eQTLGen	eQTLGen_cis_eQTLs	ENSG00000250742	RP11-834C11.4	5.1453e-25	0
rs765634	12	54432997	GTEx_v8	Artery_Tibial	ENSG00000037965	HOXC8	0.000178782	0.00248973
rs765634	12	54432997	GTEx_v8	Artery_Tibial	ENSG00000248265	RP11-834C11.3	4.40549e-08	6.14878e-87
rs765634	12	54432997	GTEx_v8	Artery_Tibial	ENSG00000250451	HOXC-AS1	1.2906e-07	2.29755e-24
rs765634	12	54432997	GTEx_v8	Muscle_Skeletal	ENSG00000197757	HOXC6	9.89642e-06	0.000124053
rs765634	12	54432997	GTEx_v8	Muscle_Skeletal	ENSG00000198353	HOXC4	0.000194934	0.00615783
rs765634	12	54432997	GTEx_v8	Muscle_Skeletal	ENSG00000248265	RP11-834C11.3	6.22935e-11	1.69498e-112
rs7297416	12	54443090	eQTLGen	eQTLGen_cis_eQTLs	ENSG00000123405	NFE2	1.0203e-09	1.31285e-05
rs7297416	12	54443090	eQTLGen	eQTLGen_cis_eQTLs	ENSG00000139572	GPR84	4.3422e-09	3.23771e-05
rs7297416	12	54443090	eQTLGen	eQTLGen_cis_eQTLs	ENSG00000250742	RP11-834C11.4	4.7184e-15	0
rs7297416	12	54443090	GTEx_v8	Artery_Tibial	ENSG00000248265	RP11-834C11.3	6.4924e-07	6.14878e-87
rs7297416	12	54443090	GTEx_v8	Artery_Tibial	ENSG00000250451	HOXC-AS1	7.60098e-05	2.29755e-24
rs7297416	12	54443090	GTEx_v8	Muscle_Skeletal	ENSG00000248265	RP11-834C11.3	1.29629e-07	1.69498e-112
rs10858944	12	90419192	eQTLGen	eQTLGen_cis_eQTLs	ENSG00000257594	GALNT4	7.945e-28	0
rs9533090	13	42951449	eQTLGen	eQTLGen_cis_eQTLs	ENSG00000023516	AKAP11	2.5853e-10	0
rs78667121	13	43200103	eQTLGen	eQTLGen_cis_eQTLs	ENSG00000133106	EPSTI1	1.3966e-05	0.0389905
rs3118904	13	51100097	eQTLGen	eQTLGen_cis_eQTLs	ENSG00000123179	EBPL	4.6648e-25	0
rs3118904	13	51100097	eQTLGen	eQTLGen_cis_eQTLs	ENSG00000176124	DLEU1	2.0318e-07	0.000661136
rs9515218	13	111109859	eQTLGen	eQTLGen_cis_eQTLs	ENSG00000139832	RAB20	4.3951e-13	0
rs9559805	13	111115080	eQTLGen	eQTLGen_cis_eQTLs	ENSG00000139832	RAB20	4.3642e-15	0
rs9559810	13	111117077	eQTLGen	eQTLGen_cis_eQTLs	ENSG00000139832	RAB20	5.011e-13	0
rs1286083	14	91442779	eQTLGen	eQTLGen_cis_eQTLs	ENSG00000100784	RPS6KA5	4.4833e-10	0
rs1286083	14	91442779	eQTLGen	eQTLGen_cis_eQTLs	ENSG00000133943	C14orf159	1.0145e-51	0
rs2414098	15	51537806	eQTLGen	eQTLGen_cis_eQTLs	ENSG00000081014	AP4E1	1.018e-42	0
rs2414098	15	51537806	eQTLGen	eQTLGen_cis_eQTLs	ENSG00000104093	DMXL2	7.7008e-07	0.00244921
rs2414098	15	51537806	eQTLGen	eQTLGen_cis_eQTLs	ENSG00000138600	SPPL2A	5.1881e-30	0
rs2414098	15	51537806	GTEx_v8	Muscle_Skeletal	ENSG00000138600	SPPL2A	0.000184171	6.47097e-13
rs12916774	15	101710165	eQTLGen	eQTLGen_cis_eQTLs	ENSG00000131873	CHSY1	2.1483e-53	0
rs12916774	15	101710165	eQTLGen	eQTLGen_cis_eQTLs	ENSG00000259182	RP11-424I19.2	7.2985e-30	0
rs12916774	15	101710165	eQTLGen	eQTLGen_cis_eQTLs	ENSG00000259376	RP11-505E24.3	1.9533e-06	0.00572644
rs12916774	15	101710165	eQTLGen	eQTLGen_cis_eQTLs	ENSG00000259755	RP11-505E24.2	3.7545e-07	0.00117611
rs12916774	15	101710165	GTEx_v8	Whole_Blood	ENSG00000259182	RP11-424I19.2	3.92542e-05	2.13318e-06
rs11630618	15	101710434	eQTLGen	eQTLGen_cis_eQTLs	ENSG00000131873	CHSY1	2.4611e-53	0
rs11630618	15	101710434	eQTLGen	eQTLGen_cis_eQTLs	ENSG00000259182	RP11-424I19.2	5.8199e-28	0
rs11630618	15	101710434	eQTLGen	eQTLGen_cis_eQTLs	ENSG00000259376	RP11-505E24.3	1.8078e-06	0.00534096
rs11630618	15	101710434	eQTLGen	eQTLGen_cis_eQTLs	ENSG00000259755	RP11-505E24.2	3.5806e-07	0.00113946
rs117208012	16	347063	eQTLGen	eQTLGen_cis_eQTLs	ENSG00000103126	AXIN1	3.7468e-09	2.59403e-05
rs117208012	16	347063	eQTLGen	eQTLGen_cis_eQTLs	ENSG00000129925	TMEM8A	6.8848e-57	0
rs117208012	16	347063	eQTLGen	eQTLGen_cis_eQTLs	ENSG00000130656	HBZ	2.5207e-15	0
rs117208012	16	347063	eQTLGen	eQTLGen_cis_eQTLs	ENSG00000130731	C16orf13	1.5138e-06	0.00456373
rs12719801	16	381141	eQTLGen	eQTLGen_cis_eQTLs	ENSG00000086504	MRPL28	1.0865e-10	0
rs12719801	16	381141	eQTLGen	eQTLGen_cis_eQTLs	ENSG00000086506	HBQ1	9.7972e-19	0
rs12719801	16	381141	eQTLGen	eQTLGen_cis_eQTLs	ENSG00000103202	NME4	2.1834e-63	0
rs12719801	16	381141	eQTLGen	eQTLGen_cis_eQTLs	ENSG00000127578	WFIKKN1	8.2113e-06	0.0232349
rs12719801	16	381141	eQTLGen	eQTLGen_cis_eQTLs	ENSG00000129925	TMEM8A	3.27170000000001e-310	0
rs12719801	16	381141	eQTLGen	eQTLGen_cis_eQTLs	ENSG00000130656	HBZ	1.9917e-236	0
rs12719801	16	381141	eQTLGen	eQTLGen_cis_eQTLs	ENSG00000130731	C16orf13	8.5822e-28	0
rs12719801	16	381141	eQTLGen	eQTLGen_cis_eQTLs	ENSG00000161980	POLR3K	2.8413e-10	0
rs12719801	16	381141	eQTLGen	eQTLGen_cis_eQTLs	ENSG00000161981	SNRNP25	4.062e-11	0
rs12719801	16	381141	eQTLGen	eQTLGen_cis_eQTLs	ENSG00000167930	ITFG3	1.949e-09	1.95784e-05
rs12719801	16	381141	eQTLGen	eQTLGen_cis_eQTLs	ENSG00000242612	DECR2	3.0839e-16	0
rs12719801	16	381141	eQTLGen	eQTLGen_cis_eQTLs	ENSG00000268836	LA16c-OS12.2	7.1875e-14	0
rs12719801	16	381141	GTEx_v8	Whole_Blood	ENSG00000086504	MRPL28	2.69983e-05	6.86844e-13
rs12719801	16	381141	GTEx_v8	Whole_Blood	ENSG00000103202	NME4	4.73984e-06	2.46898e-29
rs12719801	16	381141	GTEx_v8	Whole_Blood	ENSG00000130656	HBZ	4.91781e-06	4.61068e-70
rs12719801	16	381141	GTEx_v8	Artery_Tibial	ENSG00000076344	RGS11	4.01199e-10	1.7682e-60
rs12719801	16	381141	GTEx_v8	Artery_Tibial	ENSG00000086504	MRPL28	4.47644e-09	4.1546e-18
rs12719801	16	381141	GTEx_v8	Artery_Tibial	ENSG00000103126	AXIN1	6.12058e-06	0.00804569
rs12719801	16	381141	GTEx_v8	Artery_Tibial	ENSG00000129925	TMEM8A	1.67217e-18	1.45734e-43
rs12719801	16	381141	GTEx_v8	Muscle_Skeletal	ENSG00000076344	RGS11	5.29449e-06	1.3006e-41
rs12719801	16	381141	GTEx_v8	Muscle_Skeletal	ENSG00000129925	TMEM8A	6.60424e-15	2.19072e-25
rs12719801	16	381141	GTEx_v8	Muscle_Skeletal	ENSG00000268836	LA16c-OS12.2	1.98089e-05	1.84498e-10
rs8046561	16	1526251	eQTLGen	eQTLGen_cis_eQTLs	ENSG00000103249	CLCN7	1.2565e-40	0
rs8046561	16	1526251	eQTLGen	eQTLGen_cis_eQTLs	ENSG00000103275	UBE2I	4.2798e-09	3.23792e-05
rs8046561	16	1526251	eQTLGen	eQTLGen_cis_eQTLs	ENSG00000131634	TMEM204	4.4697e-15	0
rs8046561	16	1526251	eQTLGen	eQTLGen_cis_eQTLs	ENSG00000260051	LA16c-390E6.4	1.9785e-10	0
rs8046561	16	1526251	GTEx_v8	Whole_Blood	ENSG00000103249	CLCN7	8.10805e-05	3.97996e-65
17:2026417_GA_G	17	2026417	GTEx_v8	Artery_Tibial	ENSG00000167720	SRR	3.57933e-06	4.93154e-76
17:2026417_GA_G	17	2026417	GTEx_v8	Muscle_Skeletal	ENSG00000167720	SRR	3.902e-10	4.61484e-96
rs146808712	17	7785257	GTEx_v8	Whole_Blood	ENSG00000132510	KDM6B	3.45493e-06	0.00635607
rs146808712	17	7785257	GTEx_v8	Whole_Blood	ENSG00000170004	CHD3	2.97979e-05	1.07046e-09
rs146808712	17	7785257	GTEx_v8	Artery_Tibial	ENSG00000132510	KDM6B	1.45447e-09	3.14328e-09
rs146808712	17	7785257	GTEx_v8	Artery_Tibial	ENSG00000183011	LSMD1	1.67231e-10	4.03363e-09
rs11868381	17	7957207	eQTLGen	eQTLGen_cis_eQTLs	ENSG00000132510	KDM6B	1.2338e-11	0
rs11868381	17	7957207	eQTLGen	eQTLGen_cis_eQTLs	ENSG00000141504	SAT2	1.6288e-10	0
rs11868381	17	7957207	eQTLGen	eQTLGen_cis_eQTLs	ENSG00000161944	ASGR2	2.3494e-09	2.60501e-05
rs11868381	17	7957207	eQTLGen	eQTLGen_cis_eQTLs	ENSG00000167874	TMEM88	2.919e-11	0
rs11868381	17	7957207	eQTLGen	eQTLGen_cis_eQTLs	ENSG00000170004	CHD3	3.8671e-06	0.0111627
rs11868381	17	7957207	eQTLGen	eQTLGen_cis_eQTLs	ENSG00000170037	CNTROB	2.2617e-14	0
rs11868381	17	7957207	eQTLGen	eQTLGen_cis_eQTLs	ENSG00000179593	ALOX15B	2.5827e-08	0.00011465
rs11868381	17	7957207	eQTLGen	eQTLGen_cis_eQTLs	ENSG00000182224	CYB5D1	1.6466e-83	0
rs11868381	17	7957207	eQTLGen	eQTLGen_cis_eQTLs	ENSG00000183011	LSMD1	1.608e-11	0
rs11868381	17	7957207	eQTLGen	eQTLGen_cis_eQTLs	ENSG00000214999	AC129492.6	4.0047e-09	3.24002e-05
rs11868381	17	7957207	eQTLGen	eQTLGen_cis_eQTLs	ENSG00000239697	TNFSF12	1.5973e-21	0
rs11868381	17	7957207	GTEx_v8	Whole_Blood	ENSG00000170004	CHD3	1.86134e-05	1.07046e-09
17:41782865_AG_A	17	41782865	GTEx_v8	Artery_Tibial	ENSG00000167941	SOST	6.6424e-14	1.37033e-33
rs4792908	17	41789246	eQTLGen	eQTLGen_cis_eQTLs	ENSG00000141349	G6PC3	2.0898e-08	0.000108488
rs4792908	17	41789246	eQTLGen	eQTLGen_cis_eQTLs	ENSG00000267080	ASB16-AS1	1.7709e-10	0
rs4792908	17	41789246	GTEx_v8	Artery_Tibial	ENSG00000167941	SOST	4.81802e-13	1.37033e-33
rs2741856	17	41826839	eQTLGen	eQTLGen_cis_eQTLs	ENSG00000005102	MEOX1	3.8304e-07	0.0012005
rs2741856	17	41826839	eQTLGen	eQTLGen_cis_eQTLs	ENSG00000141349	G6PC3	8.9237e-07	0.00281457
rs2741856	17	41826839	eQTLGen	eQTLGen_cis_eQTLs	ENSG00000267080	ASB16-AS1	9.6264e-06	0.0272749
rs2741856	17	41826839	GTEx_v8	Artery_Tibial	ENSG00000167941	SOST	1.29609e-08	1.37033e-33
rs34814687	17	41862277	eQTLGen	eQTLGen_cis_eQTLs	ENSG00000005102	MEOX1	6.0818e-07	0.00195113
rs34814687	17	41862277	eQTLGen	eQTLGen_cis_eQTLs	ENSG00000141349	G6PC3	9.1119e-08	0.00033327
rs34814687	17	41862277	eQTLGen	eQTLGen_cis_eQTLs	ENSG00000267080	ASB16-AS1	1.9337e-07	0.000636466
rs34814687	17	41862277	GTEx_v8	Artery_Tibial	ENSG00000141349	G6PC3	0.000126416	2.25303e-15
rs34814687	17	41862277	GTEx_v8	Artery_Tibial	ENSG00000167941	SOST	4.53206e-07	1.37033e-33
rs228757	17	42164885	eQTLGen	eQTLGen_cis_eQTLs	ENSG00000004939	SLC4A1	9.8761e-10	1.31311e-05
rs228757	17	42164885	eQTLGen	eQTLGen_cis_eQTLs	ENSG00000013306	SLC25A39	3.2785e-10	0
rs228757	17	42164885	eQTLGen	eQTLGen_cis_eQTLs	ENSG00000030582	GRN	8.5332e-15	0
rs228757	17	42164885	eQTLGen	eQTLGen_cis_eQTLs	ENSG00000108309	RUNDC3A	5.0818e-07	0.00165947
rs228757	17	42164885	eQTLGen	eQTLGen_cis_eQTLs	ENSG00000108312	UBTF	3.1478e-22	0
rs228757	17	42164885	eQTLGen	eQTLGen_cis_eQTLs	ENSG00000108828	VAT1	7.3257e-06	0.0208664
rs228757	17	42164885	eQTLGen	eQTLGen_cis_eQTLs	ENSG00000108852	MPP2	4.2371e-06	0.0121417
rs228757	17	42164885	eQTLGen	eQTLGen_cis_eQTLs	ENSG00000125319	C17orf53	4.6933e-34	0
rs228757	17	42164885	eQTLGen	eQTLGen_cis_eQTLs	ENSG00000141349	G6PC3	1.853e-31	0
rs228757	17	42164885	eQTLGen	eQTLGen_cis_eQTLs	ENSG00000161664	ASB16	9.2412e-21	0
rs228757	17	42164885	eQTLGen	eQTLGen_cis_eQTLs	ENSG00000168591	TMUB2	3.4097e-31	0
rs228757	17	42164885	eQTLGen	eQTLGen_cis_eQTLs	ENSG00000260793	RP5-882C2.2	2.5258e-10	0
rs228757	17	42164885	eQTLGen	eQTLGen_cis_eQTLs	ENSG00000267080	ASB16-AS1	3.27170000000001e-310	0
rs228757	17	42164885	eQTLGen	eQTLGen_cis_eQTLs	ENSG00000267166	RP11-527L4.5	7.8863e-10	1.31622e-05
rs228757	17	42164885	GTEx_v8	Whole_Blood	ENSG00000161664	ASB16	7.69191e-05	4.79145e-05
rs228757	17	42164885	GTEx_v8	Whole_Blood	ENSG00000267080	ASB16-AS1	1.33338e-19	2.53283e-25
rs228757	17	42164885	GTEx_v8	Artery_Tibial	ENSG00000267080	ASB16-AS1	6.09562e-07	8.69497e-07
rs228757	17	42164885	GTEx_v8	Muscle_Skeletal	ENSG00000161664	ASB16	1.62889e-19	4.31854e-33
rs79049182	17	47928342	eQTLGen	eQTLGen_cis_eQTLs	ENSG00000204584	RP11-304F15.3	2.6275e-08	0.000114635
rs884205	18	60054857	eQTLGen	eQTLGen_cis_eQTLs	ENSG00000141655	TNFRSF11A	1.6828e-14	0
rs884205	18	60054857	eQTLGen	eQTLGen_cis_eQTLs	ENSG00000197563	PIGN	1.6977e-133	0
rs2957137	18	60066888	eQTLGen	eQTLGen_cis_eQTLs	ENSG00000141655	TNFRSF11A	6.0444e-12	0
rs2957137	18	60066888	eQTLGen	eQTLGen_cis_eQTLs	ENSG00000197563	PIGN	1.0191e-187	0
rs3790159	20	10639923	eQTLGen	eQTLGen_cis_eQTLs	ENSG00000125863	MKKS	2.0739e-18	0
rs3790160	20	10639988	eQTLGen	eQTLGen_cis_eQTLs	ENSG00000125863	MKKS	1.0791e-18	0
rs2235811	20	10644158	eQTLGen	eQTLGen_cis_eQTLs	ENSG00000125863	MKKS	1.483e-19	0
rs927059	20	21914194	GTEx_v8	Muscle_Skeletal	ENSG00000125813	PAX1	4.39924e-06	2.55799e-05
rs7277076	21	37836973	GTEx_v8	Artery_Tibial	ENSG00000159259	CHAF1B	2.55685e-05	3.0171e-06
rs7277076	21	37836973	GTEx_v8	Muscle_Skeletal	ENSG00000233818	AP000695.4	4.66735e-05	5.05299e-15
