# Supplementary material for: Genome-wide Association Studies of over 30,000 Samples with Bone Mineral Density at Multiple Skeletal Sites and Its Clinical Relevance
Source: Genomics Proteomics Bioinformatics. 2025 Nov 5;23(5):qzaf097. doi: 10.1093/gpbjnl/qzaf097 (PMC12996891; doi:10.1093/gpbjnl/qzaf097)
Supplement: qzaf097_Supplementary_Data [file qzaf097_supplementary_data.zip › Table S5.xlsx]

## Sheet: Sheet1
Table S5 The result of MR methods
Exposure	Outcome	beta	se	P	Pintercept	PHEIDI	Method
ABCA1 gene expression in whole blood tissue from eQTLGen	Lumbar spine BMD	0.193	0.075	0.01	NA	0.135	Summary-based Mendelian randomization method
ABCA1 gene expression in whole blood tissue from eQTLGen	Lumbar spine BMD	0.193	0.061	0.002	NA	NA	Weighted median method
ABCA1 gene expression in whole blood tissue from eQTLGen	Lumbar spine BMD	0.125	0.07	0.073	NA	NA	Maximum likelihood method
ABCA1 gene expression in whole blood tissue from eQTLGen	Lumbar spine BMD	0.207	0.067	0.002	NA	NA	Weighted mode method
ABCA1 gene expression in whole blood tissue from eQTLGen	Lumbar spine BMD	0.654	0.211	0.002	0.01	NA	MR-Egger regression
ABCA1 gene expression in whole blood tissue from eQTLGen	Femur neck BMD	0.175	0.175	0.017	NA	0.702	Summary-based Mendelian randomization method
ABCA1 gene expression in whole blood tissue from eQTLGen	Femur neck BMD	0.16	0.055	0.004	NA	NA	Weighted median method
ABCA1 gene expression in whole blood tissue from eQTLGen	Femur neck BMD	0.119	0.045	0.009	NA	NA	Maximum likelihood method
ABCA1 gene expression in whole blood tissue from eQTLGen	Femur neck BMD	0.153	0.063	0.015	NA	NA	Weighted mode method
ABCA1 gene expression in whole blood tissue from eQTLGen	Femur neck BMD	0.326	0.205	0.112	0.3	NA	MR-Egger regression
ABCA1 gene expression in whole blood tissue from eQTLGen	Femur total BMD	0.176	0.176	0.017	NA	0.323	Summary-based Mendelian randomization method
ABCA1 gene expression in whole blood tissue from eQTLGen	Femur total BMD	0.155	0.057	0.006	NA	NA	Weighted median method
ABCA1 gene expression in whole blood tissue from eQTLGen	Femur total BMD	0.112	0.05	0.027	NA	NA	Maximum likelihood method
ABCA1 gene expression in whole blood tissue from eQTLGen	Femur total BMD	0.169	0.063	0.008	NA	NA	Weighted mode method
ABCA1 gene expression in whole blood tissue from eQTLGen	Femur total BMD	0.415	0.205	0.043	0.129	NA	MR-Egger regression
ABCA1 gene expression in whole blood tissue from eQTLGen	Pelvis BMD	0.185	0.074	0.012	NA	0.412	Summary-based Mendelian randomization method
ABCA1 gene expression in whole blood tissue from eQTLGen	Pelvis BMD	0.115	0.059	0.051	NA	NA	Weighted median method
ABCA1 gene expression in whole blood tissue from eQTLGen	Pelvis BMD	0.088	0.053	0.093	NA	NA	Maximum likelihood method
ABCA1 gene expression in whole blood tissue from eQTLGen	Pelvis BMD	0.153	0.073	0.037	NA	NA	Weighted mode method
ABCA1 gene expression in whole blood tissue from eQTLGen	Pelvis BMD	0.432	0.205	0.035	0.084	NA	MR-Egger regression
ABCA1 gene expression in whole blood tissue from eQTLGen	Trunk BMD	0.219148	0.0742574	0.003165	NA	0.2225	Summary-based Mendelian randomization method
ABCA1 gene expression in whole blood tissue from eQTLGen	Trunk BMD	0.539673	0.239813	0.024424	NA	NA	Weighted median method
ABCA1 gene expression in whole blood tissue from eQTLGen	Trunk BMD	0.150585	0.062298	0.015642	NA	NA	Maximum likelihood method
ABCA1 gene expression in whole blood tissue from eQTLGen	Trunk BMD	0.102477	0.068098	0.132363	NA	NA	Weighted mode method
ABCA1 gene expression in whole blood tissue from eQTLGen	Trunk BMD	0.185823	0.067585	0.005969	0.0606	NA	MR-Egger regression
SWAP70 gene expression in whole blood tissue from eQTLGen	Leg BMD	0.085	0.03	0.004	NA	0.024	Summary-based Mendelian randomization method
SWAP70 gene expression in whole blood tissue from eQTLGen	Leg BMD	0.071	0.026	0.006	NA	NA	Weighted median method
SWAP70 gene expression in whole blood tissue from eQTLGen	Leg BMD	0.052	0.03	0.076	NA	NA	Maximum likelihood method
SWAP70 gene expression in whole blood tissue from eQTLGen	Leg BMD	0.076	0.027	0.005	NA	NA	Weighted mode method
SWAP70 gene expression in whole blood tissue from eQTLGen	Leg BMD	0.138	0.048	0.004	0.041	NA	MR-Egger regression
Circulating SWAP70	Leg BMD	0.029	0.013	0.027	NA	NA	Inverse-variance weighted method
Circulating SWAP70	Leg BMD	0.039	0.027	0.025	NA	NA	Weighted median method
PAX1 gene expression in the muscle skeletal tissue from GTEx.	Femur neck BMD	0.158	0.046	0.000533	NA	0.19	Summary-based Mendelian randomization method
CCR1 gene expression in whole blood tissue from eQTLGen	head BMD	-0.025	0.024	0.293	NA	NA	Weighted median method
CCR1 gene expression in whole blood tissue from eQTLGen	head BMD	-0.03	0.023	0.201	NA	NA	Maximum likelihood method
CCR1 gene expression in whole blood tissue from eQTLGen	head BMD	-0.02	0.022	0.375	NA	NA	Weighted mode method
CCR1 gene expression in whole blood tissue from eQTLGen	head BMD	0.001	0.044	0.983	0.418	NA	MR-Egger regression
CCR1 gene expression in whole blood tissue from eQTLGen	Total BMD	-0.054	0.026	0.038	NA	NA	Weighted median method
CCR1 gene expression in whole blood tissue from eQTLGen	Total BMD	-0.058	0.025	0.022	NA	NA	Maximum likelihood method
CCR1 gene expression in whole blood tissue from eQTLGen	Total BMD	-0.013	0.024	0.58	NA	NA	Weighted mode method
CCR1 gene expression in whole blood tissue from eQTLGen	Total BMD	-0.008	0.045	0.862	0.191	NA	MR-Egger regression
NCOR1 gene expression in whole blood tissue from eQTLGen	Head BMD	0.095	0.02	3.83e-06	NA	NA	Weighted median method
NCOR1 gene expression in whole blood tissue from eQTLGen	Head BMD	0.096	0.022	1.08e-05	NA	NA	Maximum likelihood method
NCOR1 gene expression in whole blood tissue from eQTLGen	Head BMD	0.095	0.019	4.22e-07	NA	NA	Weighted mode method
NCOR1 gene expression in whole blood tissue from eQTLGen	Head BMD	0.081	0.046	0.078	0.704	NA	MR-Egger regression
NCOR1 gene expression in whole blood tissue from eQTLGen	Total BMD	0.116	0.021	2.35e-08	NA	NA	Weighted median method
NCOR1 gene expression in whole blood tissue from eQTLGen	Total BMD	0.113	0.023	1.34e-06	NA	NA	Maximum likelihood method
NCOR1 gene expression in whole blood tissue from eQTLGen	Total BMD	0.116	0.019	1.65e-09	NA	NA	Weighted mode method
NCOR1 gene expression in whole blood tissue from eQTLGen	Total BMD	0.141	0.045	0.002	0.458	NA	MR-Egger regression
SREBF1 gene expression in whole blood tissue from eQTLGen	Head BMD	-0.147	0.031	1.51e-06	NA	NA	Weighted median method
SREBF1 gene expression in whole blood tissue from eQTLGen	Head BMD	-0.141	0.028	3.12e-07	NA	NA	Maximum likelihood method
SREBF1 gene expression in whole blood tissue from eQTLGen	Head BMD	-0.146	0.032	6.53e-06	NA	NA	Weighted mode method
SREBF1 gene expression in whole blood tissue from eQTLGen	Head BMD	-0.157	0.058	0.006	0.742	NA	MR-Egger regression
SREBF1 gene expression in whole blood tissue from eQTLGen	Total BMD	-0.117	0.03	7.97e-05	NA	NA	Weighted median method
SREBF1 gene expression in whole blood tissue from eQTLGen	Total BMD	-0.116	0.027	2.4e-05	NA	NA	Maximum likelihood method
SREBF1 gene expression in whole blood tissue from eQTLGen	Total BMD	-0.121	0.032	0.000141	NA	NA	Weighted mode method
SREBF1 gene expression in whole blood tissue from eQTLGen	Total BMD	-0.119	0.054	0.027	0.942	NA	MR-Egger regression
ATF1 gene expression in whole blood tissue from eQTLGen	Total BMD	0.106272	0.0270098	8.33469e-05	0.0250517	0.938084	Summary-based Mendelian randomization method
BMP2 gene expression in whole blood tissue from eQTLGen	Spine BMD	0.186669	0.0467629	6.55694e-05	0.045986	0.345975	Summary-based Mendelian randomization method
BRCA1 gene expression in whole blood tissue from eQTLGen	Femur neck BMD	0.140963	0.0334367	2.48882e-05	0.0130912	0.411971	Summary-based Mendelian randomization method
CCR1 gene expression in whole blood tissue from eQTLGen	head BMD	-0.0786148	0.0164504	1.7625e-06	0.00370829	0.0939855	Summary-based Mendelian randomization method
CCR1 gene expression in whole blood tissue from eQTLGen	Total BMD	-0.0841484	0.0164563	3.16317e-07	0.000332766	0.0534194	Summary-based Mendelian randomization method
CCRL2 gene expression in whole blood tissue from eQTLGen	Trunk BMD	0.251111	0.0638125	8.31523e-05	0.0437381	0.0695862	Summary-based Mendelian randomization method
ENO1 gene expression in whole blood tissue from eQTLGen	Total BMD	0.161964	0.044179	0.000246304	0.0471112	0.200433	Summary-based Mendelian randomization method
ESR1 gene expression in whole blood tissue from eQTLGen	head BMD	-0.296393	0.0701672	2.39906e-05	0.00841269	0.355814	Summary-based Mendelian randomization method
ESR1 gene expression in whole blood tissue from eQTLGen	Leg BMD	-0.585517	0.0785627	9.13357e-14	1.9217e-10	0.0779629	Summary-based Mendelian randomization method
ESR1 gene expression in whole blood tissue from eQTLGen	Pelvis BMD	-0.556443	0.077521	7.0757e-13	1.48873e-09	0.052016	Summary-based Mendelian randomization method
ESR1 gene expression in whole blood tissue from eQTLGen	Rib BMD	-0.660625	0.0814275	4.93676e-16	1.03869e-12	0.150217	Summary-based Mendelian randomization method
ESR1 gene expression in whole blood tissue from eQTLGen	Spine BMD	-0.685661	0.0824348	8.97527e-17	1.8884e-13	0.0953374	Summary-based Mendelian randomization method
ESR1 gene expression in whole blood tissue from eQTLGen	Total BMD	-0.638012	0.0805396	2.34261e-15	4.92884e-12	0.0603938	Summary-based Mendelian randomization method
ESR1 gene expression in whole blood tissue from eQTLGen	Trunk BMD	-0.674354	0.0819768	1.9331e-16	4.06725e-13	0.0562193	Summary-based Mendelian randomization method
ESR1 gene expression in whole blood tissue from eQTLGen	Femur total BMD	-0.457107	0.0742729	7.53493e-10	1.58535e-06	0.107714	Summary-based Mendelian randomization method
ESR1 gene expression in whole blood tissue from eQTLGen	Femur neck BMD	-0.40542	0.0727884	2.54961e-08	5.36438e-05	0.199542	Summary-based Mendelian randomization method
FZD7 gene expression in whole blood tissue from eQTLGen	Arms BMD	0.64892	0.140416	3.81144e-06	0.00400963	0.191948	Summary-based Mendelian randomization method
KDM6B gene expression in whole blood tissue from eQTLGen	Femur neck BMD	0.323792	0.0665834	1.15649e-06	0.00121663	0.0712817	Summary-based Mendelian randomization method
MDM4 gene expression in whole blood tissue from eQTLGen	head BMD	0.262047	0.0672456	9.74436e-05	0.0205021	0.601932	Summary-based Mendelian randomization method
MPG gene expression in whole blood tissue from eQTLGen	head BMD	-0.278988	0.0760329	0.000243209	0.0341141	0.1599	Summary-based Mendelian randomization method
NCOR1 gene expression in whole blood tissue from eQTLGen	head BMD	0.103053	0.0261254	7.99495e-05	0.0186904	0.158237	Summary-based Mendelian randomization method
NCOR1 gene expression in whole blood tissue from eQTLGen	Total BMD	0.109078	0.0261404	3.00916e-05	0.0126625	0.45784	Summary-based Mendelian randomization method
PLEC gene expression in whole blood tissue from eQTLGen	head BMD	0.112318	0.0282179	6.88054e-05	0.0180958	0.0586796	Summary-based Mendelian randomization method
SREBF1 gene expression in whole blood tissue from eQTLGen	head BMD	-0.156632	0.0358819	1.26994e-05	0.00534392	0.292848	Summary-based Mendelian randomization method
SREBF1 gene expression in whole blood tissue from eQTLGen	Total BMD	-0.130736	0.0357675	0.000257023	0.0450648	0.674896	Summary-based Mendelian randomization method
TUFM gene expression in whole blood tissue from eQTLGen	Femur total BMD	-0.040614	0.00992241	4.25534e-05	0.0298441	0.836087	Summary-based Mendelian randomization method
