# Supplementary material for: Genome-wide Association Studies of over 30,000 Samples with Bone Mineral Density at Multiple Skeletal Sites and Its Clinical Relevance
Source: Genomics Proteomics Bioinformatics. 2025 Nov 5;23(5):qzaf097. doi: 10.1093/gpbjnl/qzaf097 (PMC12996891; doi:10.1093/gpbjnl/qzaf097)
Supplement: qzaf097_Supplementary_Data [file qzaf097_supplementary_data.zip › Table S6.xlsx]

## Sheet: Sheet1
Table S6 The HiC annotation results for BMD-related independent SNP
region1	region2	FDR	type	DB	tissue/cell	inter/intra	SNPs	genes
1:22400001-22440000	1:22440001-22480000	1.28181e-14	HiC	GSE87112	Mesenchymal_Stem_Cell	intra	1:22426386_AAGCTTGTCCAAGAATTCAGAGCT_A	ENSG00000162552
1:22400001-22440000	1:22560001-22600000	1.24348e-20	HiC	GSE87112	Mesenchymal_Stem_Cell	intra	1:22426386_AAGCTTGTCCAAGAATTCAGAGCT_A	ENSG00000266564
1:22400001-22440000	1:22640001-22680000	5.51609e-95	HiC	GSE87112	Mesenchymal_Stem_Cell	intra	1:22426386_AAGCTTGTCCAAGAATTCAGAGCT_A	ENSG00000234397
1:22400001-22440000	1:22760001-22800000	3.62844e-32	HiC	GSE87112	Mesenchymal_Stem_Cell	intra	1:22426386_AAGCTTGTCCAAGAATTCAGAGCT_A	ENSG00000184677
1:22400001-22440000	1:22840001-22880000	7.28796e-33	HiC	GSE87112	Mesenchymal_Stem_Cell	intra	1:22426386_AAGCTTGTCCAAGAATTCAGAGCT_A	ENSG00000237200
1:22400001-22440000	1:22880001-22920000	3.40263e-17	HiC	GSE87112	Mesenchymal_Stem_Cell	intra	1:22426386_AAGCTTGTCCAAGAATTCAGAGCT_A	ENSG00000070886
1:22400001-22440000	1:22960001-23000000	2.01458e-114	HiC	GSE87112	Mesenchymal_Stem_Cell	intra	1:22426386_AAGCTTGTCCAAGAATTCAGAGCT_A	ENSG00000173372:ENSG00000159189:ENSG00000173369
1:22400001-22440000	1:23000001-23040000	5.75819e-24	HiC	GSE87112	Mesenchymal_Stem_Cell	intra	1:22426386_AAGCTTGTCCAAGAATTCAGAGCT_A	ENSG00000133216
1:22400001-22440000	1:23040001-23080000	6.73358e-25	HiC	GSE87112	Mesenchymal_Stem_Cell	intra	1:22426386_AAGCTTGTCCAAGAATTCAGAGCT_A	ENSG00000265422:ENSG00000216157
1:22400001-22440000	1:23240001-23280000	1.49435e-13	HiC	GSE87112	Mesenchymal_Stem_Cell	intra	1:22426386_AAGCTTGTCCAAGAATTCAGAGCT_A	ENSG00000272796
1:22400001-22440000	1:23280001-23320000	1.46564e-10	HiC	GSE87112	Mesenchymal_Stem_Cell	intra	1:22426386_AAGCTTGTCCAAGAATTCAGAGCT_A	ENSG00000215906
1:22400001-22440000	1:23320001-23360000	1.4529e-10	HiC	GSE87112	Mesenchymal_Stem_Cell	intra	1:22426386_AAGCTTGTCCAAGAATTCAGAGCT_A	ENSG00000227868:ENSG00000004487
1:22400001-22440000	1:23360001-23400000	6.23317e-56	HiC	GSE87112	Mesenchymal_Stem_Cell	intra	1:22426386_AAGCTTGTCCAAGAATTCAGAGCT_A	ENSG00000263793:ENSG00000266802
1:22400001-22440000	1:23400001-23440000	7.21791e-18	HiC	GSE87112	Mesenchymal_Stem_Cell	intra	1:22426386_AAGCTTGTCCAAGAATTCAGAGCT_A	ENSG00000240553
1:22400001-22440000	1:23480001-23520000	1.2548e-15	HiC	GSE87112	Mesenchymal_Stem_Cell	intra	1:22426386_AAGCTTGTCCAAGAATTCAGAGCT_A	ENSG00000169641:ENSG00000206935:ENSG00000252578
1:22400001-22440000	1:23520001-23560000	2.27956e-12	HiC	GSE87112	Mesenchymal_Stem_Cell	intra	1:22426386_AAGCTTGTCCAAGAATTCAGAGCT_A	ENSG00000179546
1:22400001-22440000	1:23560001-23600000	5.13736e-31	HiC	GSE87112	Mesenchymal_Stem_Cell	intra	1:22426386_AAGCTTGTCCAAGAATTCAGAGCT_A	ENSG00000215381
1:22400001-22440000	1:23880001-23920000	8.21882e-07	HiC	GSE87112	Mesenchymal_Stem_Cell	intra	1:22426386_AAGCTTGTCCAAGAATTCAGAGCT_A	ENSG00000117318:ENSG00000197880
1:22480001-22520000	1:22960001-23000000	1.11311e-29	HiC	GSE87112	Mesenchymal_Stem_Cell	intra	rs11385342;rs2092315	ENSG00000173372:ENSG00000159189:ENSG00000173369
1:22480001-22520000	1:23360001-23400000	5.54402e-11	HiC	GSE87112	Mesenchymal_Stem_Cell	intra	rs11385342;rs2092315	ENSG00000263793:ENSG00000266802
1:22600001-22640000	1:22960001-23000000	1.06169e-14	HiC	GSE87112	Mesenchymal_Stem_Cell	intra	rs140800754	ENSG00000173372:ENSG00000159189:ENSG00000173369
1:22680001-22720000	1:22960001-23000000	1.00319e-27	HiC	GSE87112	Mesenchymal_Stem_Cell	intra	rs12742784;rs34553872;rs6684375;rs6426749	ENSG00000173372:ENSG00000159189:ENSG00000173369
1:22680001-22720000	1:23360001-23400000	7.7862e-29	HiC	GSE87112	Mesenchymal_Stem_Cell	intra	rs12742784;rs34553872;rs6684375;rs6426749	ENSG00000263793:ENSG00000266802
1:22680001-22720000	1:23560001-23600000	1.9604e-07	HiC	GSE87112	Mesenchymal_Stem_Cell	intra	rs12742784;rs34553872;rs6684375;rs6426749	ENSG00000215381
1:68600001-68640000	1:68640001-68680000	2.92114e-119	HiC	GSE87112	Mesenchymal_Stem_Cell	intra	rs1430742	ENSG00000221203
1:68600001-68640000	1:68680001-68720000	8.88752e-143	HiC	GSE87112	Mesenchymal_Stem_Cell	intra	rs1430742	ENSG00000116729:ENSG00000229133
1:68600001-68640000	1:68720001-68760000	1.36012e-66	HiC	GSE87112	Mesenchymal_Stem_Cell	intra	rs1430742	ENSG00000225242
1:68600001-68640000	1:68840001-68880000	2.96733e-66	HiC	GSE87112	Mesenchymal_Stem_Cell	intra	rs1430742	ENSG00000237622:ENSG00000229440
1:68600001-68640000	1:68880001-68920000	2.4976e-27	HiC	GSE87112	Mesenchymal_Stem_Cell	intra	rs1430742	ENSG00000116745
1:68600001-68640000	1:68920001-68960000	2.04853e-33	HiC	GSE87112	Mesenchymal_Stem_Cell	intra	rs1430742	ENSG00000233589
1:68600001-68640000	1:70000001-70040000	1.74192e-12	HiC	GSE87112	Mesenchymal_Stem_Cell	intra	rs1430742	ENSG00000033122
1:68600001-68640000	1:70040001-70080000	1.98668e-15	HiC	GSE87112	Mesenchymal_Stem_Cell	intra	rs1430742	ENSG00000270615
1:68600001-68640000	1:70320001-70360000	6.98853e-14	HiC	GSE87112	Mesenchymal_Stem_Cell	intra	rs1430742	ENSG00000240692
1:68600001-68640000	1:70480001-70520000	2.76531e-19	HiC	GSE87112	Mesenchymal_Stem_Cell	intra	rs1430742	ENSG00000237919
1:68600001-68640000	1:70640001-70680000	1.85287e-08	HiC	GSE87112	Mesenchymal_Stem_Cell	intra	rs1430742	ENSG00000066557:ENSG00000244389:ENSG00000116754
1:68600001-68640000	1:70680001-70720000	4.77847e-31	HiC	GSE87112	Mesenchymal_Stem_Cell	intra	rs1430742	ENSG00000228988
1:68600001-68640000	1:70960001-71000000	3.6248e-08	HiC	GSE87112	Mesenchymal_Stem_Cell	intra	rs1430742	ENSG00000233020
1:68600001-68640000	1:71520001-71560000	1.48799e-08	HiC	GSE87112	Mesenchymal_Stem_Cell	intra	rs1430742	ENSG00000132485:ENSG00000207721:ENSG00000229956
1:68640001-68680000	1:68680001-68720000	4.67809e-55	HiC	GSE87112	Mesenchymal_Stem_Cell	intra	1:68650613_AAAAC_A;rs2566752;rs12568456;rs7554551	ENSG00000116729:ENSG00000229133
1:68640001-68680000	1:68720001-68760000	1.87819e-24	HiC	GSE87112	Mesenchymal_Stem_Cell	intra	1:68650613_AAAAC_A;rs2566752;rs12568456;rs7554551	ENSG00000225242
1:68640001-68680000	1:68840001-68880000	3.42456e-21	HiC	GSE87112	Mesenchymal_Stem_Cell	intra	1:68650613_AAAAC_A;rs2566752;rs12568456;rs7554551	ENSG00000237622:ENSG00000229440
1:68640001-68680000	1:68920001-68960000	2.59077e-12	HiC	GSE87112	Mesenchymal_Stem_Cell	intra	1:68650613_AAAAC_A;rs2566752;rs12568456;rs7554551	ENSG00000233589
1:68640001-68680000	1:70040001-70080000	2.41502e-08	HiC	GSE87112	Mesenchymal_Stem_Cell	intra	1:68650613_AAAAC_A;rs2566752;rs12568456;rs7554551	ENSG00000270615
1:68640001-68680000	1:70480001-70520000	1.49079e-17	HiC	GSE87112	Mesenchymal_Stem_Cell	intra	1:68650613_AAAAC_A;rs2566752;rs12568456;rs7554551	ENSG00000237919
1:68640001-68680000	1:70680001-70720000	2.05898e-27	HiC	GSE87112	Mesenchymal_Stem_Cell	intra	1:68650613_AAAAC_A;rs2566752;rs12568456;rs7554551	ENSG00000228988
1:114280001-114320000	1:114320001-114360000	5.45342e-59	HiC	GSE87112	Mesenchymal_Stem_Cell	intra	rs6679677	ENSG00000081019:ENSG00000231128
1:114280001-114320000	1:114400001-114440000	1.26169e-12	HiC	GSE87112	Mesenchymal_Stem_Cell	intra	rs6679677	ENSG00000134242:ENSG00000188761
1:114280001-114320000	1:114440001-114480000	2.34298e-28	HiC	GSE87112	Mesenchymal_Stem_Cell	intra	rs6679677	ENSG00000134262:ENSG00000118655:ENSG00000235527:ENSG00000163349
1:114280001-114320000	1:115240001-115280000	2.50746e-12	HiC	GSE87112	Mesenchymal_Stem_Cell	intra	rs6679677	ENSG00000242769:ENSG00000213281:ENSG00000201900
1:172120001-172160000	1:172280001-172320000	6.07566e-43	HiC	GSE87112	Mesenchymal_Stem_Cell	intra	1:172137388_CT_C	ENSG00000252354
1:172120001-172160000	1:172320001-172360000	7.71877e-32	HiC	GSE87112	Mesenchymal_Stem_Cell	intra	1:172137388_CT_C	ENSG00000206684
1:172120001-172160000	1:172360001-172400000	2.89725e-48	HiC	GSE87112	Mesenchymal_Stem_Cell	intra	1:172137388_CT_C	ENSG00000180999
1:220040001-220080000	1:220720001-220760000	5.8981e-12	HiC	GSE87112	Mesenchymal_Stem_Cell	intra	rs11282751	ENSG00000243872
1:220080001-220120000	1:220120001-220160000	1.00414e-15	HiC	GSE87112	Mesenchymal_Stem_Cell	intra	rs1891562	ENSG00000196660:ENSG00000221673
1:220080001-220120000	1:220360001-220400000	4.88631e-07	HiC	GSE87112	Mesenchymal_Stem_Cell	intra	rs1891562	ENSG00000222370:ENSG00000270585:ENSG00000270708
1:220080001-220120000	1:220720001-220760000	7.1481e-22	HiC	GSE87112	Mesenchymal_Stem_Cell	intra	rs1891562	ENSG00000243872
1:220080001-220120000	1:222960001-223000000	7.35831e-10	HiC	GSE87112	Mesenchymal_Stem_Cell	intra	rs1891562	ENSG00000228106:ENSG00000154309
2:40600001-40640000	2:40800001-40840000	3.02129e-07	HiC	GSE87112	Mesenchymal_Stem_Cell	intra	rs10490046	ENSG00000183023
2:40600001-40640000	2:40960001-41000000	9.39576e-13	HiC	GSE87112	Mesenchymal_Stem_Cell	intra	rs10490046	ENSG00000233128
2:40600001-40640000	2:41360001-41400000	6.88648e-31	HiC	GSE87112	Mesenchymal_Stem_Cell	intra	rs10490046	ENSG00000237442
2:40600001-40640000	2:41800001-41840000	3.04853e-11	HiC	GSE87112	Mesenchymal_Stem_Cell	intra	rs10490046	ENSG00000221372
2:40600001-40640000	2:41960001-42000000	3.60518e-13	HiC	GSE87112	Mesenchymal_Stem_Cell	intra	rs10490046	ENSG00000252281
2:40600001-40640000	2:42240001-42280000	5.81892e-12	HiC	GSE87112	Mesenchymal_Stem_Cell	intra	rs10490046	ENSG00000226398:ENSG00000162878
2:40600001-40640000	2:42360001-42400000	1.98017e-08	HiC	GSE87112	Mesenchymal_Stem_Cell	intra	rs10490046	ENSG00000224875:ENSG00000143924
2:42200001-42240000	2:42240001-42280000	9.4934e-230	HiC	GSE87112	Mesenchymal_Stem_Cell	intra	rs13035039;rs13023872	ENSG00000226398:ENSG00000162878
2:166520001-166560000	2:166640001-166680000	1.95416e-48	HiC	GSE87112	Mesenchymal_Stem_Cell	intra	rs777346;rs777355;rs777356;rs777359;rs777360	ENSG00000115339:ENSG00000235192:ENSG00000221234
2:166520001-166560000	2:166760001-166800000	5.58312e-27	HiC	GSE87112	Mesenchymal_Stem_Cell	intra	rs777346;rs777355;rs777356;rs777359;rs777360	ENSG00000224490
2:202800001-202840000	2:202880001-202920000	7.09343e-42	HiC	GSE87112	Mesenchymal_Stem_Cell	intra	rs10931982	ENSG00000273209:ENSG00000155760
2:202800001-202840000	2:202920001-202960000	7.89457e-46	HiC	GSE87112	Mesenchymal_Stem_Cell	intra	rs10931982	ENSG00000182329:ENSG00000238770
2:202800001-202840000	2:202960001-203000000	6.5771e-48	HiC	GSE87112	Mesenchymal_Stem_Cell	intra	rs10931982	ENSG00000222035
2:202800001-202840000	2:203040001-203080000	9.90135e-58	HiC	GSE87112	Mesenchymal_Stem_Cell	intra	rs10931982	ENSG00000231903:ENSG00000227890:ENSG00000223825
2:202800001-202840000	2:203080001-203120000	8.62217e-37	HiC	GSE87112	Mesenchymal_Stem_Cell	intra	rs10931982	ENSG00000116030:ENSG00000224463:ENSG00000267889
2:202800001-202840000	2:203120001-203160000	6.74089e-09	HiC	GSE87112	Mesenchymal_Stem_Cell	intra	rs10931982	ENSG00000055044:ENSG00000212534:ENSG00000212309:ENSG00000271852:ENSG00000238317
2:202920001-202960000	2:202960001-203000000	8.55653e-53	HiC	GSE87112	Mesenchymal_Stem_Cell	intra	rs1851318	ENSG00000222035
2:202920001-202960000	2:203040001-203080000	3.08922e-24	HiC	GSE87112	Mesenchymal_Stem_Cell	intra	rs1851318	ENSG00000231903:ENSG00000227890:ENSG00000223825
2:202920001-202960000	2:203080001-203120000	2.81426e-20	HiC	GSE87112	Mesenchymal_Stem_Cell	intra	rs1851318	ENSG00000116030:ENSG00000224463:ENSG00000267889
3:41040001-41080000	3:41200001-41240000	7.87353e-46	HiC	GSE87112	Mesenchymal_Stem_Cell	intra	rs4974056;rs398638;rs34164564	ENSG00000233919:ENSG00000168036
3:41040001-41080000	3:41720001-41760000	3.26468e-16	HiC	GSE87112	Mesenchymal_Stem_Cell	intra	rs4974056;rs398638;rs34164564	ENSG00000252409
3:41040001-41080000	3:41920001-41960000	2.63806e-08	HiC	GSE87112	Mesenchymal_Stem_Cell	intra	rs4974056;rs398638;rs34164564	ENSG00000212145
3:41040001-41080000	3:42240001-42280000	8.46953e-13	HiC	GSE87112	Mesenchymal_Stem_Cell	intra	rs4974056;rs398638;rs34164564	ENSG00000222872
3:41040001-41080000	3:42360001-42400000	4.05479e-08	HiC	GSE87112	Mesenchymal_Stem_Cell	intra	rs4974056;rs398638;rs34164564	ENSG00000231280:ENSG00000229572
3:41080001-41120000	3:41200001-41240000	3.79261e-14	HiC	GSE87112	Mesenchymal_Stem_Cell	intra	rs6788984;3:41108513_TGTGGAGAAAAGGGA_T	ENSG00000233919:ENSG00000168036
3:99520001-99560000	3:99800001-99840000	1.1959e-63	HiC	GSE87112	Mesenchymal_Stem_Cell	intra	rs793475	ENSG00000168386
3:99520001-99560000	3:99880001-99920000	9.62208e-53	HiC	GSE87112	Mesenchymal_Stem_Cell	intra	rs793475	ENSG00000261533:ENSG00000235156
3:99520001-99560000	3:99920001-99960000	1.0479e-110	HiC	GSE87112	Mesenchymal_Stem_Cell	intra	rs793475	ENSG00000238377:ENSG00000243974
3:99520001-99560000	3:99960001-100000000	3.04173e-57	HiC	GSE87112	Mesenchymal_Stem_Cell	intra	rs793475	ENSG00000036054
3:99520001-99560000	3:100040001-100080000	2.21426e-130	HiC	GSE87112	Mesenchymal_Stem_Cell	intra	rs793475	ENSG00000114021:ENSG00000273488
3:99520001-99560000	3:100080001-100120000	1.0338e-78	HiC	GSE87112	Mesenchymal_Stem_Cell	intra	rs793475	ENSG00000273488:ENSG00000154174:ENSG00000206535
3:99520001-99560000	3:100120001-100160000	5.43423e-162	HiC	GSE87112	Mesenchymal_Stem_Cell	intra	rs793475	ENSG00000154174:ENSG00000206535
3:99520001-99560000	3:100200001-100240000	6.45435e-22	HiC	GSE87112	Mesenchymal_Stem_Cell	intra	rs793475	ENSG00000181458
3:99520001-99560000	3:100320001-100360000	1.4454e-17	HiC	GSE87112	Mesenchymal_Stem_Cell	intra	rs793475	ENSG00000144820
3:99520001-99560000	3:100360001-100400000	1.68486e-67	HiC	GSE87112	Mesenchymal_Stem_Cell	intra	rs793475	ENSG00000252989:ENSG00000243495
3:99520001-99560000	3:100400001-100440000	1.49464e-14	HiC	GSE87112	Mesenchymal_Stem_Cell	intra	rs793475	ENSG00000114354
3:99520001-99560000	3:100600001-100640000	3.61062e-22	HiC	GSE87112	Mesenchymal_Stem_Cell	intra	rs793475	ENSG00000213431
3:99520001-99560000	3:100680001-100720000	3.77463e-21	HiC	GSE87112	Mesenchymal_Stem_Cell	intra	rs793475	ENSG00000154175
3:99520001-99560000	3:100880001-100920000	2.62963e-29	HiC	GSE87112	Mesenchymal_Stem_Cell	intra	rs793475	ENSG00000242573
3:99520001-99560000	3:100920001-100960000	1.75363e-13	HiC	GSE87112	Mesenchymal_Stem_Cell	intra	rs793475	ENSG00000238312
3:99520001-99560000	3:101000001-101040000	3.33514e-13	HiC	GSE87112	Mesenchymal_Stem_Cell	intra	rs793475	ENSG00000081148
3:99520001-99560000	3:101040001-101080000	9.50977e-10	HiC	GSE87112	Mesenchymal_Stem_Cell	intra	rs793475	ENSG00000241738
3:147080001-147120000	3:147120001-147160000	3.97506e-08	HiC	GSE87112	Mesenchymal_Stem_Cell	intra	rs572004116	ENSG00000174963
3:147080001-147120000	3:147280001-147320000	4.94016e-21	HiC	GSE87112	Mesenchymal_Stem_Cell	intra	rs572004116	ENSG00000240804
3:147080001-147120000	3:147560001-147600000	1.60675e-18	HiC	GSE87112	Mesenchymal_Stem_Cell	intra	rs572004116	ENSG00000239661
3:147080001-147120000	3:147600001-147640000	1.62433e-27	HiC	GSE87112	Mesenchymal_Stem_Cell	intra	rs572004116	ENSG00000221431
3:147080001-147120000	3:147640001-147680000	1.20643e-25	HiC	GSE87112	Mesenchymal_Stem_Cell	intra	rs572004116	ENSG00000239922
3:147080001-147120000	3:147760001-147800000	2.0936e-41	HiC	GSE87112	Mesenchymal_Stem_Cell	intra	rs572004116	ENSG00000241131:ENSG00000221457
3:147080001-147120000	3:147800001-147840000	2.37134e-56	HiC	GSE87112	Mesenchymal_Stem_Cell	intra	rs572004116	ENSG00000241792
3:147080001-147120000	3:147840001-147880000	2.80729e-08	HiC	GSE87112	Mesenchymal_Stem_Cell	intra	rs572004116	ENSG00000244650
3:147080001-147120000	3:147960001-148000000	2.58203e-34	HiC	GSE87112	Mesenchymal_Stem_Cell	intra	rs572004116	ENSG00000243347:ENSG00000242440
3:147080001-147120000	3:148400001-148440000	4.04898e-20	HiC	GSE87112	Mesenchymal_Stem_Cell	intra	rs572004116	ENSG00000241993:ENSG00000144891
3:147080001-147120000	3:148480001-148520000	1.30699e-09	HiC	GSE87112	Mesenchymal_Stem_Cell	intra	rs572004116	ENSG00000153002
3:147080001-147120000	3:148520001-148560000	3.13806e-15	HiC	GSE87112	Mesenchymal_Stem_Cell	intra	rs572004116	ENSG00000244089
3:147080001-147120000	3:148560001-148600000	4.22177e-07	HiC	GSE87112	Mesenchymal_Stem_Cell	intra	rs572004116	ENSG00000163751
4:88800001-88840000	4:88880001-88920000	4.91868e-91	HiC	GSE87112	Mesenchymal_Stem_Cell	intra	4:88828668_CAA_C;rs11934731;rs7683960;rs3061142;4:88838649_TA_T	ENSG00000118785
4:88800001-88840000	4:88920001-88960000	1.16171e-08	HiC	GSE87112	Mesenchymal_Stem_Cell	intra	4:88828668_CAA_C;rs11934731;rs7683960;rs3061142;4:88838649_TA_T	ENSG00000202000:ENSG00000118762
4:88800001-88840000	4:89120001-89160000	2.45069e-12	HiC	GSE87112	Mesenchymal_Stem_Cell	intra	4:88828668_CAA_C;rs11934731;rs7683960;rs3061142;4:88838649_TA_T	ENSG00000118777:ENSG00000201707:ENSG00000221440:ENSG00000251285:ENSG00000199326
4:88800001-88840000	4:89160001-89200000	1.28657e-08	HiC	GSE87112	Mesenchymal_Stem_Cell	intra	4:88828668_CAA_C;rs11934731;rs7683960;rs3061142;4:88838649_TA_T	ENSG00000200469
4:88800001-88840000	4:89240001-89280000	1.13176e-08	HiC	GSE87112	Mesenchymal_Stem_Cell	intra	4:88828668_CAA_C;rs11934731;rs7683960;rs3061142;4:88838649_TA_T	ENSG00000207480
4:88800001-88840000	4:89400001-89440000	1.38993e-57	HiC	GSE87112	Mesenchymal_Stem_Cell	intra	4:88828668_CAA_C;rs11934731;rs7683960;rs3061142;4:88838649_TA_T	ENSG00000221079:ENSG00000249934
5:52240001-52280000	5:52280001-52320000	3.90988e-50	HiC	GSE87112	Mesenchymal_Stem_Cell	intra	rs6861460	ENSG00000249899:ENSG00000164171
5:52240001-52280000	5:52360001-52400000	2.17741400008456e-316	HiC	GSE87112	Mesenchymal_Stem_Cell	intra	rs6861460	ENSG00000272123
5:52240001-52280000	5:52400001-52440000	3.61896e-15	HiC	GSE87112	Mesenchymal_Stem_Cell	intra	rs6861460	ENSG00000164172:ENSG00000247796
5:52240001-52280000	5:53200001-53240000	2.5906e-07	HiC	GSE87112	Mesenchymal_Stem_Cell	intra	rs6861460	ENSG00000222960
5:52240001-52280000	5:53600001-53640000	2.55819e-07	HiC	GSE87112	Mesenchymal_Stem_Cell	intra	rs6861460	ENSG00000185305:ENSG00000249069
5:52280001-52320000	5:52360001-52400000	2.09915e-172	HiC	GSE87112	Mesenchymal_Stem_Cell	intra	5:52281823_CA_C	ENSG00000272123
5:52280001-52320000	5:54160001-54200000	3.19443e-08	HiC	GSE87112	Mesenchymal_Stem_Cell	intra	5:52281823_CA_C	ENSG00000232517:ENSG00000249843
5:72160001-72200000	5:72360001-72400000	5.49969e-39	HiC	GSE87112	Mesenchymal_Stem_Cell	intra	rs12514597	ENSG00000200833
5:72160001-72200000	5:72400001-72440000	1.00386e-09	HiC	GSE87112	Mesenchymal_Stem_Cell	intra	rs12514597	ENSG00000157111
5:72160001-72200000	5:72440001-72480000	2.25005e-17	HiC	GSE87112	Mesenchymal_Stem_Cell	intra	rs12514597	ENSG00000251599:ENSG00000250747:ENSG00000238738:ENSG00000164325
5:72160001-72200000	5:72480001-72520000	2.53782e-12	HiC	GSE87112	Mesenchymal_Stem_Cell	intra	rs12514597	ENSG00000249743
5:72160001-72200000	5:72720001-72760000	2.69888e-13	HiC	GSE87112	Mesenchymal_Stem_Cell	intra	rs12514597	ENSG00000251493:ENSG00000183900:ENSG00000247993:ENSG00000251604
5:72160001-72200000	5:72760001-72800000	7.59654e-08	HiC	GSE87112	Mesenchymal_Stem_Cell	intra	rs12514597	ENSG00000251324:ENSG00000272525:ENSG00000145741
5:88360001-88400000	5:88760001-88800000	3.45363e-91	HiC	GSE87112	Mesenchymal_Stem_Cell	intra	rs200322786	ENSG00000250831
5:88360001-88400000	5:88840001-88880000	4.78164e-56	HiC	GSE87112	Mesenchymal_Stem_Cell	intra	rs200322786	ENSG00000250437
5:88360001-88400000	5:89160001-89200000	7.66046e-36	HiC	GSE87112	Mesenchymal_Stem_Cell	intra	rs200322786	ENSG00000214942
5:88360001-88400000	5:89240001-89280000	5.06927e-158	HiC	GSE87112	Mesenchymal_Stem_Cell	intra	rs200322786	ENSG00000249265
5:88360001-88400000	5:89280001-89320000	2.76074e-35	HiC	GSE87112	Mesenchymal_Stem_Cell	intra	rs200322786	ENSG00000264342
5:88360001-88400000	5:89560001-89600000	3.73741e-109	HiC	GSE87112	Mesenchymal_Stem_Cell	intra	rs200322786	ENSG00000248555
5:88360001-88400000	5:89640001-89680000	1.76526e-83	HiC	GSE87112	Mesenchymal_Stem_Cell	intra	rs200322786	ENSG00000253321
5:88360001-88400000	5:89680001-89720000	1.04079e-56	HiC	GSE87112	Mesenchymal_Stem_Cell	intra	rs200322786	ENSG00000260871:ENSG00000153140:ENSG00000255647
5:88360001-88400000	5:89800001-89840000	1.81577e-10	HiC	GSE87112	Mesenchymal_Stem_Cell	intra	rs200322786	ENSG00000176018:ENSG00000164199
5:112440001-112480000	5:112640001-112680000	7.05921e-12	HiC	GSE87112	Mesenchymal_Stem_Cell	intra	rs6594682	ENSG00000232633
5:112440001-112480000	5:112760001-112800000	3.04454e-15	HiC	GSE87112	Mesenchymal_Stem_Cell	intra	rs6594682	ENSG00000212122
5:112440001-112480000	5:112800001-112840000	3.39112e-30	HiC	GSE87112	Mesenchymal_Stem_Cell	intra	rs6594682	ENSG00000171444:ENSG00000251741
5:112440001-112480000	5:112840001-112880000	2.20286e-87	HiC	GSE87112	Mesenchymal_Stem_Cell	intra	rs6594682	ENSG00000047188
5:112440001-112480000	5:114480001-114520000	2.81663e-07	HiC	GSE87112	Mesenchymal_Stem_Cell	intra	rs6594682	ENSG00000152503:ENSG00000250472
5:112440001-112480000	5:114520001-114560000	5.65783e-09	HiC	GSE87112	Mesenchymal_Stem_Cell	intra	rs6594682	ENSG00000249791:ENSG00000248175
5:112440001-112480000	5:114560001-114600000	3.38235e-09	HiC	GSE87112	Mesenchymal_Stem_Cell	intra	rs6594682	ENSG00000164219:ENSG00000271797
5:112440001-112480000	5:114720001-114760000	6.3199e-07	HiC	GSE87112	Mesenchymal_Stem_Cell	intra	rs6594682	ENSG00000249026:ENSG00000248722
5:112440001-112480000	5:114800001-114840000	9.95076e-15	HiC	GSE87112	Mesenchymal_Stem_Cell	intra	rs6594682	ENSG00000249944:ENSG00000249433
5:112480001-112520000	5:112760001-112800000	3.80816e-12	HiC	GSE87112	Mesenchymal_Stem_Cell	intra	rs7714361	ENSG00000212122
5:112480001-112520000	5:112800001-112840000	3.09166e-35	HiC	GSE87112	Mesenchymal_Stem_Cell	intra	rs7714361	ENSG00000171444:ENSG00000251741
5:112480001-112520000	5:112840001-112880000	2.11082e-80	HiC	GSE87112	Mesenchymal_Stem_Cell	intra	rs7714361	ENSG00000047188
5:112480001-112520000	5:114480001-114520000	2.02934e-13	HiC	GSE87112	Mesenchymal_Stem_Cell	intra	rs7714361	ENSG00000152503:ENSG00000250472
5:112480001-112520000	5:114520001-114560000	1.06396e-23	HiC	GSE87112	Mesenchymal_Stem_Cell	intra	rs7714361	ENSG00000249791:ENSG00000248175
5:112480001-112520000	5:114560001-114600000	6.44614e-16	HiC	GSE87112	Mesenchymal_Stem_Cell	intra	rs7714361	ENSG00000164219:ENSG00000271797
5:112480001-112520000	5:114800001-114840000	1.39266e-07	HiC	GSE87112	Mesenchymal_Stem_Cell	intra	rs7714361	ENSG00000249944:ENSG00000249433
5:112480001-112520000	5:114840001-114880000	6.79554e-10	HiC	GSE87112	Mesenchymal_Stem_Cell	intra	rs7714361	ENSG00000250444
5:112480001-112520000	5:114880001-114920000	6.35089e-08	HiC	GSE87112	Mesenchymal_Stem_Cell	intra	rs7714361	ENSG00000145780
5:122680001-122720000	5:122720001-122760000	2.21091e-14	HiC	GSE87112	Mesenchymal_Stem_Cell	intra	rs6595439	ENSG00000168944:ENSG00000250539
5:122680001-122720000	5:122800001-122840000	5.70013e-10	HiC	GSE87112	Mesenchymal_Stem_Cell	intra	rs6595439	ENSG00000249400
5:122680001-122720000	5:122840001-122880000	1.09949e-29	HiC	GSE87112	Mesenchymal_Stem_Cell	intra	rs6595439	ENSG00000202105:ENSG00000151292
5:122680001-122720000	5:125680001-125720000	4.39066e-07	HiC	GSE87112	Mesenchymal_Stem_Cell	intra	rs6595439	ENSG00000155324
5:122880001-122920000	5:123720001-123760000	5.40862e-08	HiC	GSE87112	Mesenchymal_Stem_Cell	intra	rs6867855	ENSG00000253807:ENSG00000251421:ENSG00000251662
5:122880001-122920000	5:123760001-123800000	3.83516e-14	HiC	GSE87112	Mesenchymal_Stem_Cell	intra	rs6867855	ENSG00000248600:ENSG00000251214
5:122880001-122920000	5:123840001-123880000	8.89754e-15	HiC	GSE87112	Mesenchymal_Stem_Cell	intra	rs6867855	ENSG00000248296
5:122880001-122920000	5:124040001-124080000	3.78868e-16	HiC	GSE87112	Mesenchymal_Stem_Cell	intra	rs6867855	ENSG00000249112:ENSG00000250206:ENSG00000250530:ENSG00000251274:ENSG00000251456:ENSG00000249643
5:122880001-122920000	5:124120001-124160000	5.46378e-12	HiC	GSE87112	Mesenchymal_Stem_Cell	intra	rs6867855	ENSG00000242814
5:122880001-122920000	5:124200001-124240000	1.26323e-07	HiC	GSE87112	Mesenchymal_Stem_Cell	intra	rs6867855	ENSG00000249261
5:122880001-122920000	5:124360001-124400000	1.71394e-11	HiC	GSE87112	Mesenchymal_Stem_Cell	intra	rs6867855	ENSG00000250411
5:122880001-122920000	5:124400001-124440000	1.15278e-14	HiC	GSE87112	Mesenchymal_Stem_Cell	intra	rs6867855	ENSG00000250194
5:122880001-122920000	5:124520001-124560000	4.21226e-13	HiC	GSE87112	Mesenchymal_Stem_Cell	intra	rs6867855	ENSG00000248631
5:122880001-122920000	5:124720001-124760000	3.88516e-13	HiC	GSE87112	Mesenchymal_Stem_Cell	intra	rs6867855	ENSG00000251554
5:122880001-122920000	5:124800001-124840000	5.20032e-10	HiC	GSE87112	Mesenchymal_Stem_Cell	intra	rs6867855	ENSG00000260192
5:122880001-122920000	5:125200001-125240000	8.88036e-18	HiC	GSE87112	Mesenchymal_Stem_Cell	intra	rs6867855	ENSG00000249904
5:122880001-122920000	5:125280001-125320000	2.54499e-16	HiC	GSE87112	Mesenchymal_Stem_Cell	intra	rs6867855	ENSG00000241888
5:122880001-122920000	5:125480001-125520000	1.44748e-21	HiC	GSE87112	Mesenchymal_Stem_Cell	intra	rs6867855	ENSG00000248107
5:122880001-122920000	5:125520001-125560000	2.04008e-15	HiC	GSE87112	Mesenchymal_Stem_Cell	intra	rs6867855	ENSG00000265637
5:122880001-122920000	5:125600001-125640000	4.59087e-19	HiC	GSE87112	Mesenchymal_Stem_Cell	intra	rs6867855	ENSG00000248752
5:122880001-122920000	5:125680001-125720000	1.85929e-14	HiC	GSE87112	Mesenchymal_Stem_Cell	intra	rs6867855	ENSG00000155324
5:122880001-122920000	5:125800001-125840000	4.39066e-07	HiC	GSE87112	Mesenchymal_Stem_Cell	intra	rs6867855	ENSG00000250602
5:122920001-122960000	5:123720001-123760000	3.38983e-17	HiC	GSE87112	Mesenchymal_Stem_Cell	intra	rs17150506	ENSG00000253807:ENSG00000251421:ENSG00000251662
5:122920001-122960000	5:123760001-123800000	8.94159e-22	HiC	GSE87112	Mesenchymal_Stem_Cell	intra	rs17150506	ENSG00000248600:ENSG00000251214
5:122920001-122960000	5:123840001-123880000	6.85912e-33	HiC	GSE87112	Mesenchymal_Stem_Cell	intra	rs17150506	ENSG00000248296
5:122920001-122960000	5:124040001-124080000	2.4034e-20	HiC	GSE87112	Mesenchymal_Stem_Cell	intra	rs17150506	ENSG00000249112:ENSG00000250206:ENSG00000250530:ENSG00000251274:ENSG00000251456:ENSG00000249643
5:122920001-122960000	5:124120001-124160000	4.97675e-16	HiC	GSE87112	Mesenchymal_Stem_Cell	intra	rs17150506	ENSG00000242814
5:122920001-122960000	5:124160001-124200000	5.11635e-07	HiC	GSE87112	Mesenchymal_Stem_Cell	intra	rs17150506	ENSG00000248443
5:122920001-122960000	5:124200001-124240000	1.5386e-09	HiC	GSE87112	Mesenchymal_Stem_Cell	intra	rs17150506	ENSG00000249261
5:122920001-122960000	5:124360001-124400000	1.30073e-16	HiC	GSE87112	Mesenchymal_Stem_Cell	intra	rs17150506	ENSG00000250411
5:122920001-122960000	5:124400001-124440000	1.12629e-19	HiC	GSE87112	Mesenchymal_Stem_Cell	intra	rs17150506	ENSG00000250194
5:122920001-122960000	5:124520001-124560000	1.06482e-20	HiC	GSE87112	Mesenchymal_Stem_Cell	intra	rs17150506	ENSG00000248631
5:122920001-122960000	5:124680001-124720000	3.5036e-18	HiC	GSE87112	Mesenchymal_Stem_Cell	intra	rs17150506	ENSG00000222107:ENSG00000249932:ENSG00000248147:ENSG00000249677:ENSG00000250402:ENSG00000250269
5:122920001-122960000	5:124720001-124760000	9.79357e-13	HiC	GSE87112	Mesenchymal_Stem_Cell	intra	rs17150506	ENSG00000251554
5:122920001-122960000	5:124800001-124840000	3.18427e-10	HiC	GSE87112	Mesenchymal_Stem_Cell	intra	rs17150506	ENSG00000260192
5:122920001-122960000	5:125160001-125200000	4.0242e-12	HiC	GSE87112	Mesenchymal_Stem_Cell	intra	rs17150506	ENSG00000249950
5:122920001-122960000	5:125200001-125240000	3.63008e-23	HiC	GSE87112	Mesenchymal_Stem_Cell	intra	rs17150506	ENSG00000249904
5:122920001-122960000	5:125280001-125320000	8.93514e-19	HiC	GSE87112	Mesenchymal_Stem_Cell	intra	rs17150506	ENSG00000241888
5:122920001-122960000	5:125480001-125520000	3.01599e-24	HiC	GSE87112	Mesenchymal_Stem_Cell	intra	rs17150506	ENSG00000248107
5:122920001-122960000	5:125520001-125560000	4.96891e-10	HiC	GSE87112	Mesenchymal_Stem_Cell	intra	rs17150506	ENSG00000265637
5:122920001-122960000	5:125600001-125640000	3.49517e-17	HiC	GSE87112	Mesenchymal_Stem_Cell	intra	rs17150506	ENSG00000248752
5:122920001-122960000	5:125680001-125720000	4.93102e-18	HiC	GSE87112	Mesenchymal_Stem_Cell	intra	rs17150506	ENSG00000155324
5:122920001-122960000	5:125880001-125920000	4.39066e-07	HiC	GSE87112	Mesenchymal_Stem_Cell	intra	rs17150506	ENSG00000200347
6:6920001-6960000	6:7080001-7120000	4.4937e-08	HiC	GSE87112	Mesenchymal_Stem_Cell	intra	rs2802439	ENSG00000124782
6:6920001-6960000	6:7160001-7200000	8.4614e-21	HiC	GSE87112	Mesenchymal_Stem_Cell	intra	rs2802439	ENSG00000225092:ENSG00000201483
6:6920001-6960000	6:7240001-7280000	7.74801e-11	HiC	GSE87112	Mesenchymal_Stem_Cell	intra	rs2802439	ENSG00000238221
6:21360001-21400000	6:21520001-21560000	5.67091e-23	HiC	GSE87112	Mesenchymal_Stem_Cell	intra	rs9466056	ENSG00000231754
6:21360001-21400000	6:22560001-22600000	1.70142e-08	HiC	GSE87112	Mesenchymal_Stem_Cell	intra	rs9466056	ENSG00000112273:ENSG00000228772
6:21360001-21400000	6:23000001-23040000	2.18879e-11	HiC	GSE87112	Mesenchymal_Stem_Cell	intra	rs9466056	ENSG00000233358
6:21360001-21400000	6:23120001-23160000	7.2913e-17	HiC	GSE87112	Mesenchymal_Stem_Cell	intra	rs9466056	ENSG00000207394
6:21360001-21400000	6:23320001-23360000	9.89672e-23	HiC	GSE87112	Mesenchymal_Stem_Cell	intra	rs9466056	ENSG00000235743
6:21360001-21400000	6:23840001-23880000	5.19576e-14	HiC	GSE87112	Mesenchymal_Stem_Cell	intra	rs9466056	ENSG00000218512
6:21360001-21400000	6:23960001-24000000	4.96147e-07	HiC	GSE87112	Mesenchymal_Stem_Cell	intra	rs9466056	ENSG00000220748
6:21360001-21400000	6:24000001-24040000	2.72819e-20	HiC	GSE87112	Mesenchymal_Stem_Cell	intra	rs9466056	ENSG00000219582
6:21360001-21400000	6:24120001-24160000	1.37077e-11	HiC	GSE87112	Mesenchymal_Stem_Cell	intra	rs9466056	ENSG00000152954
6:21360001-21400000	6:24160001-24200000	6.89849e-17	HiC	GSE87112	Mesenchymal_Stem_Cell	intra	rs9466056	ENSG00000251830
6:21360001-21400000	6:24360001-24400000	2.55924e-13	HiC	GSE87112	Mesenchymal_Stem_Cell	intra	rs9466056	ENSG00000202050
6:21880001-21920000	6:23000001-23040000	5.878e-07	HiC	GSE87112	Mesenchymal_Stem_Cell	intra	6:21894616_AAG_A	ENSG00000233358
6:25720001-25760000	6:25880001-25920000	2.79585e-15	HiC	GSE87112	Mesenchymal_Stem_Cell	intra	rs539997369	ENSG00000124564:ENSG00000242387
6:25880001-25920000	6:25920001-25960000	1.11998e-112	HiC	GSE87112	Mesenchymal_Stem_Cell	intra	rs9358891	ENSG00000112337
6:25880001-25920000	6:27000001-27040000	2.05089e-08	HiC	GSE87112	Mesenchymal_Stem_Cell	intra	rs9358891	ENSG00000220581:ENSG00000216762
6:25880001-25920000	6:27320001-27360000	6.40374e-09	HiC	GSE87112	Mesenchymal_Stem_Cell	intra	rs9358891	ENSG00000204789:ENSG00000124613
6:25880001-25920000	6:27360001-27400000	7.46462e-07	HiC	GSE87112	Mesenchymal_Stem_Cell	intra	rs9358891	ENSG00000271755:ENSG00000237154
6:25880001-25920000	6:27440001-27480000	6.53905e-11	HiC	GSE87112	Mesenchymal_Stem_Cell	intra	rs9358891	ENSG00000096654
6:25880001-25920000	6:27480001-27520000	3.42738e-07	HiC	GSE87112	Mesenchymal_Stem_Cell	intra	rs9358891	ENSG00000270666:ENSG00000218347
6:25880001-25920000	6:27720001-27760000	1.50545e-22	HiC	GSE87112	Mesenchymal_Stem_Cell	intra	rs9358891	ENSG00000218069
6:25880001-25920000	6:27840001-27880000	1.05317e-10	HiC	GSE87112	Mesenchymal_Stem_Cell	intra	rs9358891	ENSG00000182572:ENSG00000198558:ENSG00000197153:ENSG00000233224:ENSG00000196331:ENSG00000238610:ENSG00000168131
6:25880001-25920000	6:27880001-27920000	3.98602e-15	HiC	GSE87112	Mesenchymal_Stem_Cell	intra	rs9358891	ENSG00000168131:ENSG00000168126
6:25880001-25920000	6:27920001-27960000	3.37553e-36	HiC	GSE87112	Mesenchymal_Stem_Cell	intra	rs9358891	ENSG00000124657:ENSG00000214374:ENSG00000216629
6:25880001-25920000	6:27960001-28000000	9.08553e-18	HiC	GSE87112	Mesenchymal_Stem_Cell	intra	rs9358891	ENSG00000217539:ENSG00000199851
6:25880001-25920000	6:28000001-28040000	3.99903e-16	HiC	GSE87112	Mesenchymal_Stem_Cell	intra	rs9358891	ENSG00000217315:ENSG00000187763:ENSG00000182477
6:25880001-25920000	6:28080001-28120000	5.39091e-10	HiC	GSE87112	Mesenchymal_Stem_Cell	intra	rs9358891	ENSG00000219392:ENSG00000269293:ENSG00000196812:ENSG00000261839:ENSG00000198315
6:25880001-25920000	6:28120001-28160000	8.85481e-14	HiC	GSE87112	Mesenchymal_Stem_Cell	intra	rs9358891	ENSG00000226314:ENSG00000216901:ENSG00000218016
6:25880001-25920000	6:28360001-28400000	1.13778e-14	HiC	GSE87112	Mesenchymal_Stem_Cell	intra	rs9358891	ENSG00000158691:ENSG00000251877
6:25880001-25920000	6:28480001-28520000	3.83506e-19	HiC	GSE87112	Mesenchymal_Stem_Cell	intra	rs9358891	ENSG00000198704:ENSG00000224586
6:25880001-25920000	6:28520001-28560000	4.69491e-21	HiC	GSE87112	Mesenchymal_Stem_Cell	intra	rs9358891	ENSG00000246350
6:25880001-25920000	6:28680001-28720000	1.9879e-15	HiC	GSE87112	Mesenchymal_Stem_Cell	intra	rs9358891	ENSG00000237425
6:25920001-25960000	6:27000001-27040000	6.82459e-15	HiC	GSE87112	Mesenchymal_Stem_Cell	intra	rs9379802	ENSG00000220581:ENSG00000216762
6:25920001-25960000	6:27080001-27120000	3.66524e-07	HiC	GSE87112	Mesenchymal_Stem_Cell	intra	rs9379802	ENSG00000272468:ENSG00000124635:ENSG00000196787:ENSG00000197903:ENSG00000198339:ENSG00000184825:ENSG00000265565
6:25920001-25960000	6:27320001-27360000	2.05089e-08	HiC	GSE87112	Mesenchymal_Stem_Cell	intra	rs9379802	ENSG00000204789:ENSG00000124613
6:25920001-25960000	6:27360001-27400000	2.45116e-15	HiC	GSE87112	Mesenchymal_Stem_Cell	intra	rs9379802	ENSG00000271755:ENSG00000237154
6:25920001-25960000	6:27440001-27480000	2.153e-12	HiC	GSE87112	Mesenchymal_Stem_Cell	intra	rs9379802	ENSG00000096654
6:25920001-25960000	6:27480001-27520000	1.15846e-07	HiC	GSE87112	Mesenchymal_Stem_Cell	intra	rs9379802	ENSG00000270666:ENSG00000218347
6:25920001-25960000	6:27720001-27760000	4.81897e-36	HiC	GSE87112	Mesenchymal_Stem_Cell	intra	rs9379802	ENSG00000218069
6:25920001-25960000	6:27840001-27880000	2.39505e-08	HiC	GSE87112	Mesenchymal_Stem_Cell	intra	rs9379802	ENSG00000182572:ENSG00000198558:ENSG00000197153:ENSG00000233224:ENSG00000196331:ENSG00000238610:ENSG00000168131
6:25920001-25960000	6:27920001-27960000	6.22089e-24	HiC	GSE87112	Mesenchymal_Stem_Cell	intra	rs9379802	ENSG00000124657:ENSG00000214374:ENSG00000216629
6:25920001-25960000	6:27960001-28000000	1.03093e-10	HiC	GSE87112	Mesenchymal_Stem_Cell	intra	rs9379802	ENSG00000217539:ENSG00000199851
6:25920001-25960000	6:28000001-28040000	1.52328e-11	HiC	GSE87112	Mesenchymal_Stem_Cell	intra	rs9379802	ENSG00000217315:ENSG00000187763:ENSG00000182477
6:25920001-25960000	6:28080001-28120000	2.47376e-10	HiC	GSE87112	Mesenchymal_Stem_Cell	intra	rs9379802	ENSG00000219392:ENSG00000269293:ENSG00000196812:ENSG00000261839:ENSG00000198315
6:25920001-25960000	6:28120001-28160000	2.20359e-08	HiC	GSE87112	Mesenchymal_Stem_Cell	intra	rs9379802	ENSG00000226314:ENSG00000216901:ENSG00000218016
6:25920001-25960000	6:28200001-28240000	8.7646e-13	HiC	GSE87112	Mesenchymal_Stem_Cell	intra	rs9379802	ENSG00000187626:ENSG00000189134:ENSG00000197062
6:25920001-25960000	6:28360001-28400000	7.51058e-07	HiC	GSE87112	Mesenchymal_Stem_Cell	intra	rs9379802	ENSG00000158691:ENSG00000251877
6:25920001-25960000	6:28480001-28520000	1.45561e-09	HiC	GSE87112	Mesenchymal_Stem_Cell	intra	rs9379802	ENSG00000198704:ENSG00000224586
6:25920001-25960000	6:28520001-28560000	5.79066e-17	HiC	GSE87112	Mesenchymal_Stem_Cell	intra	rs9379802	ENSG00000246350
6:25920001-25960000	6:28680001-28720000	7.35555e-07	HiC	GSE87112	Mesenchymal_Stem_Cell	intra	rs9379802	ENSG00000237425
6:25920001-25960000	6:28800001-28840000	1.11136e-07	HiC	GSE87112	Mesenchymal_Stem_Cell	intra	rs9379802	ENSG00000225173:ENSG00000225595:ENSG00000213916
6:25920001-25960000	6:28840001-28880000	2.99261e-08	HiC	GSE87112	Mesenchymal_Stem_Cell	intra	rs9379802	ENSG00000233366:ENSG00000224157
6:26000001-26040000	6:26080001-26120000	1.81395e-26	HiC	GSE87112	Mesenchymal_Stem_Cell	intra	rs3752420	ENSG00000010704:ENSG00000197061:ENSG00000187475
6:26000001-26040000	6:27080001-27120000	2.18851e-42	HiC	GSE87112	Mesenchymal_Stem_Cell	intra	rs3752420	ENSG00000272468:ENSG00000124635:ENSG00000196787:ENSG00000197903:ENSG00000198339:ENSG00000184825:ENSG00000265565
6:26000001-26040000	6:27160001-27200000	6.75868e-08	HiC	GSE87112	Mesenchymal_Stem_Cell	intra	rs3752420	ENSG00000174572
6:26000001-26040000	6:27440001-27480000	6.7124e-20	HiC	GSE87112	Mesenchymal_Stem_Cell	intra	rs3752420	ENSG00000096654
6:26000001-26040000	6:27480001-27520000	2.0071e-09	HiC	GSE87112	Mesenchymal_Stem_Cell	intra	rs3752420	ENSG00000270666:ENSG00000218347
6:26000001-26040000	6:27720001-27760000	3.81842e-55	HiC	GSE87112	Mesenchymal_Stem_Cell	intra	rs3752420	ENSG00000218069
6:26000001-26040000	6:27760001-27800000	3.02408e-57	HiC	GSE87112	Mesenchymal_Stem_Cell	intra	rs3752420	ENSG00000217862:ENSG00000185130:ENSG00000196747:ENSG00000203813:ENSG00000182611:ENSG00000196374:ENSG00000197238:ENSG00000197914
6:26000001-26040000	6:27800001-27840000	1.01273e-69	HiC	GSE87112	Mesenchymal_Stem_Cell	intra	rs3752420	ENSG00000184348:ENSG00000233822:ENSG00000217646:ENSG00000198374:ENSG00000184357:ENSG00000182572
6:26000001-26040000	6:27840001-27880000	3.19241e-52	HiC	GSE87112	Mesenchymal_Stem_Cell	intra	rs3752420	ENSG00000182572:ENSG00000198558:ENSG00000197153:ENSG00000233224:ENSG00000196331:ENSG00000238610:ENSG00000168131
6:26000001-26040000	6:27880001-27920000	3.84429e-07	HiC	GSE87112	Mesenchymal_Stem_Cell	intra	rs3752420	ENSG00000168131:ENSG00000168126
6:26000001-26040000	6:28080001-28120000	8.24391e-09	HiC	GSE87112	Mesenchymal_Stem_Cell	intra	rs3752420	ENSG00000219392:ENSG00000269293:ENSG00000196812:ENSG00000261839:ENSG00000198315
6:26000001-26040000	6:28120001-28160000	5.00353e-09	HiC	GSE87112	Mesenchymal_Stem_Cell	intra	rs3752420	ENSG00000226314:ENSG00000216901:ENSG00000218016
6:26000001-26040000	6:28160001-28200000	1.0391e-08	HiC	GSE87112	Mesenchymal_Stem_Cell	intra	rs3752420	ENSG00000176933:ENSG00000137185
6:26000001-26040000	6:28200001-28240000	1.28049e-21	HiC	GSE87112	Mesenchymal_Stem_Cell	intra	rs3752420	ENSG00000187626:ENSG00000189134:ENSG00000197062
6:26000001-26040000	6:28320001-28360000	7.04135e-07	HiC	GSE87112	Mesenchymal_Stem_Cell	intra	rs3752420	ENSG00000235109
6:26000001-26040000	6:28840001-28880000	4.73999e-10	HiC	GSE87112	Mesenchymal_Stem_Cell	intra	rs3752420	ENSG00000233366:ENSG00000224157
6:26000001-26040000	6:28960001-29000000	3.96163e-07	HiC	GSE87112	Mesenchymal_Stem_Cell	intra	rs3752420	ENSG00000197935:ENSG00000223677
6:27640001-27680000	6:27720001-27760000	1.91573e-25	HiC	GSE87112	Mesenchymal_Stem_Cell	intra	rs13217620	ENSG00000218069
6:27640001-27680000	6:28520001-28560000	6.37556e-08	HiC	GSE87112	Mesenchymal_Stem_Cell	intra	rs13217620	ENSG00000246350
6:28720001-28760000	6:28960001-29000000	3.69144e-08	HiC	GSE87112	Mesenchymal_Stem_Cell	intra	rs9257133	ENSG00000197935:ENSG00000223677
6:28720001-28760000	6:29480001-29520000	4.68983e-12	HiC	GSE87112	Mesenchymal_Stem_Cell	intra	rs9257133	ENSG00000224582:ENSG00000229281
6:29240001-29280000	6:29440001-29480000	1.23864e-15	HiC	GSE87112	Mesenchymal_Stem_Cell	intra	rs3117439	ENSG00000230164:ENSG00000204687:ENSG00000213900:ENSG00000229274
6:29240001-29280000	6:29480001-29520000	4.53794e-15	HiC	GSE87112	Mesenchymal_Stem_Cell	intra	rs3117439	ENSG00000224582:ENSG00000229281
6:32240001-32280000	6:32720001-32760000	7.04219e-10	HiC	GSE87112	Mesenchymal_Stem_Cell	intra	rs7757760	ENSG00000232629
6:32240001-32280000	6:32760001-32800000	8.95809e-31	HiC	GSE87112	Mesenchymal_Stem_Cell	intra	rs7757760	ENSG00000241106
6:32240001-32280000	6:33080001-33120000	4.44706e-15	HiC	GSE87112	Mesenchymal_Stem_Cell	intra	rs7757760	ENSG00000224557:ENSG00000237398:ENSG00000230313
6:44680001-44720000	6:45120001-45160000	2.0117e-33	HiC	GSE87112	Mesenchymal_Stem_Cell	intra	rs111810959	ENSG00000219384
6:44680001-44720000	6:45160001-45200000	2.64944e-23	HiC	GSE87112	Mesenchymal_Stem_Cell	intra	rs111810959	ENSG00000207769
6:44680001-44720000	6:45280001-45320000	3.74031e-55	HiC	GSE87112	Mesenchymal_Stem_Cell	intra	rs111810959	ENSG00000124813
6:44680001-44720000	6:45320001-45360000	4.70666e-20	HiC	GSE87112	Mesenchymal_Stem_Cell	intra	rs111810959	ENSG00000196284
6:44680001-44720000	6:45360001-45400000	4.81831e-38	HiC	GSE87112	Mesenchymal_Stem_Cell	intra	rs111810959	ENSG00000271857
6:44680001-44720000	6:45520001-45560000	4.3789e-25	HiC	GSE87112	Mesenchymal_Stem_Cell	intra	rs111810959	ENSG00000261080
6:44680001-44720000	6:45600001-45640000	6.14351e-50	HiC	GSE87112	Mesenchymal_Stem_Cell	intra	rs111810959	ENSG00000252738
6:44680001-44720000	6:45960001-46000000	5.6558e-17	HiC	GSE87112	Mesenchymal_Stem_Cell	intra	rs111810959	ENSG00000212468
6:44960001-45000000	6:45120001-45160000	1.00121e-56	HiC	GSE87112	Mesenchymal_Stem_Cell	intra	6:44961164_ATTAACTGAAAAATGCCTTCTCCAGAAGGC_A	ENSG00000219384
6:44960001-45000000	6:45160001-45200000	3.65554e-49	HiC	GSE87112	Mesenchymal_Stem_Cell	intra	6:44961164_ATTAACTGAAAAATGCCTTCTCCAGAAGGC_A	ENSG00000207769
6:44960001-45000000	6:45280001-45320000	4.14093e-76	HiC	GSE87112	Mesenchymal_Stem_Cell	intra	6:44961164_ATTAACTGAAAAATGCCTTCTCCAGAAGGC_A	ENSG00000124813
6:44960001-45000000	6:45320001-45360000	7.29806e-31	HiC	GSE87112	Mesenchymal_Stem_Cell	intra	6:44961164_ATTAACTGAAAAATGCCTTCTCCAGAAGGC_A	ENSG00000196284
6:44960001-45000000	6:45360001-45400000	2.63953e-40	HiC	GSE87112	Mesenchymal_Stem_Cell	intra	6:44961164_ATTAACTGAAAAATGCCTTCTCCAGAAGGC_A	ENSG00000271857
6:44960001-45000000	6:45520001-45560000	4.50886e-20	HiC	GSE87112	Mesenchymal_Stem_Cell	intra	6:44961164_ATTAACTGAAAAATGCCTTCTCCAGAAGGC_A	ENSG00000261080
6:44960001-45000000	6:45600001-45640000	2.03368e-49	HiC	GSE87112	Mesenchymal_Stem_Cell	intra	6:44961164_ATTAACTGAAAAATGCCTTCTCCAGAAGGC_A	ENSG00000252738
6:45080001-45120000	6:45120001-45160000	2.39077e-55	HiC	GSE87112	Mesenchymal_Stem_Cell	intra	6:45080841_GT_G	ENSG00000219384
6:45080001-45120000	6:45160001-45200000	2.25722e-29	HiC	GSE87112	Mesenchymal_Stem_Cell	intra	6:45080841_GT_G	ENSG00000207769
6:45080001-45120000	6:45280001-45320000	5.48665e-94	HiC	GSE87112	Mesenchymal_Stem_Cell	intra	6:45080841_GT_G	ENSG00000124813
6:45080001-45120000	6:45320001-45360000	3.69898e-20	HiC	GSE87112	Mesenchymal_Stem_Cell	intra	6:45080841_GT_G	ENSG00000196284
6:45080001-45120000	6:45360001-45400000	8.8026e-20	HiC	GSE87112	Mesenchymal_Stem_Cell	intra	6:45080841_GT_G	ENSG00000271857
6:45080001-45120000	6:45520001-45560000	1.52632e-09	HiC	GSE87112	Mesenchymal_Stem_Cell	intra	6:45080841_GT_G	ENSG00000261080
6:45080001-45120000	6:45600001-45640000	4.97819e-45	HiC	GSE87112	Mesenchymal_Stem_Cell	intra	6:45080841_GT_G	ENSG00000252738
6:45240001-45280000	6:45280001-45320000	4.11347e-75	HiC	GSE87112	Mesenchymal_Stem_Cell	intra	rs573931721	ENSG00000124813
6:45240001-45280000	6:45600001-45640000	9.14943e-21	HiC	GSE87112	Mesenchymal_Stem_Cell	intra	rs573931721	ENSG00000252738
6:53640001-53680000	6:53760001-53800000	3.87589e-47	HiC	GSE87112	Mesenchymal_Stem_Cell	intra	rs34113003	ENSG00000271218:ENSG00000146147:ENSG00000236740
6:53640001-53680000	6:55000001-55040000	6.55899e-08	HiC	GSE87112	Mesenchymal_Stem_Cell	intra	rs34113003	ENSG00000137252
6:53640001-53680000	6:56120001-56160000	5.17574e-07	HiC	GSE87112	Mesenchymal_Stem_Cell	intra	rs34113003	ENSG00000219095
6:126880001-126920000	6:126920001-126960000	3.87302e-17	HiC	GSE87112	Mesenchymal_Stem_Cell	intra	6:126902651_TTTTC_T	ENSG00000220548
6:126880001-126920000	6:127000001-127040000	3.85538e-14	HiC	GSE87112	Mesenchymal_Stem_Cell	intra	6:126902651_TTTTC_T	ENSG00000217404
6:126880001-126920000	6:127400001-127440000	6.30463e-11	HiC	GSE87112	Mesenchymal_Stem_Cell	intra	6:126902651_TTTTC_T	ENSG00000146374
6:126880001-126920000	6:127440001-127480000	6.62454e-21	HiC	GSE87112	Mesenchymal_Stem_Cell	intra	6:126902651_TTTTC_T	ENSG00000146374
6:126920001-126960000	6:126960001-127000000	1.27815e-20	HiC	GSE87112	Mesenchymal_Stem_Cell	intra	6:126953006_GGTGT_G	ENSG00000217325
6:126920001-126960000	6:127000001-127040000	4.62007e-21	HiC	GSE87112	Mesenchymal_Stem_Cell	intra	6:126953006_GGTGT_G	ENSG00000217404
6:126920001-126960000	6:127400001-127440000	2.35095e-16	HiC	GSE87112	Mesenchymal_Stem_Cell	intra	6:126953006_GGTGT_G	ENSG00000146374
6:126920001-126960000	6:127440001-127480000	9.33384e-56	HiC	GSE87112	Mesenchymal_Stem_Cell	intra	6:126953006_GGTGT_G	ENSG00000146374
6:126920001-126960000	6:127600001-127640000	1.90314e-08	HiC	GSE87112	Mesenchymal_Stem_Cell	intra	6:126953006_GGTGT_G	ENSG00000251768
6:126920001-126960000	6:127640001-127680000	1.56579e-09	HiC	GSE87112	Mesenchymal_Stem_Cell	intra	6:126953006_GGTGT_G	ENSG00000093144:ENSG00000213131
6:126920001-126960000	6:127800001-127840000	4.92803e-10	HiC	GSE87112	Mesenchymal_Stem_Cell	intra	6:126953006_GGTGT_G	ENSG00000214338:ENSG00000255330
6:127440001-127480000	6:127600001-127640000	2.70529e-16	HiC	GSE87112	Mesenchymal_Stem_Cell	intra	rs72959041;rs7741021	ENSG00000251768
6:127440001-127480000	6:127640001-127680000	3.52608e-16	HiC	GSE87112	Mesenchymal_Stem_Cell	intra	rs72959041;rs7741021	ENSG00000093144:ENSG00000213131
6:127440001-127480000	6:127800001-127840000	6.50837e-10	HiC	GSE87112	Mesenchymal_Stem_Cell	intra	rs72959041;rs7741021	ENSG00000214338:ENSG00000255330
6:130320001-130360000	6:131000001-131040000	1.93114e-11	HiC	GSE87112	Mesenchymal_Stem_Cell	intra	6:130349218_CTT_C	ENSG00000229923
6:133360001-133400000	6:133400001-133440000	6.25505e-26	HiC	GSE87112	Mesenchymal_Stem_Cell	intra	rs13204469	ENSG00000231023
6:133360001-133400000	6:133760001-133800000	1.47804e-07	HiC	GSE87112	Mesenchymal_Stem_Cell	intra	rs13204469	ENSG00000223542:ENSG00000234567
6:133360001-133400000	6:133800001-133840000	2.21551e-26	HiC	GSE87112	Mesenchymal_Stem_Cell	intra	rs13204469	ENSG00000238059
6:133360001-133400000	6:134240001-134280000	1.14911e-09	HiC	GSE87112	Mesenchymal_Stem_Cell	intra	rs13204469	ENSG00000028839
6:133360001-133400000	6:135240001-135280000	4.32043e-10	HiC	GSE87112	Mesenchymal_Stem_Cell	intra	rs13204469	ENSG00000118514:ENSG00000240056
6:133600001-133640000	6:133760001-133800000	4.88326e-16	HiC	GSE87112	Mesenchymal_Stem_Cell	intra	rs10485232	ENSG00000223542:ENSG00000234567
6:133600001-133640000	6:133800001-133840000	9.86417e-49	HiC	GSE87112	Mesenchymal_Stem_Cell	intra	rs10485232	ENSG00000238059
6:133600001-133640000	6:134200001-134240000	1.3395e-22	HiC	GSE87112	Mesenchymal_Stem_Cell	intra	rs10485232	ENSG00000227954:ENSG00000118526
6:133600001-133640000	6:134240001-134280000	1.37095e-13	HiC	GSE87112	Mesenchymal_Stem_Cell	intra	rs10485232	ENSG00000028839
6:133600001-133640000	6:134400001-134440000	2.19399e-17	HiC	GSE87112	Mesenchymal_Stem_Cell	intra	rs10485232	ENSG00000216753
6:133600001-133640000	6:135200001-135240000	3.42738e-07	HiC	GSE87112	Mesenchymal_Stem_Cell	intra	rs10485232	ENSG00000213117
6:133600001-133640000	6:135240001-135280000	1.48217e-07	HiC	GSE87112	Mesenchymal_Stem_Cell	intra	rs10485232	ENSG00000118514:ENSG00000240056
6:133600001-133640000	6:135560001-135600000	3.656e-10	HiC	GSE87112	Mesenchymal_Stem_Cell	intra	rs10485232	ENSG00000207689:ENSG00000224374
6:151840001-151880000	6:153040001-153080000	1.00866e-07	HiC	GSE87112	Mesenchymal_Stem_Cell	intra	rs4870030;rs200010149	ENSG00000146469
6:151880001-151920000	6:151920001-151960000	1.45786e-47	HiC	GSE87112	Mesenchymal_Stem_Cell	intra	rs75067782	ENSG00000207422
6:151880001-151920000	6:151960001-152000000	3.43256e-25	HiC	GSE87112	Mesenchymal_Stem_Cell	intra	rs75067782	ENSG00000091831
6:151880001-151920000	6:152120001-152160000	1.2133e-10	HiC	GSE87112	Mesenchymal_Stem_Cell	intra	rs75067782	ENSG00000233823
6:151880001-151920000	6:152680001-152720000	9.75031e-09	HiC	GSE87112	Mesenchymal_Stem_Cell	intra	rs75067782	ENSG00000234577
6:151880001-151920000	6:152840001-152880000	1.17491e-08	HiC	GSE87112	Mesenchymal_Stem_Cell	intra	rs75067782	ENSG00000233464
6:151880001-151920000	6:153000001-153040000	1.81936e-13	HiC	GSE87112	Mesenchymal_Stem_Cell	intra	rs75067782	ENSG00000120279:ENSG00000218792
6:151880001-151920000	6:153040001-153080000	1.1908e-28	HiC	GSE87112	Mesenchymal_Stem_Cell	intra	rs75067782	ENSG00000146469
6:151880001-151920000	6:153200001-153240000	5.04859e-07	HiC	GSE87112	Mesenchymal_Stem_Cell	intra	rs75067782	ENSG00000217372
6:151920001-151960000	6:153040001-153080000	1.11885e-11	HiC	GSE87112	Mesenchymal_Stem_Cell	intra	rs9479083;rs10872676	ENSG00000146469
7:30920001-30960000	7:30960001-31000000	3.02289e-164	HiC	GSE87112	Mesenchymal_Stem_Cell	intra	rs62449133	ENSG00000106128
7:30920001-30960000	7:31080001-31120000	1.43485e-23	HiC	GSE87112	Mesenchymal_Stem_Cell	intra	rs62449133	ENSG00000078549
7:30920001-30960000	7:31120001-31160000	3.24547e-58	HiC	GSE87112	Mesenchymal_Stem_Cell	intra	rs62449133	ENSG00000232887
7:30920001-30960000	7:32480001-32520000	7.17673e-08	HiC	GSE87112	Mesenchymal_Stem_Cell	intra	rs62449133	ENSG00000226468:ENSG00000226421
7:30920001-30960000	7:33200001-33240000	2.16962e-07	HiC	GSE87112	Mesenchymal_Stem_Cell	intra	rs62449133	ENSG00000222741
7:37960001-38000000	7:38040001-38080000	1.44977e-17	HiC	GSE87112	Mesenchymal_Stem_Cell	intra	rs59771742	ENSG00000106483
7:37960001-38000000	7:38360001-38400000	4.49188e-09	HiC	GSE87112	Mesenchymal_Stem_Cell	intra	rs59771742	ENSG00000225992:ENSG00000272908:ENSG00000211696:ENSG00000249978:ENSG00000226212:ENSG00000228668:ENSG00000211697:ENSG00000211698:ENSG00000211699
7:37960001-38000000	7:38400001-38440000	5.2885e-07	HiC	GSE87112	Mesenchymal_Stem_Cell	intra	rs59771742	ENSG00000233306:ENSG00000211701
7:37960001-38000000	7:39320001-39360000	6.0207e-11	HiC	GSE87112	Mesenchymal_Stem_Cell	intra	rs59771742	ENSG00000266481
7:38080001-38120000	7:38280001-38320000	9.70942e-23	HiC	GSE87112	Mesenchymal_Stem_Cell	intra	rs5883629	ENSG00000227191:ENSG00000211687:ENSG00000211688:ENSG00000211689:ENSG00000211690:ENSG00000211691:ENSG00000211692
7:38080001-38120000	7:38320001-38360000	5.59448e-15	HiC	GSE87112	Mesenchymal_Stem_Cell	intra	rs5883629	ENSG00000211693:ENSG00000231202:ENSG00000211694:ENSG00000231916:ENSG00000211695
7:38080001-38120000	7:38360001-38400000	1.39712e-33	HiC	GSE87112	Mesenchymal_Stem_Cell	intra	rs5883629	ENSG00000225992:ENSG00000272908:ENSG00000211696:ENSG00000249978:ENSG00000226212:ENSG00000228668:ENSG00000211697:ENSG00000211698:ENSG00000211699
7:38080001-38120000	7:38400001-38440000	1.37048e-18	HiC	GSE87112	Mesenchymal_Stem_Cell	intra	rs5883629	ENSG00000233306:ENSG00000211701
7:38080001-38120000	7:38680001-38720000	1.12644e-11	HiC	GSE87112	Mesenchymal_Stem_Cell	intra	rs5883629	ENSG00000227404
7:38080001-38120000	7:39320001-39360000	1.14653e-10	HiC	GSE87112	Mesenchymal_Stem_Cell	intra	rs5883629	ENSG00000266481
7:38120001-38160000	7:38200001-38240000	8.18254e-08	HiC	GSE87112	Mesenchymal_Stem_Cell	intra	rs1464712;rs6973667;rs6978070	ENSG00000010270
7:38120001-38160000	7:38280001-38320000	3.96709e-10	HiC	GSE87112	Mesenchymal_Stem_Cell	intra	rs1464712;rs6973667;rs6978070	ENSG00000227191:ENSG00000211687:ENSG00000211688:ENSG00000211689:ENSG00000211690:ENSG00000211691:ENSG00000211692
7:38120001-38160000	7:38320001-38360000	3.41813e-14	HiC	GSE87112	Mesenchymal_Stem_Cell	intra	rs1464712;rs6973667;rs6978070	ENSG00000211693:ENSG00000231202:ENSG00000211694:ENSG00000231916:ENSG00000211695
7:38120001-38160000	7:38360001-38400000	3.07465e-37	HiC	GSE87112	Mesenchymal_Stem_Cell	intra	rs1464712;rs6973667;rs6978070	ENSG00000225992:ENSG00000272908:ENSG00000211696:ENSG00000249978:ENSG00000226212:ENSG00000228668:ENSG00000211697:ENSG00000211698:ENSG00000211699
7:38120001-38160000	7:38400001-38440000	1.28058e-14	HiC	GSE87112	Mesenchymal_Stem_Cell	intra	rs1464712;rs6973667;rs6978070	ENSG00000233306:ENSG00000211701
7:96120001-96160000	7:96320001-96360000	2.30887e-20	HiC	GSE87112	Mesenchymal_Stem_Cell	intra	rs10661423;rs6465511;rs4440558;rs752993538;rs6971293	ENSG00000127922
7:96120001-96160000	7:96480001-96520000	2.84149e-08	HiC	GSE87112	Mesenchymal_Stem_Cell	intra	rs10661423;rs6465511;rs4440558;rs752993538;rs6971293	ENSG00000227284
7:96120001-96160000	7:96560001-96600000	6.35409e-39	HiC	GSE87112	Mesenchymal_Stem_Cell	intra	rs10661423;rs6465511;rs4440558;rs752993538;rs6971293	ENSG00000244318
7:96120001-96160000	7:96600001-96640000	3.452e-30	HiC	GSE87112	Mesenchymal_Stem_Cell	intra	rs10661423;rs6465511;rs4440558;rs752993538;rs6971293	ENSG00000006377:ENSG00000271956
7:96120001-96160000	7:96640001-96680000	1.26229e-31	HiC	GSE87112	Mesenchymal_Stem_Cell	intra	rs10661423;rs6465511;rs4440558;rs752993538;rs6971293	ENSG00000231764:ENSG00000105880
7:96120001-96160000	7:96800001-96840000	1.57242e-09	HiC	GSE87112	Mesenchymal_Stem_Cell	intra	rs10661423;rs6465511;rs4440558;rs752993538;rs6971293	ENSG00000224475
7:96120001-96160000	7:97360001-97400000	3.59309e-07	HiC	GSE87112	Mesenchymal_Stem_Cell	intra	rs10661423;rs6465511;rs4440558;rs752993538;rs6971293	ENSG00000006128
7:96400001-96440000	7:96560001-96600000	2.59689e-21	HiC	GSE87112	Mesenchymal_Stem_Cell	intra	rs113544665	ENSG00000244318
7:96400001-96440000	7:96600001-96640000	2.30887e-20	HiC	GSE87112	Mesenchymal_Stem_Cell	intra	rs113544665	ENSG00000006377:ENSG00000271956
7:96400001-96440000	7:96640001-96680000	3.41509e-13	HiC	GSE87112	Mesenchymal_Stem_Cell	intra	rs113544665	ENSG00000231764:ENSG00000105880
7:96400001-96440000	7:96800001-96840000	5.55653e-08	HiC	GSE87112	Mesenchymal_Stem_Cell	intra	rs113544665	ENSG00000224475
7:96400001-96440000	7:97360001-97400000	6.13628e-07	HiC	GSE87112	Mesenchymal_Stem_Cell	intra	rs113544665	ENSG00000006128
7:96600001-96640000	7:96640001-96680000	7.67974e-12	HiC	GSE87112	Mesenchymal_Stem_Cell	intra	rs11768481	ENSG00000231764:ENSG00000105880
7:96600001-96640000	7:97360001-97400000	6.1444e-09	HiC	GSE87112	Mesenchymal_Stem_Cell	intra	rs11768481	ENSG00000006128
7:96600001-96640000	7:97480001-97520000	7.12855e-08	HiC	GSE87112	Mesenchymal_Stem_Cell	intra	rs11768481	ENSG00000070669:ENSG00000226744:ENSG00000235982:ENSG00000231812
7:99040001-99080000	7:99120001-99160000	8.40401e-34	HiC	GSE87112	Mesenchymal_Stem_Cell	intra	rs148982377	ENSG00000221909:ENSG00000197343:ENSG00000272647
7:99040001-99080000	7:99160001-99200000	4.30126e-15	HiC	GSE87112	Mesenchymal_Stem_Cell	intra	rs148982377	ENSG00000265324:ENSG00000244219
7:99320001-99360000	7:99360001-99400000	1.01657e-09	HiC	GSE87112	Mesenchymal_Stem_Cell	intra	rs45446698	ENSG00000160868:ENSG00000273407
7:99320001-99360000	7:99400001-99440000	8.56619e-28	HiC	GSE87112	Mesenchymal_Stem_Cell	intra	rs45446698	ENSG00000261511:ENSG00000021461
7:99320001-99360000	7:99440001-99480000	5.94105e-31	HiC	GSE87112	Mesenchymal_Stem_Cell	intra	rs45446698	ENSG00000260445:ENSG00000260524:ENSG00000244623
7:99320001-99360000	7:99480001-99520000	1.36369e-38	HiC	GSE87112	Mesenchymal_Stem_Cell	intra	rs45446698	ENSG00000146833
7:99320001-99360000	7:99520001-99560000	3.64556e-47	HiC	GSE87112	Mesenchymal_Stem_Cell	intra	rs45446698	ENSG00000176402:ENSG00000237640:ENSG00000199711:ENSG00000222966
7:120400001-120440000	7:120480001-120520000	4.11729e-146	HiC	GSE87112	Mesenchymal_Stem_Cell	intra	rs4281065;rs41623	ENSG00000106025
7:120400001-120440000	7:120560001-120600000	1.08092e-137	HiC	GSE87112	Mesenchymal_Stem_Cell	intra	rs4281065;rs41623	ENSG00000071243
7:120400001-120440000	7:120600001-120640000	6.9629e-146	HiC	GSE87112	Mesenchymal_Stem_Cell	intra	rs4281065;rs41623	ENSG00000202225:ENSG00000106034
7:120400001-120440000	7:120680001-120720000	1.16172e-82	HiC	GSE87112	Mesenchymal_Stem_Cell	intra	rs4281065;rs41623	ENSG00000234927
7:120400001-120440000	7:120720001-120760000	5.42755e-96	HiC	GSE87112	Mesenchymal_Stem_Cell	intra	rs4281065;rs41623	ENSG00000212628
7:120400001-120440000	7:120800001-120840000	4.99362e-39	HiC	GSE87112	Mesenchymal_Stem_Cell	intra	rs4281065;rs41623	ENSG00000207090
7:120400001-120440000	7:120960001-121000000	1.46667e-16	HiC	GSE87112	Mesenchymal_Stem_Cell	intra	rs4281065;rs41623	ENSG00000002745
7:120400001-120440000	7:121040001-121080000	9.0592e-09	HiC	GSE87112	Mesenchymal_Stem_Cell	intra	rs4281065;rs41623	ENSG00000227371
7:120400001-120440000	7:121200001-121240000	7.12056e-33	HiC	GSE87112	Mesenchymal_Stem_Cell	intra	rs4281065;rs41623	ENSG00000221690
7:120400001-120440000	7:121480001-121520000	9.45367e-07	HiC	GSE87112	Mesenchymal_Stem_Cell	intra	rs4281065;rs41623	ENSG00000233272:ENSG00000106278
7:120680001-120720000	7:120720001-120760000	2.79958e-147	HiC	GSE87112	Mesenchymal_Stem_Cell	intra	rs79189641	ENSG00000212628
7:120680001-120720000	7:120800001-120840000	1.76554e-12	HiC	GSE87112	Mesenchymal_Stem_Cell	intra	rs79189641	ENSG00000207090
7:120680001-120720000	7:120960001-121000000	1.60597e-10	HiC	GSE87112	Mesenchymal_Stem_Cell	intra	rs79189641	ENSG00000002745
7:120680001-120720000	7:121200001-121240000	4.72854e-08	HiC	GSE87112	Mesenchymal_Stem_Cell	intra	rs79189641	ENSG00000221690
7:120720001-120760000	7:120800001-120840000	2.08871e-14	HiC	GSE87112	Mesenchymal_Stem_Cell	intra	rs1296405	ENSG00000207090
7:120720001-120760000	7:120960001-121000000	8.81755e-12	HiC	GSE87112	Mesenchymal_Stem_Cell	intra	rs1296405	ENSG00000002745
7:120720001-120760000	7:121000001-121040000	1.05947e-08	HiC	GSE87112	Mesenchymal_Stem_Cell	intra	rs1296405	ENSG00000196937:ENSG00000213310
7:120720001-120760000	7:121080001-121120000	5.08142e-07	HiC	GSE87112	Mesenchymal_Stem_Cell	intra	rs1296405	ENSG00000234985
7:120720001-120760000	7:121200001-121240000	2.07068e-11	HiC	GSE87112	Mesenchymal_Stem_Cell	intra	rs1296405	ENSG00000221690
7:120800001-120840000	7:120960001-121000000	8.43426e-30	HiC	GSE87112	Mesenchymal_Stem_Cell	intra	rs1112810	ENSG00000002745
7:120800001-120840000	7:121000001-121040000	4.61895e-07	HiC	GSE87112	Mesenchymal_Stem_Cell	intra	rs1112810	ENSG00000196937:ENSG00000213310
7:120800001-120840000	7:121040001-121080000	5.71508e-11	HiC	GSE87112	Mesenchymal_Stem_Cell	intra	rs1112810	ENSG00000227371
7:120800001-120840000	7:121080001-121120000	6.74437e-16	HiC	GSE87112	Mesenchymal_Stem_Cell	intra	rs1112810	ENSG00000234985
7:120800001-120840000	7:121200001-121240000	1.13629e-49	HiC	GSE87112	Mesenchymal_Stem_Cell	intra	rs1112810	ENSG00000221690
7:120800001-120840000	7:121360001-121400000	7.92933e-10	HiC	GSE87112	Mesenchymal_Stem_Cell	intra	rs1112810	ENSG00000252704
7:120800001-120840000	7:121480001-121520000	6.98339e-07	HiC	GSE87112	Mesenchymal_Stem_Cell	intra	rs1112810	ENSG00000233272:ENSG00000106278
7:120960001-121000000	7:121080001-121120000	2.71097e-09	HiC	GSE87112	Mesenchymal_Stem_Cell	intra	rs3779381;rs142005327	ENSG00000234985
7:120960001-121000000	7:121200001-121240000	6.30198e-57	HiC	GSE87112	Mesenchymal_Stem_Cell	intra	rs3779381;rs142005327	ENSG00000221690
8:8640001-8680000	8:8720001-8760000	5.31913e-90	HiC	GSE87112	Mesenchymal_Stem_Cell	intra	rs6988939	ENSG00000147324:ENSG00000200713
8:8640001-8680000	8:8760001-8800000	2.21602e-17	HiC	GSE87112	Mesenchymal_Stem_Cell	intra	rs6988939	ENSG00000270966
8:8640001-8680000	8:8800001-8840000	3.34268e-127	HiC	GSE87112	Mesenchymal_Stem_Cell	intra	rs6988939	ENSG00000233609:ENSG00000207244
8:8640001-8680000	8:8840001-8880000	1.90443e-62	HiC	GSE87112	Mesenchymal_Stem_Cell	intra	rs6988939	ENSG00000104626
8:8640001-8680000	8:8880001-8920000	7.45751e-08	HiC	GSE87112	Mesenchymal_Stem_Cell	intra	rs6988939	ENSG00000263407:ENSG00000252543
8:8640001-8680000	8:9560001-9600000	5.69845e-11	HiC	GSE87112	Mesenchymal_Stem_Cell	intra	rs6988939	ENSG00000207701
8:9240001-9280000	8:9280001-9320000	4.77572e-48	HiC	GSE87112	Mesenchymal_Stem_Cell	intra	rs6601304	ENSG00000254237:ENSG00000249050
8:9240001-9280000	8:9400001-9440000	9.2397e-34	HiC	GSE87112	Mesenchymal_Stem_Cell	intra	rs6601304	ENSG00000272267:ENSG00000173273
8:9240001-9280000	8:9480001-9520000	1.21384e-07	HiC	GSE87112	Mesenchymal_Stem_Cell	intra	rs6601304	ENSG00000253697
8:9240001-9280000	8:9560001-9600000	1.30047e-39	HiC	GSE87112	Mesenchymal_Stem_Cell	intra	rs6601304	ENSG00000207701
8:9240001-9280000	8:9720001-9760000	1.31624e-49	HiC	GSE87112	Mesenchymal_Stem_Cell	intra	rs6601304	ENSG00000239065
8:9240001-9280000	8:9760001-9800000	8.74103e-20	HiC	GSE87112	Mesenchymal_Stem_Cell	intra	rs6601304	ENSG00000253230:ENSG00000238496
8:9240001-9280000	8:10160001-10200000	3.43377e-15	HiC	GSE87112	Mesenchymal_Stem_Cell	intra	rs6601304	ENSG00000249848
8:9240001-9280000	8:11080001-11120000	2.13721e-07	HiC	GSE87112	Mesenchymal_Stem_Cell	intra	rs6601304	ENSG00000239315
8:22520001-22560000	8:22720001-22760000	1.75262e-61	HiC	GSE87112	Mesenchymal_Stem_Cell	intra	rs73212812	ENSG00000248738:ENSG00000253142
8:22520001-22560000	8:22800001-22840000	3.24672e-61	HiC	GSE87112	Mesenchymal_Stem_Cell	intra	rs73212812	ENSG00000240116
8:22520001-22560000	8:22840001-22880000	7.38006e-13	HiC	GSE87112	Mesenchymal_Stem_Cell	intra	rs73212812	ENSG00000134020:ENSG00000245025:ENSG00000008853
8:22520001-22560000	8:22920001-22960000	1.31513e-16	HiC	GSE87112	Mesenchymal_Stem_Cell	intra	rs73212812	ENSG00000120889:ENSG00000246130:ENSG00000253616:ENSG00000173535
8:22520001-22560000	8:23040001-23080000	5.14996e-07	HiC	GSE87112	Mesenchymal_Stem_Cell	intra	rs73212812	ENSG00000253930:ENSG00000243265
8:116600001-116640000	8:117000001-117040000	9.14635e-73	HiC	GSE87112	Mesenchymal_Stem_Cell	intra	rs34472877	ENSG00000199450
8:116600001-116640000	8:117120001-117160000	3.72405e-110	HiC	GSE87112	Mesenchymal_Stem_Cell	intra	rs34472877	ENSG00000221793
8:116600001-116640000	8:117280001-117320000	9.13782e-102	HiC	GSE87112	Mesenchymal_Stem_Cell	intra	rs34472877	ENSG00000264815
8:116600001-116640000	8:117320001-117360000	7.97489e-39	HiC	GSE87112	Mesenchymal_Stem_Cell	intra	rs34472877	ENSG00000249917
8:116600001-116640000	8:117400001-117440000	3.79444e-130	HiC	GSE87112	Mesenchymal_Stem_Cell	intra	rs34472877	ENSG00000253672
8:116600001-116640000	8:117760001-117800000	1.13293e-22	HiC	GSE87112	Mesenchymal_Stem_Cell	intra	rs34472877	ENSG00000147677:ENSG00000147679
8:116600001-116640000	8:118040001-118080000	2.10324e-12	HiC	GSE87112	Mesenchymal_Stem_Cell	intra	rs34472877	ENSG00000253271
8:116600001-116640000	8:118320001-118360000	2.90446e-15	HiC	GSE87112	Mesenchymal_Stem_Cell	intra	rs34472877	ENSG00000252852
8:116640001-116680000	8:117000001-117040000	2.49012e-86	HiC	GSE87112	Mesenchymal_Stem_Cell	intra	rs4876611	ENSG00000199450
8:116640001-116680000	8:117120001-117160000	1.18685e-135	HiC	GSE87112	Mesenchymal_Stem_Cell	intra	rs4876611	ENSG00000221793
8:116640001-116680000	8:117280001-117320000	6.12314e-130	HiC	GSE87112	Mesenchymal_Stem_Cell	intra	rs4876611	ENSG00000264815
8:116640001-116680000	8:117320001-117360000	2.46433e-49	HiC	GSE87112	Mesenchymal_Stem_Cell	intra	rs4876611	ENSG00000249917
8:116640001-116680000	8:117400001-117440000	2.65452e-141	HiC	GSE87112	Mesenchymal_Stem_Cell	intra	rs4876611	ENSG00000253672
8:116640001-116680000	8:117760001-117800000	1.36003e-41	HiC	GSE87112	Mesenchymal_Stem_Cell	intra	rs4876611	ENSG00000147677:ENSG00000147679
8:119920001-119960000	8:119960001-120000000	1.61555e-75	HiC	GSE87112	Mesenchymal_Stem_Cell	intra	rs7010267;8:119947800_ACTTTC_A;rs1982763	ENSG00000164761:ENSG00000207334:ENSG00000254247
8:119920001-119960000	8:120000001-120040000	7.52921e-149	HiC	GSE87112	Mesenchymal_Stem_Cell	intra	rs7010267;8:119947800_ACTTTC_A;rs1982763	ENSG00000184374
8:119920001-119960000	8:120080001-120120000	7.11426e-173	HiC	GSE87112	Mesenchymal_Stem_Cell	intra	rs7010267;8:119947800_ACTTTC_A;rs1982763	ENSG00000254278
8:119920001-119960000	8:120160001-120200000	3.51479e-25	HiC	GSE87112	Mesenchymal_Stem_Cell	intra	rs7010267;8:119947800_ACTTTC_A;rs1982763	ENSG00000147676
8:119920001-119960000	8:120400001-120440000	3.1593e-25	HiC	GSE87112	Mesenchymal_Stem_Cell	intra	rs7010267;8:119947800_ACTTTC_A;rs1982763	ENSG00000206776:ENSG00000136999
8:119920001-119960000	8:120440001-120480000	1.20141e-16	HiC	GSE87112	Mesenchymal_Stem_Cell	intra	rs7010267;8:119947800_ACTTTC_A;rs1982763	ENSG00000253398
8:119920001-119960000	8:120720001-120760000	3.00079e-08	HiC	GSE87112	Mesenchymal_Stem_Cell	intra	rs7010267;8:119947800_ACTTTC_A;rs1982763	ENSG00000201896
8:119960001-120000000	8:120000001-120040000	8.28487e-162	HiC	GSE87112	Mesenchymal_Stem_Cell	intra	rs12386960;rs1564860	ENSG00000184374
8:119960001-120000000	8:120080001-120120000	2.26737e-65	HiC	GSE87112	Mesenchymal_Stem_Cell	intra	rs12386960;rs1564860	ENSG00000254278
8:119960001-120000000	8:120400001-120440000	5.19295e-08	HiC	GSE87112	Mesenchymal_Stem_Cell	intra	rs12386960;rs1564860	ENSG00000206776:ENSG00000136999
8:120000001-120040000	8:120080001-120120000	4.91262e-97	HiC	GSE87112	Mesenchymal_Stem_Cell	intra	rs1485307;8:120012148_GT_G	ENSG00000254278
8:120000001-120040000	8:120160001-120200000	2.09495e-18	HiC	GSE87112	Mesenchymal_Stem_Cell	intra	rs1485307;8:120012148_GT_G	ENSG00000147676
8:120000001-120040000	8:120240001-120280000	9.76576e-14	HiC	GSE87112	Mesenchymal_Stem_Cell	intra	rs1485307;8:120012148_GT_G	ENSG00000253972
8:120000001-120040000	8:120400001-120440000	1.44414e-20	HiC	GSE87112	Mesenchymal_Stem_Cell	intra	rs1485307;8:120012148_GT_G	ENSG00000206776:ENSG00000136999
8:120000001-120040000	8:120440001-120480000	6.28191e-13	HiC	GSE87112	Mesenchymal_Stem_Cell	intra	rs1485307;8:120012148_GT_G	ENSG00000253398
8:120000001-120040000	8:120720001-120760000	5.46757e-12	HiC	GSE87112	Mesenchymal_Stem_Cell	intra	rs1485307;8:120012148_GT_G	ENSG00000201896
9:95840001-95880000	9:96160001-96200000	4.02532e-07	HiC	GSE87112	Mesenchymal_Stem_Cell	intra	rs11793115	ENSG00000201074:ENSG00000237385:ENSG00000227603
9:95840001-95880000	9:96200001-96240000	2.91685e-09	HiC	GSE87112	Mesenchymal_Stem_Cell	intra	rs11793115	ENSG00000188938:ENSG00000048828
9:98280001-98320000	9:98360001-98400000	9.42142e-84	HiC	GSE87112	Mesenchymal_Stem_Cell	intra	rs73654566	ENSG00000229345
9:98280001-98320000	9:98400001-98440000	9.09134e-234	HiC	GSE87112	Mesenchymal_Stem_Cell	intra	rs73654566	ENSG00000228142:ENSG00000227358
9:98280001-98320000	9:98520001-98560000	1.33094e-45	HiC	GSE87112	Mesenchymal_Stem_Cell	intra	rs73654566	ENSG00000268926
9:98280001-98320000	9:98600001-98640000	5.81736e-67	HiC	GSE87112	Mesenchymal_Stem_Cell	intra	rs73654566	ENSG00000175611:ENSG00000252847:ENSG00000182150
9:98280001-98320000	9:98640001-98680000	8.96948e-37	HiC	GSE87112	Mesenchymal_Stem_Cell	intra	rs73654566	ENSG00000199202
9:98280001-98320000	9:98680001-98720000	4.30343e-132	HiC	GSE87112	Mesenchymal_Stem_Cell	intra	rs73654566	ENSG00000237631
9:98280001-98320000	9:98760001-98800000	4.90809e-177	HiC	GSE87112	Mesenchymal_Stem_Cell	intra	rs73654566	ENSG00000225194
9:98280001-98320000	9:98840001-98880000	1.6697e-86	HiC	GSE87112	Mesenchymal_Stem_Cell	intra	rs73654566	ENSG00000237212:ENSG00000201938
9:98280001-98320000	9:98880001-98920000	5.58407e-71	HiC	GSE87112	Mesenchymal_Stem_Cell	intra	rs73654566	ENSG00000224546
9:98280001-98320000	9:98960001-99000000	2.77889e-173	HiC	GSE87112	Mesenchymal_Stem_Cell	intra	rs73654566	ENSG00000265367
9:98280001-98320000	9:99000001-99040000	2.01051e-28	HiC	GSE87112	Mesenchymal_Stem_Cell	intra	rs73654566	ENSG00000232283:ENSG00000207276
9:98280001-98320000	9:99040001-99080000	8.88417e-74	HiC	GSE87112	Mesenchymal_Stem_Cell	intra	rs73654566	ENSG00000130948
9:98280001-98320000	9:99200001-99240000	5.90019e-12	HiC	GSE87112	Mesenchymal_Stem_Cell	intra	rs73654566	ENSG00000130956
9:98280001-98320000	9:99360001-99400000	2.9537e-10	HiC	GSE87112	Mesenchymal_Stem_Cell	intra	rs73654566	ENSG00000081377
9:107720001-107760000	9:107840001-107880000	1.7227e-19	HiC	GSE87112	Mesenchymal_Stem_Cell	intra	rs1039406;rs746100	ENSG00000201583
9:107720001-107760000	9:107920001-107960000	2.48801e-08	HiC	GSE87112	Mesenchymal_Stem_Cell	intra	rs1039406;rs746100	ENSG00000238208
9:107720001-107760000	9:108200001-108240000	1.32677e-14	HiC	GSE87112	Mesenchymal_Stem_Cell	intra	rs1039406;rs746100	ENSG00000106701
9:107720001-107760000	9:108280001-108320000	4.12008e-08	HiC	GSE87112	Mesenchymal_Stem_Cell	intra	rs1039406;rs746100	ENSG00000229419:ENSG00000228317
9:133440001-133480000	9:133520001-133560000	4.28499e-09	HiC	GSE87112	Mesenchymal_Stem_Cell	intra	rs7037020	ENSG00000232172:ENSG00000130711
9:133440001-133480000	9:133560001-133600000	7.15316e-37	HiC	GSE87112	Mesenchymal_Stem_Cell	intra	rs7037020	ENSG00000130713:ENSG00000097007:ENSG00000224797
9:133440001-133480000	9:133760001-133800000	3.7929e-10	HiC	GSE87112	Mesenchymal_Stem_Cell	intra	rs7037020	ENSG00000188710
9:133440001-133480000	9:133800001-133840000	1.52997e-18	HiC	GSE87112	Mesenchymal_Stem_Cell	intra	rs7037020	ENSG00000130720:ENSG00000236658
9:133440001-133480000	9:133880001-133920000	4.83542e-51	HiC	GSE87112	Mesenchymal_Stem_Cell	intra	rs7037020	ENSG00000050555:ENSG00000252582
9:133440001-133480000	9:134000001-134040000	2.95e-32	HiC	GSE87112	Mesenchymal_Stem_Cell	intra	rs7037020	ENSG00000126883:ENSG00000252622
9:133440001-133480000	9:134040001-134080000	3.45752e-11	HiC	GSE87112	Mesenchymal_Stem_Cell	intra	rs7037020	ENSG00000236986:ENSG00000246851
9:133440001-133480000	9:134080001-134120000	4.47625e-08	HiC	GSE87112	Mesenchymal_Stem_Cell	intra	rs7037020	ENSG00000226987
9:133440001-133480000	9:134920001-134960000	1.26901e-11	HiC	GSE87112	Mesenchymal_Stem_Cell	intra	rs7037020	ENSG00000160563:ENSG00000230940
9:133440001-133480000	9:135520001-135560000	2.20857e-19	HiC	GSE87112	Mesenchymal_Stem_Cell	intra	rs7037020	ENSG00000125485:ENSG00000125484
9:133440001-133480000	9:135720001-135760000	3.58602e-07	HiC	GSE87112	Mesenchymal_Stem_Cell	intra	rs7037020	ENSG00000165695:ENSG00000251723:ENSG00000165698
10:54400001-54440000	10:56320001-56360000	5.48146e-09	HiC	GSE87112	Mesenchymal_Stem_Cell	intra	rs7095538	ENSG00000224697
11:9640001-9680000	11:9680001-9720000	2.74062e-109	HiC	GSE87112	Mesenchymal_Stem_Cell	intra	rs10840273	ENSG00000239470:ENSG00000133789:ENSG00000201564
11:9640001-9680000	11:9760001-9800000	7.10155e-32	HiC	GSE87112	Mesenchymal_Stem_Cell	intra	rs10840273	ENSG00000245522:ENSG00000246273
11:9640001-9680000	11:9840001-9880000	7.08771e-23	HiC	GSE87112	Mesenchymal_Stem_Cell	intra	rs10840273	ENSG00000255476:ENSG00000252568
11:9640001-9680000	11:9960001-10000000	7.69203e-34	HiC	GSE87112	Mesenchymal_Stem_Cell	intra	rs10840273	ENSG00000254765
11:9640001-9680000	11:10280001-10320000	2.73451e-18	HiC	GSE87112	Mesenchymal_Stem_Cell	intra	rs10840273	ENSG00000133812:ENSG00000254719
11:9640001-9680000	11:10320001-10360000	1.96702e-150	HiC	GSE87112	Mesenchymal_Stem_Cell	intra	rs10840273	ENSG00000254554:ENSG00000148926:ENSG00000133805
11:9640001-9680000	11:10400001-10440000	1.57292e-19	HiC	GSE87112	Mesenchymal_Stem_Cell	intra	rs10840273	ENSG00000221574
11:9640001-9680000	11:10520001-10560000	3.02316e-17	HiC	GSE87112	Mesenchymal_Stem_Cell	intra	rs10840273	ENSG00000255823
11:9640001-9680000	11:10600001-10640000	8.92691e-09	HiC	GSE87112	Mesenchymal_Stem_Cell	intra	rs10840273	ENSG00000133800
11:9640001-9680000	11:10680001-10720000	4.1089e-10	HiC	GSE87112	Mesenchymal_Stem_Cell	intra	rs10840273	ENSG00000072952
11:9640001-9680000	11:10720001-10760000	4.55599e-14	HiC	GSE87112	Mesenchymal_Stem_Cell	intra	rs10840273	ENSG00000206858
11:15680001-15720000	11:15760001-15800000	2.57872e-103	HiC	GSE87112	Mesenchymal_Stem_Cell	intra	rs375131378	ENSG00000254645
11:15680001-15720000	11:15920001-15960000	2.0677e-53	HiC	GSE87112	Mesenchymal_Stem_Cell	intra	rs375131378	ENSG00000254661
11:15680001-15720000	11:16040001-16080000	1.98683e-44	HiC	GSE87112	Mesenchymal_Stem_Cell	intra	rs375131378	ENSG00000254878
11:15680001-15720000	11:16120001-16160000	1.44602e-68	HiC	GSE87112	Mesenchymal_Stem_Cell	intra	rs375131378	ENSG00000221556
11:15680001-15720000	11:16480001-16520000	5.64437e-60	HiC	GSE87112	Mesenchymal_Stem_Cell	intra	rs375131378	ENSG00000213785
11:15680001-15720000	11:16560001-16600000	7.20177e-22	HiC	GSE87112	Mesenchymal_Stem_Cell	intra	rs375131378	ENSG00000241943
11:15680001-15720000	11:16600001-16640000	5.76414e-125	HiC	GSE87112	Mesenchymal_Stem_Cell	intra	rs375131378	ENSG00000110696
11:15680001-15720000	11:16760001-16800000	2.36808e-33	HiC	GSE87112	Mesenchymal_Stem_Cell	intra	rs375131378	ENSG00000110693
11:16200001-16240000	11:16480001-16520000	1.50612e-77	HiC	GSE87112	Mesenchymal_Stem_Cell	intra	rs11023871	ENSG00000213785
11:16200001-16240000	11:16560001-16600000	1.33017e-31	HiC	GSE87112	Mesenchymal_Stem_Cell	intra	rs11023871	ENSG00000241943
11:16200001-16240000	11:16600001-16640000	6.42649e-127	HiC	GSE87112	Mesenchymal_Stem_Cell	intra	rs11023871	ENSG00000110696
11:16200001-16240000	11:16760001-16800000	2.53266e-18	HiC	GSE87112	Mesenchymal_Stem_Cell	intra	rs11023871	ENSG00000110693
11:16240001-16280000	11:16480001-16520000	9.11551e-15	HiC	GSE87112	Mesenchymal_Stem_Cell	intra	rs16932777;rs7927191;rs7938055;rs112725769	ENSG00000213785
11:16240001-16280000	11:16600001-16640000	1.33999e-23	HiC	GSE87112	Mesenchymal_Stem_Cell	intra	rs16932777;rs7927191;rs7938055;rs112725769	ENSG00000110696
11:16280001-16320000	11:16480001-16520000	9.08047e-101	HiC	GSE87112	Mesenchymal_Stem_Cell	intra	rs11023894;rs10741694	ENSG00000213785
11:16280001-16320000	11:16560001-16600000	1.15968e-26	HiC	GSE87112	Mesenchymal_Stem_Cell	intra	rs11023894;rs10741694	ENSG00000241943
11:16280001-16320000	11:16600001-16640000	1.36578e-110	HiC	GSE87112	Mesenchymal_Stem_Cell	intra	rs11023894;rs10741694	ENSG00000110696
11:16280001-16320000	11:16760001-16800000	8.69673e-12	HiC	GSE87112	Mesenchymal_Stem_Cell	intra	rs11023894;rs10741694	ENSG00000110693
11:16320001-16360000	11:16480001-16520000	2.7273e-42	HiC	GSE87112	Mesenchymal_Stem_Cell	intra	rs12798854	ENSG00000213785
11:16320001-16360000	11:16560001-16600000	1.65623e-17	HiC	GSE87112	Mesenchymal_Stem_Cell	intra	rs12798854	ENSG00000241943
11:16320001-16360000	11:16600001-16640000	3.22039e-48	HiC	GSE87112	Mesenchymal_Stem_Cell	intra	rs12798854	ENSG00000110696
11:16640001-16680000	11:16760001-16800000	5.28211e-12	HiC	GSE87112	Mesenchymal_Stem_Cell	intra	11:16672348_GA_G	ENSG00000110693
11:27280001-27320000	11:27360001-27400000	2.00624e-43	HiC	GSE87112	Mesenchymal_Stem_Cell	intra	rs10450586	ENSG00000109881
11:27280001-27320000	11:27480001-27520000	4.03452e-75	HiC	GSE87112	Mesenchymal_Stem_Cell	intra	rs10450586	ENSG00000205213:ENSG00000254862:ENSG00000242527
11:27280001-27320000	11:27520001-27560000	1.72223e-08	HiC	GSE87112	Mesenchymal_Stem_Cell	intra	rs10450586	ENSG00000148943:ENSG00000245573:ENSG00000212289
11:27280001-27320000	11:28720001-28760000	4.56963e-11	HiC	GSE87112	Mesenchymal_Stem_Cell	intra	rs10450586	ENSG00000249867
11:27280001-27320000	11:29000001-29040000	1.37974e-17	HiC	GSE87112	Mesenchymal_Stem_Cell	intra	rs10450586	ENSG00000272882
11:27280001-27320000	11:29160001-29200000	1.83713e-07	HiC	GSE87112	Mesenchymal_Stem_Cell	intra	rs10450586	ENSG00000254526
11:27280001-27320000	11:29280001-29320000	8.22716e-23	HiC	GSE87112	Mesenchymal_Stem_Cell	intra	rs10450586	ENSG00000255450:ENSG00000211499
11:27280001-27320000	11:29440001-29480000	9.52914e-08	HiC	GSE87112	Mesenchymal_Stem_Cell	intra	rs10450586	ENSG00000255227
11:27320001-27360000	11:27360001-27400000	8.77902e-81	HiC	GSE87112	Mesenchymal_Stem_Cell	intra	rs10835165	ENSG00000109881
11:27320001-27360000	11:27480001-27520000	1.24551e-108	HiC	GSE87112	Mesenchymal_Stem_Cell	intra	rs10835165	ENSG00000205213:ENSG00000254862:ENSG00000242527
11:27320001-27360000	11:27520001-27560000	1.83558e-10	HiC	GSE87112	Mesenchymal_Stem_Cell	intra	rs10835165	ENSG00000148943:ENSG00000245573:ENSG00000212289
11:27320001-27360000	11:29000001-29040000	1.02005e-17	HiC	GSE87112	Mesenchymal_Stem_Cell	intra	rs10835165	ENSG00000272882
11:27320001-27360000	11:29280001-29320000	6.7667e-24	HiC	GSE87112	Mesenchymal_Stem_Cell	intra	rs10835165	ENSG00000255450:ENSG00000211499
11:27320001-27360000	11:29440001-29480000	4.19085e-12	HiC	GSE87112	Mesenchymal_Stem_Cell	intra	rs10835165	ENSG00000255227
11:27320001-27360000	11:29520001-29560000	1.58249e-12	HiC	GSE87112	Mesenchymal_Stem_Cell	intra	rs10835165	ENSG00000255029
11:27320001-27360000	11:30000001-30040000	1.5457e-07	HiC	GSE87112	Mesenchymal_Stem_Cell	intra	rs10835165	ENSG00000261340:ENSG00000182255
11:27320001-27360000	11:30080001-30120000	1.54026e-08	HiC	GSE87112	Mesenchymal_Stem_Cell	intra	rs10835165	ENSG00000254532
11:27440001-27480000	11:28720001-28760000	7.13079e-10	HiC	GSE87112	Mesenchymal_Stem_Cell	intra	rs12576419;rs4536164	ENSG00000249867
11:27440001-27480000	11:29000001-29040000	5.74509e-11	HiC	GSE87112	Mesenchymal_Stem_Cell	intra	rs12576419;rs4536164	ENSG00000272882
11:27440001-27480000	11:29280001-29320000	3.234e-08	HiC	GSE87112	Mesenchymal_Stem_Cell	intra	rs12576419;rs4536164	ENSG00000255450:ENSG00000211499
11:27680001-27720000	11:28040001-28080000	2.40084e-12	HiC	GSE87112	Mesenchymal_Stem_Cell	intra	rs7127507	ENSG00000255094:ENSG00000207874
11:27680001-27720000	11:28120001-28160000	1.2866e-16	HiC	GSE87112	Mesenchymal_Stem_Cell	intra	rs7127507	ENSG00000121621:ENSG00000169519
11:27680001-27720000	11:28280001-28320000	1.37974e-17	HiC	GSE87112	Mesenchymal_Stem_Cell	intra	rs7127507	ENSG00000222385:ENSG00000238149
11:27680001-27720000	11:28360001-28400000	9.29724e-28	HiC	GSE87112	Mesenchymal_Stem_Cell	intra	rs7127507	ENSG00000255322
11:27680001-27720000	11:28520001-28560000	9.52803e-28	HiC	GSE87112	Mesenchymal_Stem_Cell	intra	rs7127507	ENSG00000254606
11:27680001-27720000	11:28680001-28720000	1.8673e-77	HiC	GSE87112	Mesenchymal_Stem_Cell	intra	rs7127507	ENSG00000248990
11:27680001-27720000	11:28720001-28760000	7.72453e-98	HiC	GSE87112	Mesenchymal_Stem_Cell	intra	rs7127507	ENSG00000249867
11:27680001-27720000	11:29000001-29040000	4.69575e-114	HiC	GSE87112	Mesenchymal_Stem_Cell	intra	rs7127507	ENSG00000272882
11:27680001-27720000	11:29160001-29200000	4.78005e-100	HiC	GSE87112	Mesenchymal_Stem_Cell	intra	rs7127507	ENSG00000254526
11:27680001-27720000	11:29280001-29320000	1.73928e-93	HiC	GSE87112	Mesenchymal_Stem_Cell	intra	rs7127507	ENSG00000255450:ENSG00000211499
11:27680001-27720000	11:29440001-29480000	3.02191e-10	HiC	GSE87112	Mesenchymal_Stem_Cell	intra	rs7127507	ENSG00000255227
11:27680001-27720000	11:30320001-30360000	1.1628e-09	HiC	GSE87112	Mesenchymal_Stem_Cell	intra	rs7127507	ENSG00000152219
11:27720001-27760000	11:27800001-27840000	1.39249e-50	HiC	GSE87112	Mesenchymal_Stem_Cell	intra	11:27737961_AAC_A;rs12273363;rs12288512	ENSG00000177447
11:27720001-27760000	11:27880001-27920000	1.31492e-126	HiC	GSE87112	Mesenchymal_Stem_Cell	intra	11:27737961_AAC_A;rs12273363;rs12288512	ENSG00000255496:ENSG00000224411
11:27720001-27760000	11:28040001-28080000	4.34121e-161	HiC	GSE87112	Mesenchymal_Stem_Cell	intra	11:27737961_AAC_A;rs12273363;rs12288512	ENSG00000255094:ENSG00000207874
11:27720001-27760000	11:28120001-28160000	1.167e-127	HiC	GSE87112	Mesenchymal_Stem_Cell	intra	11:27737961_AAC_A;rs12273363;rs12288512	ENSG00000121621:ENSG00000169519
11:27720001-27760000	11:28160001-28200000	4.32071e-25	HiC	GSE87112	Mesenchymal_Stem_Cell	intra	11:27737961_AAC_A;rs12273363;rs12288512	ENSG00000271332
11:27720001-27760000	11:28280001-28320000	2.99883e-97	HiC	GSE87112	Mesenchymal_Stem_Cell	intra	11:27737961_AAC_A;rs12273363;rs12288512	ENSG00000222385:ENSG00000238149
11:27720001-27760000	11:28360001-28400000	5.40824e-111	HiC	GSE87112	Mesenchymal_Stem_Cell	intra	11:27737961_AAC_A;rs12273363;rs12288512	ENSG00000255322
11:27720001-27760000	11:28520001-28560000	6.54719e-143	HiC	GSE87112	Mesenchymal_Stem_Cell	intra	11:27737961_AAC_A;rs12273363;rs12288512	ENSG00000254606
11:27720001-27760000	11:28680001-28720000	2.04392e-139	HiC	GSE87112	Mesenchymal_Stem_Cell	intra	11:27737961_AAC_A;rs12273363;rs12288512	ENSG00000248990
11:27720001-27760000	11:28720001-28760000	5.29293e-169	HiC	GSE87112	Mesenchymal_Stem_Cell	intra	11:27737961_AAC_A;rs12273363;rs12288512	ENSG00000249867
11:27720001-27760000	11:29000001-29040000	5.38053e-167	HiC	GSE87112	Mesenchymal_Stem_Cell	intra	11:27737961_AAC_A;rs12273363;rs12288512	ENSG00000272882
11:27720001-27760000	11:29160001-29200000	1.48801e-156	HiC	GSE87112	Mesenchymal_Stem_Cell	intra	11:27737961_AAC_A;rs12273363;rs12288512	ENSG00000254526
11:27720001-27760000	11:29280001-29320000	3.5654e-136	HiC	GSE87112	Mesenchymal_Stem_Cell	intra	11:27737961_AAC_A;rs12273363;rs12288512	ENSG00000255450:ENSG00000211499
11:27720001-27760000	11:29440001-29480000	6.82886e-08	HiC	GSE87112	Mesenchymal_Stem_Cell	intra	11:27737961_AAC_A;rs12273363;rs12288512	ENSG00000255227
11:27720001-27760000	11:30320001-30360000	2.60381e-11	HiC	GSE87112	Mesenchymal_Stem_Cell	intra	11:27737961_AAC_A;rs12273363;rs12288512	ENSG00000152219
11:35080001-35120000	11:35120001-35160000	7.06581e-180	HiC	GSE87112	Mesenchymal_Stem_Cell	intra	rs2553827	ENSG00000269766:ENSG00000255521
11:35080001-35120000	11:35160001-35200000	4.31401e-257	HiC	GSE87112	Mesenchymal_Stem_Cell	intra	rs2553827	ENSG00000026508
11:35080001-35120000	11:35200001-35240000	3.23082e-61	HiC	GSE87112	Mesenchymal_Stem_Cell	intra	rs2553827	ENSG00000255443:ENSG00000251194
11:35080001-35120000	11:35280001-35320000	8.00155e-66	HiC	GSE87112	Mesenchymal_Stem_Cell	intra	rs2553827	ENSG00000255004
11:35080001-35120000	11:35960001-36000000	9.3581e-12	HiC	GSE87112	Mesenchymal_Stem_Cell	intra	rs2553827	ENSG00000179241:ENSG00000254672:ENSG00000255256
11:35080001-35120000	11:36280001-36320000	9.59037e-07	HiC	GSE87112	Mesenchymal_Stem_Cell	intra	rs2553827	ENSG00000196559:ENSG00000110442:ENSG00000135362
11:46520001-46560000	11:46760001-46800000	2.17034e-28	HiC	GSE87112	Mesenchymal_Stem_Cell	intra	rs17197116	ENSG00000263540:ENSG00000252427:ENSG00000212135
11:46800001-46840000	11:46840001-46880000	1.18158e-92	HiC	GSE87112	Mesenchymal_Stem_Cell	intra	rs12575721	ENSG00000175216:ENSG00000247675
11:46800001-46840000	11:46920001-46960000	3.90854e-27	HiC	GSE87112	Mesenchymal_Stem_Cell	intra	rs12575721	ENSG00000134569:ENSG00000149179
11:46800001-46840000	11:47040001-47080000	5.92679e-09	HiC	GSE87112	Mesenchymal_Stem_Cell	intra	rs12575721	ENSG00000271350
11:46800001-46840000	11:47120001-47160000	4.35199e-52	HiC	GSE87112	Mesenchymal_Stem_Cell	intra	rs12575721	ENSG00000255520
11:46800001-46840000	11:47160001-47200000	1.89064e-60	HiC	GSE87112	Mesenchymal_Stem_Cell	intra	rs12575721	ENSG00000149182:ENSG00000270060
11:46800001-46840000	11:47240001-47280000	3.99978e-29	HiC	GSE87112	Mesenchymal_Stem_Cell	intra	rs12575721	ENSG00000256897:ENSG00000134575:ENSG00000025434
11:46800001-46840000	11:47280001-47320000	4.8616e-62	HiC	GSE87112	Mesenchymal_Stem_Cell	intra	rs12575721	ENSG00000110514:ENSG00000256746
11:46800001-46840000	11:47360001-47400000	4.55581e-17	HiC	GSE87112	Mesenchymal_Stem_Cell	intra	rs12575721	ENSG00000134571:ENSG00000066336
11:47080001-47120000	11:47120001-47160000	3.25069e-143	HiC	GSE87112	Mesenchymal_Stem_Cell	intra	rs11039086	ENSG00000255520
11:47080001-47120000	11:47160001-47200000	6.50028e-59	HiC	GSE87112	Mesenchymal_Stem_Cell	intra	rs11039086	ENSG00000149182:ENSG00000270060
11:47520001-47560000	11:47560001-47600000	2.09628e-123	HiC	GSE87112	Mesenchymal_Stem_Cell	intra	rs61895110	ENSG00000149187:ENSG00000265559:ENSG00000213619:ENSG00000110536:ENSG00000200376:ENSG00000231880
11:47520001-47560000	11:47600001-47640000	6.15952e-80	HiC	GSE87112	Mesenchymal_Stem_Cell	intra	rs61895110	ENSG00000123444:ENSG00000196666:ENSG00000172247:ENSG00000223187
11:47520001-47560000	11:47640001-47680000	5.28211e-12	HiC	GSE87112	Mesenchymal_Stem_Cell	intra	rs61895110	ENSG00000109919
11:47520001-47560000	11:47720001-47760000	3.11939e-13	HiC	GSE87112	Mesenchymal_Stem_Cell	intra	rs61895110	ENSG00000165923:ENSG00000200090:ENSG00000252447
11:47520001-47560000	11:47800001-47840000	8.12924e-15	HiC	GSE87112	Mesenchymal_Stem_Cell	intra	rs61895110	ENSG00000271543:ENSG00000252941
11:47960001-48000000	11:48000001-48040000	2.59537e-08	HiC	GSE87112	Mesenchymal_Stem_Cell	intra	rs112030310	ENSG00000149177:ENSG00000254879
11:47960001-48000000	11:48080001-48120000	1.50769e-35	HiC	GSE87112	Mesenchymal_Stem_Cell	intra	rs112030310	ENSG00000263693
11:48440001-48480000	11:50360001-50400000	1.69672e-14	HiC	GSE87112	Mesenchymal_Stem_Cell	intra	rs55884750	ENSG00000214883
11:48440001-48480000	11:51240001-51280000	8.53068e-09	HiC	GSE87112	Mesenchymal_Stem_Cell	intra	rs55884750	ENSG00000264637
11:68200001-68240000	11:68240001-68280000	1.40575e-45	HiC	GSE87112	Mesenchymal_Stem_Cell	intra	rs7105218	ENSG00000254856:ENSG00000222339:ENSG00000212093
11:68240001-68280000	11:68440001-68480000	1.68487e-28	HiC	GSE87112	Mesenchymal_Stem_Cell	intra	11:68263650_CT_C	ENSG00000069482
11:68240001-68280000	11:68760001-68800000	9.00597e-08	HiC	GSE87112	Mesenchymal_Stem_Cell	intra	11:68263650_CT_C	ENSG00000261625:ENSG00000261276:ENSG00000172935:ENSG00000256508
11:86880001-86920000	11:86960001-87000000	1.47461e-66	HiC	GSE87112	Mesenchymal_Stem_Cell	intra	rs505429	ENSG00000213287
11:86880001-86920000	11:87000001-87040000	1.99575e-19	HiC	GSE87112	Mesenchymal_Stem_Cell	intra	rs505429	ENSG00000270510
11:112360001-112400000	11:112400001-112440000	1.40249e-32	HiC	GSE87112	Mesenchymal_Stem_Cell	intra	rs5794803	ENSG00000255484
11:112360001-112400000	11:112800001-112840000	1.21194e-57	HiC	GSE87112	Mesenchymal_Stem_Cell	intra	rs5794803	ENSG00000247416:ENSG00000149294
11:112360001-112400000	11:112840001-112880000	2.51366e-55	HiC	GSE87112	Mesenchymal_Stem_Cell	intra	rs5794803	ENSG00000238998
11:112360001-112400000	11:113120001-113160000	2.77541e-48	HiC	GSE87112	Mesenchymal_Stem_Cell	intra	rs5794803	ENSG00000227487
11:112360001-112400000	11:113160001-113200000	3.89769e-25	HiC	GSE87112	Mesenchymal_Stem_Cell	intra	rs5794803	ENSG00000255129:ENSG00000149292
11:112360001-112400000	11:113200001-113240000	2.91577e-15	HiC	GSE87112	Mesenchymal_Stem_Cell	intra	rs5794803	ENSG00000270179
11:112360001-112400000	11:113560001-113600000	1.05394e-32	HiC	GSE87112	Mesenchymal_Stem_Cell	intra	rs5794803	ENSG00000166682:ENSG00000256091
11:112360001-112400000	11:113600001-113640000	3.13155e-25	HiC	GSE87112	Mesenchymal_Stem_Cell	intra	rs5794803	ENSG00000243353
11:112400001-112440000	11:112800001-112840000	8.44604e-50	HiC	GSE87112	Mesenchymal_Stem_Cell	intra	rs7952251;rs7125263	ENSG00000247416:ENSG00000149294
11:112400001-112440000	11:112840001-112880000	7.08953e-39	HiC	GSE87112	Mesenchymal_Stem_Cell	intra	rs7952251;rs7125263	ENSG00000238998
11:112400001-112440000	11:113120001-113160000	8.17755e-88	HiC	GSE87112	Mesenchymal_Stem_Cell	intra	rs7952251;rs7125263	ENSG00000227487
11:112400001-112440000	11:113160001-113200000	1.17916e-43	HiC	GSE87112	Mesenchymal_Stem_Cell	intra	rs7952251;rs7125263	ENSG00000255129:ENSG00000149292
11:112400001-112440000	11:113200001-113240000	4.28494e-12	HiC	GSE87112	Mesenchymal_Stem_Cell	intra	rs7952251;rs7125263	ENSG00000270179
11:112400001-112440000	11:113560001-113600000	2.10704e-31	HiC	GSE87112	Mesenchymal_Stem_Cell	intra	rs7952251;rs7125263	ENSG00000166682:ENSG00000256091
11:112400001-112440000	11:113600001-113640000	4.51578e-10	HiC	GSE87112	Mesenchymal_Stem_Cell	intra	rs7952251;rs7125263	ENSG00000243353
11:118480001-118520000	11:118640001-118680000	4.4311e-09	HiC	GSE87112	Mesenchymal_Stem_Cell	intra	rs10790255	ENSG00000110367
11:128320001-128360000	11:128360001-128400000	6.28223e-79	HiC	GSE87112	Mesenchymal_Stem_Cell	intra	rs10893877	ENSG00000254588
11:128320001-128360000	11:128480001-128520000	3.76757e-74	HiC	GSE87112	Mesenchymal_Stem_Cell	intra	rs10893877	ENSG00000270160:ENSG00000255465
11:128320001-128360000	11:128520001-128560000	2.59278e-14	HiC	GSE87112	Mesenchymal_Stem_Cell	intra	rs10893877	ENSG00000245008:ENSG00000151702
11:128320001-128360000	11:128560001-128600000	2.18341e-07	HiC	GSE87112	Mesenchymal_Stem_Cell	intra	rs10893877	ENSG00000254703
12:26480001-26520000	12:26520001-26560000	4.8487e-61	HiC	GSE87112	Mesenchymal_Stem_Cell	intra	rs11048470;rs1049380	ENSG00000212549
12:26480001-26520000	12:26760001-26800000	7.52432e-38	HiC	GSE87112	Mesenchymal_Stem_Cell	intra	rs11048470;rs1049380	ENSG00000234428
12:26480001-26520000	12:26920001-26960000	9.17551e-08	HiC	GSE87112	Mesenchymal_Stem_Cell	intra	rs11048470;rs1049380	ENSG00000256640
12:28320001-28360000	12:28640001-28680000	3.20855e-55	HiC	GSE87112	Mesenchymal_Stem_Cell	intra	rs12049916	ENSG00000202187
12:28320001-28360000	12:28680001-28720000	1.53484e-77	HiC	GSE87112	Mesenchymal_Stem_Cell	intra	rs12049916	ENSG00000244712
12:28320001-28360000	12:28960001-29000000	1.32184e-25	HiC	GSE87112	Mesenchymal_Stem_Cell	intra	rs12049916	ENSG00000256513
12:28320001-28360000	12:29640001-29680000	1.89095e-07	HiC	GSE87112	Mesenchymal_Stem_Cell	intra	rs12049916	ENSG00000187950:ENSG00000257456
12:28320001-28360000	12:30920001-30960000	2.51154e-07	HiC	GSE87112	Mesenchymal_Stem_Cell	intra	rs12049916	ENSG00000235884
12:28400001-28440000	12:28640001-28680000	3.90752e-25	HiC	GSE87112	Mesenchymal_Stem_Cell	intra	rs370320187	ENSG00000202187
12:28400001-28440000	12:28680001-28720000	7.77481e-17	HiC	GSE87112	Mesenchymal_Stem_Cell	intra	rs370320187	ENSG00000244712
12:28400001-28440000	12:28960001-29000000	3.55651e-13	HiC	GSE87112	Mesenchymal_Stem_Cell	intra	rs370320187	ENSG00000256513
12:28640001-28680000	12:28680001-28720000	3.67994e-224	HiC	GSE87112	Mesenchymal_Stem_Cell	intra	rs150260458	ENSG00000244712
12:28640001-28680000	12:28960001-29000000	1.03189e-35	HiC	GSE87112	Mesenchymal_Stem_Cell	intra	rs150260458	ENSG00000256513
12:28640001-28680000	12:29440001-29480000	1.16355e-11	HiC	GSE87112	Mesenchymal_Stem_Cell	intra	rs150260458	ENSG00000257176
12:28640001-28680000	12:29640001-29680000	1.24077e-11	HiC	GSE87112	Mesenchymal_Stem_Cell	intra	rs150260458	ENSG00000187950:ENSG00000257456
12:28640001-28680000	12:30920001-30960000	4.06604e-08	HiC	GSE87112	Mesenchymal_Stem_Cell	intra	rs150260458	ENSG00000235884
12:28640001-28680000	12:31000001-31040000	7.93823e-07	HiC	GSE87112	Mesenchymal_Stem_Cell	intra	rs150260458	ENSG00000258118
12:49360001-49400000	12:49400001-49440000	6.33514e-116	HiC	GSE87112	Mesenchymal_Stem_Cell	intra	rs118115924	ENSG00000181929
12:53720001-53760000	12:53760001-53800000	5.84484e-11	HiC	GSE87112	Mesenchymal_Stem_Cell	intra	rs138648748	ENSG00000185591
12:53720001-53760000	12:53800001-53840000	2.11929e-209	HiC	GSE87112	Mesenchymal_Stem_Cell	intra	rs138648748	ENSG00000135409:ENSG00000205352:ENSG00000257379:ENSG00000197111
12:53720001-53760000	12:53880001-53920000	1.78015e-48	HiC	GSE87112	Mesenchymal_Stem_Cell	intra	rs138648748	ENSG00000139625:ENSG00000270175:ENSG00000139546:ENSG00000139574:ENSG00000257550
12:54400001-54440000	12:54520001-54560000	3.01635e-54	HiC	GSE87112	Mesenchymal_Stem_Cell	intra	rs12319419;rs7308105;rs765634	ENSG00000250432:ENSG00000250742:ENSG00000260470:ENSG00000257534:ENSG00000248576
12:54400001-54440000	12:54560001-54600000	7.77136e-31	HiC	GSE87112	Mesenchymal_Stem_Cell	intra	rs12319419;rs7308105;rs765634	ENSG00000123415
12:54400001-54440000	12:54600001-54640000	8.29974e-39	HiC	GSE87112	Mesenchymal_Stem_Cell	intra	rs12319419;rs7308105;rs765634	ENSG00000265371
12:54400001-54440000	12:54720001-54760000	3.30077e-17	HiC	GSE87112	Mesenchymal_Stem_Cell	intra	rs12319419;rs7308105;rs765634	ENSG00000199122:ENSG00000264028:ENSG00000258137:ENSG00000258086:ENSG00000139572
12:54440001-54480000	12:54520001-54560000	5.38568e-115	HiC	GSE87112	Mesenchymal_Stem_Cell	intra	rs7297416	ENSG00000250432:ENSG00000250742:ENSG00000260470:ENSG00000257534:ENSG00000248576
12:54440001-54480000	12:54560001-54600000	4.27015e-21	HiC	GSE87112	Mesenchymal_Stem_Cell	intra	rs7297416	ENSG00000123415
12:90400001-90440000	12:90480001-90520000	1.95355e-12	HiC	GSE87112	Mesenchymal_Stem_Cell	intra	rs10858944	ENSG00000257194
12:90400001-90440000	12:91000001-91040000	1.04133e-29	HiC	GSE87112	Mesenchymal_Stem_Cell	intra	rs10858944	ENSG00000257995
12:90400001-90440000	12:91200001-91240000	9.36928e-86	HiC	GSE87112	Mesenchymal_Stem_Cell	intra	rs10858944	ENSG00000257787
12:90400001-90440000	12:91280001-91320000	7.1689e-135	HiC	GSE87112	Mesenchymal_Stem_Cell	intra	rs10858944	ENSG00000196243
12:90400001-90440000	12:91320001-91360000	2.17428e-49	HiC	GSE87112	Mesenchymal_Stem_Cell	intra	rs10858944	ENSG00000197651
12:90400001-90440000	12:91360001-91400000	9.32486e-19	HiC	GSE87112	Mesenchymal_Stem_Cell	intra	rs10858944	ENSG00000083782
12:90400001-90440000	12:91440001-91480000	3.85687e-07	HiC	GSE87112	Mesenchymal_Stem_Cell	intra	rs10858944	ENSG00000139330
12:90400001-90440000	12:91480001-91520000	2.38878e-25	HiC	GSE87112	Mesenchymal_Stem_Cell	intra	rs10858944	ENSG00000139329
12:90400001-90440000	12:91560001-91600000	7.49152e-48	HiC	GSE87112	Mesenchymal_Stem_Cell	intra	rs10858944	ENSG00000011465:ENSG00000258148
12:90400001-90440000	12:91720001-91760000	6.8112e-20	HiC	GSE87112	Mesenchymal_Stem_Cell	intra	rs10858944	ENSG00000258100
12:90400001-90440000	12:92280001-92320000	4.04774e-09	HiC	GSE87112	Mesenchymal_Stem_Cell	intra	rs10858944	ENSG00000257863
12:90400001-90440000	12:92560001-92600000	2.54457e-09	HiC	GSE87112	Mesenchymal_Stem_Cell	intra	rs10858944	ENSG00000239201:ENSG00000199895
13:42680001-42720000	13:42720001-42760000	6.88025e-16	HiC	GSE87112	Mesenchymal_Stem_Cell	intra	rs117659936	ENSG00000265679:ENSG00000270809
13:42680001-42720000	13:42800001-42840000	5.05969e-41	HiC	GSE87112	Mesenchymal_Stem_Cell	intra	rs117659936	ENSG00000234213
13:42920001-42960000	13:43120001-43160000	1.37452e-46	HiC	GSE87112	Mesenchymal_Stem_Cell	intra	rs9533090	ENSG00000120659
13:42920001-42960000	13:43320001-43360000	5.01669e-22	HiC	GSE87112	Mesenchymal_Stem_Cell	intra	rs9533090	ENSG00000179813
13:42920001-42960000	13:43360001-43400000	1.89096e-21	HiC	GSE87112	Mesenchymal_Stem_Cell	intra	rs9533090	ENSG00000271216
13:42920001-42960000	13:43400001-43440000	6.16752e-65	HiC	GSE87112	Mesenchymal_Stem_Cell	intra	rs9533090	ENSG00000229546
13:42920001-42960000	13:43480001-43520000	9.30315e-21	HiC	GSE87112	Mesenchymal_Stem_Cell	intra	rs9533090	ENSG00000238025
13:42920001-42960000	13:43560001-43600000	3.74006e-07	HiC	GSE87112	Mesenchymal_Stem_Cell	intra	rs9533090	ENSG00000133106:ENSG00000120675
13:42920001-42960000	13:43720001-43760000	3.54043e-27	HiC	GSE87112	Mesenchymal_Stem_Cell	intra	rs9533090	ENSG00000229928
13:42920001-42960000	13:43960001-44000000	3.90648e-37	HiC	GSE87112	Mesenchymal_Stem_Cell	intra	rs9533090	ENSG00000232540
13:42920001-42960000	13:44000001-44040000	3.82177e-23	HiC	GSE87112	Mesenchymal_Stem_Cell	intra	rs9533090	ENSG00000238189
13:42920001-42960000	13:44080001-44120000	2.09106e-15	HiC	GSE87112	Mesenchymal_Stem_Cell	intra	rs9533090	ENSG00000233821
13:42920001-42960000	13:44360001-44400000	1.37331e-59	HiC	GSE87112	Mesenchymal_Stem_Cell	intra	rs9533090	ENSG00000120658:ENSG00000270522
13:42920001-42960000	13:44440001-44480000	1.73398e-11	HiC	GSE87112	Mesenchymal_Stem_Cell	intra	rs9533090	ENSG00000151773:ENSG00000179630
13:42920001-42960000	13:44720001-44760000	3.21401e-07	HiC	GSE87112	Mesenchymal_Stem_Cell	intra	rs9533090	ENSG00000139656:ENSG00000235285
13:42920001-42960000	13:45000001-45040000	5.45058e-07	HiC	GSE87112	Mesenchymal_Stem_Cell	intra	rs9533090	ENSG00000225727
13:43120001-43160000	13:43360001-43400000	1.4079e-08	HiC	GSE87112	Mesenchymal_Stem_Cell	intra	rs9533159	ENSG00000271216
13:43120001-43160000	13:43400001-43440000	2.712e-29	HiC	GSE87112	Mesenchymal_Stem_Cell	intra	rs9533159	ENSG00000229546
13:43120001-43160000	13:43480001-43520000	2.22295e-10	HiC	GSE87112	Mesenchymal_Stem_Cell	intra	rs9533159	ENSG00000238025
13:43120001-43160000	13:43720001-43760000	1.07467e-16	HiC	GSE87112	Mesenchymal_Stem_Cell	intra	rs9533159	ENSG00000229928
13:43120001-43160000	13:43960001-44000000	1.01276e-32	HiC	GSE87112	Mesenchymal_Stem_Cell	intra	rs9533159	ENSG00000232540
13:43120001-43160000	13:44000001-44040000	6.09636e-11	HiC	GSE87112	Mesenchymal_Stem_Cell	intra	rs9533159	ENSG00000238189
13:43120001-43160000	13:44080001-44120000	1.79109e-08	HiC	GSE87112	Mesenchymal_Stem_Cell	intra	rs9533159	ENSG00000233821
13:43120001-43160000	13:44360001-44400000	1.20737e-61	HiC	GSE87112	Mesenchymal_Stem_Cell	intra	rs9533159	ENSG00000120658:ENSG00000270522
13:43120001-43160000	13:44440001-44480000	2.87649e-21	HiC	GSE87112	Mesenchymal_Stem_Cell	intra	rs9533159	ENSG00000151773:ENSG00000179630
13:43200001-43240000	13:43320001-43360000	3.84458e-72	HiC	GSE87112	Mesenchymal_Stem_Cell	intra	rs78667121	ENSG00000179813
13:43200001-43240000	13:43360001-43400000	2.56278e-125	HiC	GSE87112	Mesenchymal_Stem_Cell	intra	rs78667121	ENSG00000271216
13:43200001-43240000	13:43400001-43440000	1.87383699441404e-316	HiC	GSE87112	Mesenchymal_Stem_Cell	intra	rs78667121	ENSG00000229546
13:43200001-43240000	13:43480001-43520000	2.37627e-65	HiC	GSE87112	Mesenchymal_Stem_Cell	intra	rs78667121	ENSG00000238025
13:43200001-43240000	13:43560001-43600000	2.4053e-42	HiC	GSE87112	Mesenchymal_Stem_Cell	intra	rs78667121	ENSG00000133106:ENSG00000120675
13:43200001-43240000	13:43720001-43760000	1.5297e-72	HiC	GSE87112	Mesenchymal_Stem_Cell	intra	rs78667121	ENSG00000229928
13:43200001-43240000	13:43960001-44000000	9.09046e-120	HiC	GSE87112	Mesenchymal_Stem_Cell	intra	rs78667121	ENSG00000232540
13:43200001-43240000	13:44000001-44040000	1.01178e-60	HiC	GSE87112	Mesenchymal_Stem_Cell	intra	rs78667121	ENSG00000238189
13:43200001-43240000	13:44080001-44120000	2.87139e-63	HiC	GSE87112	Mesenchymal_Stem_Cell	intra	rs78667121	ENSG00000233821
13:43200001-43240000	13:44360001-44400000	1.29131e-223	HiC	GSE87112	Mesenchymal_Stem_Cell	intra	rs78667121	ENSG00000120658:ENSG00000270522
13:43200001-43240000	13:44440001-44480000	2.37137e-46	HiC	GSE87112	Mesenchymal_Stem_Cell	intra	rs78667121	ENSG00000151773:ENSG00000179630
13:43200001-43240000	13:44480001-44520000	1.48309e-12	HiC	GSE87112	Mesenchymal_Stem_Cell	intra	rs78667121	ENSG00000233725
13:43200001-43240000	13:44680001-44720000	1.44532e-09	HiC	GSE87112	Mesenchymal_Stem_Cell	intra	rs78667121	ENSG00000226519:ENSG00000227258
13:43200001-43240000	13:44920001-44960000	5.93724e-08	HiC	GSE87112	Mesenchymal_Stem_Cell	intra	rs78667121	ENSG00000151778
13:43200001-43240000	13:45000001-45040000	1.37848e-11	HiC	GSE87112	Mesenchymal_Stem_Cell	intra	rs78667121	ENSG00000225727
13:51080001-51120000	13:51360001-51400000	1.54716e-45	HiC	GSE87112	Mesenchymal_Stem_Cell	intra	rs3118904	ENSG00000237152:ENSG00000200711
13:51080001-51120000	13:51400001-51440000	2.34316e-32	HiC	GSE87112	Mesenchymal_Stem_Cell	intra	rs3118904	ENSG00000186047
13:51080001-51120000	13:51480001-51520000	1.80109e-19	HiC	GSE87112	Mesenchymal_Stem_Cell	intra	rs3118904	ENSG00000233672:ENSG00000136104
13:51080001-51120000	13:51600001-51640000	2.61192e-26	HiC	GSE87112	Mesenchymal_Stem_Cell	intra	rs3118904	ENSG00000222920
13:51080001-51120000	13:51640001-51680000	2.65811e-23	HiC	GSE87112	Mesenchymal_Stem_Cell	intra	rs3118904	ENSG00000123201
15:51520001-51560000	15:51560001-51600000	8.53654e-201	HiC	GSE87112	Mesenchymal_Stem_Cell	intra	rs2414098	ENSG00000259701
15:51520001-51560000	15:51600001-51640000	7.00538e-213	HiC	GSE87112	Mesenchymal_Stem_Cell	intra	rs2414098	ENSG00000137869:ENSG00000259306:ENSG00000186417
15:51520001-51560000	15:51640001-51680000	5.03033e-200	HiC	GSE87112	Mesenchymal_Stem_Cell	intra	rs2414098	ENSG00000270378:ENSG00000259194
15:51520001-51560000	15:51680001-51720000	4.44649e-279	HiC	GSE87112	Mesenchymal_Stem_Cell	intra	rs2414098	ENSG00000259678
15:51520001-51560000	15:51720001-51760000	4.43557e-133	HiC	GSE87112	Mesenchymal_Stem_Cell	intra	rs2414098	ENSG00000259668
15:51520001-51560000	15:51960001-52000000	2.6911e-71	HiC	GSE87112	Mesenchymal_Stem_Cell	intra	rs2414098	ENSG00000104112:ENSG00000259241
15:51520001-51560000	15:52000001-52040000	4.03278e-07	HiC	GSE87112	Mesenchymal_Stem_Cell	intra	rs2414098	ENSG00000259296
15:51520001-51560000	15:52040001-52080000	1.74482e-11	HiC	GSE87112	Mesenchymal_Stem_Cell	intra	rs2414098	ENSG00000140280:ENSG00000128872:ENSG00000259377
15:51520001-51560000	15:52120001-52160000	4.56173e-09	HiC	GSE87112	Mesenchymal_Stem_Cell	intra	rs2414098	ENSG00000138594:ENSG00000259632
15:51520001-51560000	15:52160001-52200000	6.76667e-07	HiC	GSE87112	Mesenchymal_Stem_Cell	intra	rs2414098	ENSG00000207484:ENSG00000259201:ENSG00000272337
15:51520001-51560000	15:52200001-52240000	1.60899e-07	HiC	GSE87112	Mesenchymal_Stem_Cell	intra	rs2414098	ENSG00000259185:ENSG00000259556
15:101680001-101720000	15:101760001-101800000	1.72404e-49	HiC	GSE87112	Mesenchymal_Stem_Cell	intra	rs12916774;rs11630618	ENSG00000131873
16:360001-400000	16:2000001-2040000	8.29048e-13	HiC	GSE87112	Mesenchymal_Stem_Cell	intra	rs12719801	ENSG00000140986:ENSG00000140990:ENSG00000140988:ENSG00000206811:ENSG00000207405:ENSG00000255513:ENSG00000255198:ENSG00000179580:ENSG00000183751:ENSG00000196408:ENSG00000269205:ENSG00000127554:ENSG00000261790:ENSG00000127561
16:1520001-1560000	16:1720001-1760000	6.79499e-41	HiC	GSE87112	Mesenchymal_Stem_Cell	intra	rs8046561	ENSG00000206053:ENSG00000138834
16:50920001-50960000	16:51080001-51120000	4.59082e-20	HiC	GSE87112	Mesenchymal_Stem_Cell	intra	rs11076543	ENSG00000260620
16:50920001-50960000	16:51360001-51400000	9.92954e-13	HiC	GSE87112	Mesenchymal_Stem_Cell	intra	rs11076543	ENSG00000260850
16:50920001-50960000	16:51640001-51680000	1.59422e-14	HiC	GSE87112	Mesenchymal_Stem_Cell	intra	rs11076543	ENSG00000224578
16:50920001-50960000	16:51680001-51720000	1.39998e-15	HiC	GSE87112	Mesenchymal_Stem_Cell	intra	rs11076543	ENSG00000224578:ENSG00000223168
16:50920001-50960000	16:51760001-51800000	7.46089e-73	HiC	GSE87112	Mesenchymal_Stem_Cell	intra	rs11076543	ENSG00000260057
16:50920001-50960000	16:52240001-52280000	4.71352e-12	HiC	GSE87112	Mesenchymal_Stem_Cell	intra	rs11076543	ENSG00000260975:ENSG00000260478
16:50920001-50960000	16:52280001-52320000	4.30592e-09	HiC	GSE87112	Mesenchymal_Stem_Cell	intra	rs11076543	ENSG00000221515:ENSG00000260887
16:50920001-50960000	16:52560001-52600000	1.63081e-15	HiC	GSE87112	Mesenchymal_Stem_Cell	intra	rs11076543	ENSG00000103460
16:50920001-50960000	16:52640001-52680000	3.31317e-19	HiC	GSE87112	Mesenchymal_Stem_Cell	intra	rs11076543	ENSG00000260963:ENSG00000260393:ENSG00000261261
16:50920001-50960000	16:52680001-52720000	5.67603e-07	HiC	GSE87112	Mesenchymal_Stem_Cell	intra	rs11076543	ENSG00000249231:ENSG00000234337
16:50920001-50960000	16:53040001-53080000	4.15712e-07	HiC	GSE87112	Mesenchymal_Stem_Cell	intra	rs11076543	ENSG00000260939
16:86680001-86720000	16:86720001-86760000	5.43253e-164	HiC	GSE87112	Mesenchymal_Stem_Cell	intra	rs71390846	ENSG00000260026:ENSG00000261175
16:86680001-86720000	16:86920001-86960000	3.85881e-37	HiC	GSE87112	Mesenchymal_Stem_Cell	intra	rs71390846	ENSG00000260795
16:86680001-86720000	16:87080001-87120000	4.67384e-55	HiC	GSE87112	Mesenchymal_Stem_Cell	intra	rs71390846	ENSG00000232190:ENSG00000261363
16:86680001-86720000	16:87240001-87280000	1.83953e-75	HiC	GSE87112	Mesenchymal_Stem_Cell	intra	rs71390846	ENSG00000261095:ENSG00000261651
16:86680001-86720000	16:87280001-87320000	6.46374e-31	HiC	GSE87112	Mesenchymal_Stem_Cell	intra	rs71390846	ENSG00000243705
16:86680001-86720000	16:87320001-87360000	3.32108e-40	HiC	GSE87112	Mesenchymal_Stem_Cell	intra	rs71390846	ENSG00000260456:ENSG00000261697:ENSG00000239186:ENSG00000270006
16:87160001-87200000	16:87240001-87280000	2.13352e-30	HiC	GSE87112	Mesenchymal_Stem_Cell	intra	rs150813829	ENSG00000261095:ENSG00000261651
16:87160001-87200000	16:87320001-87360000	1.05492e-17	HiC	GSE87112	Mesenchymal_Stem_Cell	intra	rs150813829	ENSG00000260456:ENSG00000261697:ENSG00000239186:ENSG00000270006
17:800001-840000	17:840001-880000	2.98709e-104	HiC	GSE87112	Mesenchymal_Stem_Cell	intra	rs11650468	ENSG00000263017
17:2000001-2040000	17:2080001-2120000	2.03091e-71	HiC	GSE87112	Mesenchymal_Stem_Cell	intra	17:2026417_GA_G	ENSG00000265777:ENSG00000236838:ENSG00000236457
17:2000001-2040000	17:2120001-2160000	1.8548e-72	HiC	GSE87112	Mesenchymal_Stem_Cell	intra	17:2026417_GA_G	ENSG00000225084
17:2000001-2040000	17:2200001-2240000	1.04122e-15	HiC	GSE87112	Mesenchymal_Stem_Cell	intra	17:2026417_GA_G	ENSG00000070366:ENSG00000167720:ENSG00000262333:ENSG00000212552:ENSG00000212163
17:7760001-7800000	17:7800001-7840000	1.39328e-42	HiC	GSE87112	Mesenchymal_Stem_Cell	intra	rs146808712	ENSG00000252835:ENSG00000179859:ENSG00000170049:ENSG00000262730:ENSG00000170043:ENSG00000170037
17:7760001-7800000	17:7840001-7880000	1.05568e-37	HiC	GSE87112	Mesenchymal_Stem_Cell	intra	rs146808712	ENSG00000262492
17:7760001-7800000	17:7920001-7960000	1.25209e-23	HiC	GSE87112	Mesenchymal_Stem_Cell	intra	rs146808712	ENSG00000238676:ENSG00000179593
17:7760001-7800000	17:7960001-8000000	9.8705e-11	HiC	GSE87112	Mesenchymal_Stem_Cell	intra	rs146808712	ENSG00000263427:ENSG00000179477:ENSG00000214999:ENSG00000264005
17:7760001-7800000	17:8000001-8040000	4.71219e-38	HiC	GSE87112	Mesenchymal_Stem_Cell	intra	rs146808712	ENSG00000179148:ENSG00000179111
17:41760001-41800000	17:41800001-41840000	0	HiC	GSE87112	Mesenchymal_Stem_Cell	intra	17:41782865_AG_A;rs4792908	ENSG00000215964:ENSG00000167941
17:41760001-41800000	17:41840001-41880000	8.29356e-206	HiC	GSE87112	Mesenchymal_Stem_Cell	intra	17:41782865_AG_A;rs4792908	ENSG00000108861:ENSG00000231256:ENSG00000267604
17:41760001-41800000	17:41880001-41920000	1.53016e-138	HiC	GSE87112	Mesenchymal_Stem_Cell	intra	17:41782865_AG_A;rs4792908	ENSG00000161647
17:41760001-41800000	17:41920001-41960000	5.60813e-24	HiC	GSE87112	Mesenchymal_Stem_Cell	intra	17:41782865_AG_A;rs4792908	ENSG00000161649
17:41760001-41800000	17:42080001-42120000	1.16324e-08	HiC	GSE87112	Mesenchymal_Stem_Cell	intra	17:41782865_AG_A;rs4792908	ENSG00000131096:ENSG00000161653:ENSG00000091947:ENSG00000221044
17:41800001-41840000	17:41840001-41880000	7.65731e-55	HiC	GSE87112	Mesenchymal_Stem_Cell	intra	rs2741856	ENSG00000108861:ENSG00000231256:ENSG00000267604
17:41800001-41840000	17:41880001-41920000	2.81929e-49	HiC	GSE87112	Mesenchymal_Stem_Cell	intra	rs2741856	ENSG00000161647
17:41840001-41880000	17:41880001-41920000	1.05598e-258	HiC	GSE87112	Mesenchymal_Stem_Cell	intra	rs34814687	ENSG00000161647
17:41840001-41880000	17:41920001-41960000	1.12885e-34	HiC	GSE87112	Mesenchymal_Stem_Cell	intra	rs34814687	ENSG00000161649
17:41840001-41880000	17:42080001-42120000	1.23432e-10	HiC	GSE87112	Mesenchymal_Stem_Cell	intra	rs34814687	ENSG00000131096:ENSG00000161653:ENSG00000091947:ENSG00000221044
17:41840001-41880000	17:42160001-42200000	2.25196e-08	HiC	GSE87112	Mesenchymal_Stem_Cell	intra	rs34814687	ENSG00000267638
17:47920001-47960000	17:47960001-48000000	2.48105e-41	HiC	GSE87112	Mesenchymal_Stem_Cell	intra	rs79049182	ENSG00000248954:ENSG00000254039
17:47920001-47960000	17:48040001-48080000	1.14791e-23	HiC	GSE87112	Mesenchymal_Stem_Cell	intra	rs79049182	ENSG00000199492:ENSG00000108813:ENSG00000064195:ENSG00000248172
17:47920001-47960000	17:48120001-48160000	6.23774e-09	HiC	GSE87112	Mesenchymal_Stem_Cell	intra	rs79049182	ENSG00000246640:ENSG00000005884
17:63280001-63320000	17:63400001-63440000	5.93605e-18	HiC	GSE87112	Mesenchymal_Stem_Cell	intra	rs929515	ENSG00000265189
17:63280001-63320000	17:63440001-63480000	2.22863e-88	HiC	GSE87112	Mesenchymal_Stem_Cell	intra	rs929515	ENSG00000263520
17:63280001-63320000	17:63520001-63560000	3.40152e-63	HiC	GSE87112	Mesenchymal_Stem_Cell	intra	rs929515	ENSG00000168646
17:63280001-63320000	17:63600001-63640000	1.92576e-22	HiC	GSE87112	Mesenchymal_Stem_Cell	intra	rs929515	ENSG00000266076
17:63280001-63320000	17:63640001-63680000	4.19708e-37	HiC	GSE87112	Mesenchymal_Stem_Cell	intra	rs929515	ENSG00000271587:ENSG00000270870
17:63280001-63320000	17:64160001-64200000	3.22098e-144	HiC	GSE87112	Mesenchymal_Stem_Cell	intra	rs929515	ENSG00000154240:ENSG00000266707
17:63280001-63320000	17:64280001-64320000	8.89194e-12	HiC	GSE87112	Mesenchymal_Stem_Cell	intra	rs929515	ENSG00000154229
17:63280001-63320000	17:64320001-64360000	2.67547e-16	HiC	GSE87112	Mesenchymal_Stem_Cell	intra	rs929515	ENSG00000244044
17:63280001-63320000	17:64360001-64400000	1.11308e-11	HiC	GSE87112	Mesenchymal_Stem_Cell	intra	rs929515	ENSG00000244044
17:63280001-63320000	17:64400001-64440000	3.94542e-21	HiC	GSE87112	Mesenchymal_Stem_Cell	intra	rs929515	ENSG00000264630
17:63280001-63320000	17:64600001-64640000	1.42849e-52	HiC	GSE87112	Mesenchymal_Stem_Cell	intra	rs929515	ENSG00000252685:ENSG00000251698
17:63280001-63320000	17:64640001-64680000	3.28201e-92	HiC	GSE87112	Mesenchymal_Stem_Cell	intra	rs929515	ENSG00000229330
17:63280001-63320000	17:64760001-64800000	6.9209e-56	HiC	GSE87112	Mesenchymal_Stem_Cell	intra	rs929515	ENSG00000207943
17:63280001-63320000	17:64800001-64840000	1.76528e-30	HiC	GSE87112	Mesenchymal_Stem_Cell	intra	rs929515	ENSG00000075429
17:63280001-63320000	17:64880001-64920000	5.80459e-28	HiC	GSE87112	Mesenchymal_Stem_Cell	intra	rs929515	ENSG00000251764
17:63280001-63320000	17:64960001-65000000	1.28057e-16	HiC	GSE87112	Mesenchymal_Stem_Cell	intra	rs929515	ENSG00000075461
17:63280001-63320000	17:65000001-65040000	8.5239e-09	HiC	GSE87112	Mesenchymal_Stem_Cell	intra	rs929515	ENSG00000264491:ENSG00000214167:ENSG00000265664
17:63280001-63320000	17:65040001-65080000	8.80601e-26	HiC	GSE87112	Mesenchymal_Stem_Cell	intra	rs929515	ENSG00000108878
17:63280001-63320000	17:65200001-65240000	5.57989e-08	HiC	GSE87112	Mesenchymal_Stem_Cell	intra	rs929515	ENSG00000264421:ENSG00000213180
17:63280001-63320000	17:65440001-65480000	5.58838e-07	HiC	GSE87112	Mesenchymal_Stem_Cell	intra	rs929515	ENSG00000244610:ENSG00000207688
17:68040001-68080000	17:68120001-68160000	2.4409e-35	HiC	GSE87112	Mesenchymal_Stem_Cell	intra	rs12602679	ENSG00000230258
17:68040001-68080000	17:68160001-68200000	7.75241e-17	HiC	GSE87112	Mesenchymal_Stem_Cell	intra	rs12602679	ENSG00000267365:ENSG00000123700
17:68040001-68080000	17:68360001-68400000	9.31532e-12	HiC	GSE87112	Mesenchymal_Stem_Cell	intra	rs12602679	ENSG00000267109
17:68040001-68080000	17:68600001-68640000	4.35417e-18	HiC	GSE87112	Mesenchymal_Stem_Cell	intra	rs12602679	ENSG00000267471
17:68040001-68080000	17:69560001-69600000	6.06617e-11	HiC	GSE87112	Mesenchymal_Stem_Cell	intra	rs12602679	ENSG00000225818
17:68040001-68080000	17:69600001-69640000	2.04268e-07	HiC	GSE87112	Mesenchymal_Stem_Cell	intra	rs12602679	ENSG00000228118
17:68040001-68080000	17:70200001-70240000	1.31837e-07	HiC	GSE87112	Mesenchymal_Stem_Cell	intra	rs12602679	ENSG00000234899
17:68040001-68080000	17:70400001-70440000	9.45047e-07	HiC	GSE87112	Mesenchymal_Stem_Cell	intra	rs12602679	ENSG00000263680
17:68040001-68080000	17:70800001-70840000	1.98687e-11	HiC	GSE87112	Mesenchymal_Stem_Cell	intra	rs12602679	ENSG00000252274:ENSG00000264196
18:60040001-60080000	18:60160001-60200000	6.00329e-10	HiC	GSE87112	Mesenchymal_Stem_Cell	intra	rs884205;rs2957137	ENSG00000141664
18:60040001-60080000	18:60280001-60320000	4.62716e-23	HiC	GSE87112	Mesenchymal_Stem_Cell	intra	rs884205;rs2957137	ENSG00000243549
18:60040001-60080000	18:60840001-60880000	7.3957e-07	HiC	GSE87112	Mesenchymal_Stem_Cell	intra	rs884205;rs2957137	ENSG00000238988
18:60040001-60080000	18:60960001-61000000	3.35075e-20	HiC	GSE87112	Mesenchymal_Stem_Cell	intra	rs884205;rs2957137	ENSG00000171791:ENSG00000267701
18:60040001-60080000	18:61120001-61160000	1.03568e-12	HiC	GSE87112	Mesenchymal_Stem_Cell	intra	rs884205;rs2957137	ENSG00000206075:ENSG00000269989
18:60040001-60080000	18:61560001-61600000	2.34268e-10	HiC	GSE87112	Mesenchymal_Stem_Cell	intra	rs884205;rs2957137	ENSG00000242550
20:6440001-6480000	20:6680001-6720000	1.63323e-46	HiC	GSE87112	Mesenchymal_Stem_Cell	intra	rs13043446	ENSG00000228482
20:6440001-6480000	20:6720001-6760000	7.93049e-07	HiC	GSE87112	Mesenchymal_Stem_Cell	intra	rs13043446	ENSG00000125845
20:6440001-6480000	20:6840001-6880000	2.57204e-19	HiC	GSE87112	Mesenchymal_Stem_Cell	intra	rs13043446	ENSG00000251833
20:6440001-6480000	20:7040001-7080000	1.0457e-27	HiC	GSE87112	Mesenchymal_Stem_Cell	intra	rs13043446	ENSG00000232271
20:6440001-6480000	20:7280001-7320000	1.80533e-13	HiC	GSE87112	Mesenchymal_Stem_Cell	intra	rs13043446	ENSG00000261249
20:6440001-6480000	20:7320001-7360000	7.6599e-08	HiC	GSE87112	Mesenchymal_Stem_Cell	intra	rs13043446	ENSG00000224711
20:6440001-6480000	20:7600001-7640000	1.03483e-13	HiC	GSE87112	Mesenchymal_Stem_Cell	intra	rs13043446	ENSG00000240584
20:6440001-6480000	20:7800001-7840000	6.73163e-30	HiC	GSE87112	Mesenchymal_Stem_Cell	intra	rs13043446	ENSG00000215586
20:6440001-6480000	20:7920001-7960000	9.39281e-12	HiC	GSE87112	Mesenchymal_Stem_Cell	intra	rs13043446	ENSG00000101323
20:6440001-6480000	20:7960001-8000000	1.26131e-17	HiC	GSE87112	Mesenchymal_Stem_Cell	intra	rs13043446	ENSG00000125827:ENSG00000229766
20:6440001-6480000	20:8000001-8040000	1.70817e-19	HiC	GSE87112	Mesenchymal_Stem_Cell	intra	rs13043446	ENSG00000125827:ENSG00000229766
20:6440001-6480000	20:8040001-8080000	3.2748e-10	HiC	GSE87112	Mesenchymal_Stem_Cell	intra	rs13043446	ENSG00000226262
20:6440001-6480000	20:8200001-8240000	4.48706e-12	HiC	GSE87112	Mesenchymal_Stem_Cell	intra	rs13043446	ENSG00000225479
20:6880001-6920000	20:7040001-7080000	2.71269e-35	HiC	GSE87112	Mesenchymal_Stem_Cell	intra	rs6077089	ENSG00000232271
20:6880001-6920000	20:7280001-7320000	4.42842e-28	HiC	GSE87112	Mesenchymal_Stem_Cell	intra	rs6077089	ENSG00000261249
20:6880001-6920000	20:7320001-7360000	1.29855e-18	HiC	GSE87112	Mesenchymal_Stem_Cell	intra	rs6077089	ENSG00000224711
20:6880001-6920000	20:7600001-7640000	1.66258e-27	HiC	GSE87112	Mesenchymal_Stem_Cell	intra	rs6077089	ENSG00000240584
20:6880001-6920000	20:7800001-7840000	2.07071e-42	HiC	GSE87112	Mesenchymal_Stem_Cell	intra	rs6077089	ENSG00000215586
20:6880001-6920000	20:7920001-7960000	2.18641e-09	HiC	GSE87112	Mesenchymal_Stem_Cell	intra	rs6077089	ENSG00000101323
20:6880001-6920000	20:7960001-8000000	2.42402e-12	HiC	GSE87112	Mesenchymal_Stem_Cell	intra	rs6077089	ENSG00000125827:ENSG00000229766
20:6880001-6920000	20:8000001-8040000	6.52284e-08	HiC	GSE87112	Mesenchymal_Stem_Cell	intra	rs6077089	ENSG00000125827:ENSG00000229766
20:6880001-6920000	20:8040001-8080000	9.51624e-07	HiC	GSE87112	Mesenchymal_Stem_Cell	intra	rs6077089	ENSG00000226262
20:6880001-6920000	20:9480001-9520000	4.27437e-07	HiC	GSE87112	Mesenchymal_Stem_Cell	intra	rs6077089	ENSG00000225988:ENSG00000125869
20:10600001-10640000	20:10640001-10680000	1.48035e-09	HiC	GSE87112	Mesenchymal_Stem_Cell	intra	rs3790159;rs3790160	ENSG00000101384:ENSG00000270792
20:10600001-10640000	20:10720001-10760000	1.47572e-17	HiC	GSE87112	Mesenchymal_Stem_Cell	intra	rs3790159;rs3790160	ENSG00000224961:ENSG00000234900
20:10600001-10640000	20:10840001-10880000	2.2928e-10	HiC	GSE87112	Mesenchymal_Stem_Cell	intra	rs3790159;rs3790160	ENSG00000217809
20:10600001-10640000	20:10880001-10920000	5.79698e-14	HiC	GSE87112	Mesenchymal_Stem_Cell	intra	rs3790159;rs3790160	ENSG00000232900
20:10600001-10640000	20:10960001-11000000	5.43872e-17	HiC	GSE87112	Mesenchymal_Stem_Cell	intra	rs3790159;rs3790160	ENSG00000270777
20:10600001-10640000	20:11000001-11040000	4.21974e-23	HiC	GSE87112	Mesenchymal_Stem_Cell	intra	rs3790159;rs3790160	ENSG00000125899
20:10600001-10640000	20:11280001-11320000	1.98078e-28	HiC	GSE87112	Mesenchymal_Stem_Cell	intra	rs3790159;rs3790160	ENSG00000230990
20:10600001-10640000	20:11320001-11360000	3.2244e-37	HiC	GSE87112	Mesenchymal_Stem_Cell	intra	rs3790159;rs3790160	ENSG00000235544
20:10600001-10640000	20:12920001-12960000	1.14458e-10	HiC	GSE87112	Mesenchymal_Stem_Cell	intra	rs3790159;rs3790160	ENSG00000233048:ENSG00000234265
20:10640001-10680000	20:10720001-10760000	4.61141e-41	HiC	GSE87112	Mesenchymal_Stem_Cell	intra	rs2235811	ENSG00000224961:ENSG00000234900
20:10640001-10680000	20:10840001-10880000	8.47594e-29	HiC	GSE87112	Mesenchymal_Stem_Cell	intra	rs2235811	ENSG00000217809
20:10640001-10680000	20:10880001-10920000	1.06723e-41	HiC	GSE87112	Mesenchymal_Stem_Cell	intra	rs2235811	ENSG00000232900
20:10640001-10680000	20:10960001-11000000	1.08025e-52	HiC	GSE87112	Mesenchymal_Stem_Cell	intra	rs2235811	ENSG00000270777
20:10640001-10680000	20:11000001-11040000	3.15478e-59	HiC	GSE87112	Mesenchymal_Stem_Cell	intra	rs2235811	ENSG00000125899
20:10640001-10680000	20:11280001-11320000	4.91285e-74	HiC	GSE87112	Mesenchymal_Stem_Cell	intra	rs2235811	ENSG00000230990
20:10640001-10680000	20:11320001-11360000	7.31465e-44	HiC	GSE87112	Mesenchymal_Stem_Cell	intra	rs2235811	ENSG00000235544
20:11120001-11160000	20:11280001-11320000	1.66737e-34	HiC	GSE87112	Mesenchymal_Stem_Cell	intra	rs34778574	ENSG00000230990
20:11120001-11160000	20:11320001-11360000	1.22501e-27	HiC	GSE87112	Mesenchymal_Stem_Cell	intra	rs34778574	ENSG00000235544
20:21880001-21920000	20:21920001-21960000	6.13502e-09	HiC	GSE87112	Mesenchymal_Stem_Cell	intra	rs927059	ENSG00000238034
20:21880001-21920000	20:22000001-22040000	1.17167e-18	HiC	GSE87112	Mesenchymal_Stem_Cell	intra	rs927059	ENSG00000234435
20:21880001-21920000	20:22200001-22240000	4.01469e-37	HiC	GSE87112	Mesenchymal_Stem_Cell	intra	rs927059	ENSG00000234862
20:21880001-21920000	20:22240001-22280000	2.93814e-08	HiC	GSE87112	Mesenchymal_Stem_Cell	intra	rs927059	ENSG00000225170:ENSG00000225321
20:21880001-21920000	20:22560001-22600000	1.82697e-12	HiC	GSE87112	Mesenchymal_Stem_Cell	intra	rs927059	ENSG00000125798:ENSG00000237396
20:21880001-21920000	20:22640001-22680000	1.72962e-08	HiC	GSE87112	Mesenchymal_Stem_Cell	intra	rs927059	ENSG00000230400
20:21880001-21920000	20:22840001-22880000	1.15304e-11	HiC	GSE87112	Mesenchymal_Stem_Cell	intra	rs927059	ENSG00000213882
20:21880001-21920000	20:23000001-23040000	2.46954e-08	HiC	GSE87112	Mesenchymal_Stem_Cell	intra	rs927059	ENSG00000230492:ENSG00000234646:ENSG00000132671:ENSG00000178726
20:21880001-21920000	20:23480001-23520000	1.1149e-09	HiC	GSE87112	Mesenchymal_Stem_Cell	intra	rs927059	ENSG00000260202:ENSG00000204663
20:21880001-21920000	20:23680001-23720000	5.88085e-09	HiC	GSE87112	Mesenchymal_Stem_Cell	intra	rs927059	ENSG00000232595
20:21880001-21920000	20:23800001-23840000	4.70642e-09	HiC	GSE87112	Mesenchymal_Stem_Cell	intra	rs927059	ENSG00000170369
20:21880001-21920000	20:23840001-23880000	3.63818e-12	HiC	GSE87112	Mesenchymal_Stem_Cell	intra	rs927059	ENSG00000170367
20:21880001-21920000	20:23880001-23920000	7.27155e-09	HiC	GSE87112	Mesenchymal_Stem_Cell	intra	rs927059	ENSG00000228476
20:21880001-21920000	20:24160001-24200000	1.07081e-13	HiC	GSE87112	Mesenchymal_Stem_Cell	intra	rs927059	ENSG00000230133
20:21880001-21920000	20:24400001-24440000	4.87286e-09	HiC	GSE87112	Mesenchymal_Stem_Cell	intra	rs927059	ENSG00000234069
20:52720001-52760000	20:52760001-52800000	8.03955e-78	HiC	GSE87112	Mesenchymal_Stem_Cell	intra	rs35194449;rs6013897	ENSG00000019186
20:52720001-52760000	20:52800001-52840000	1.71026e-80	HiC	GSE87112	Mesenchymal_Stem_Cell	intra	rs35194449;rs6013897	ENSG00000101132
20:52720001-52760000	20:54840001-54880000	1.01647e-11	HiC	GSE87112	Mesenchymal_Stem_Cell	intra	rs35194449;rs6013897	ENSG00000235594:ENSG00000230843
20:52720001-52760000	20:55560001-55600000	1.02763e-09	HiC	GSE87112	Mesenchymal_Stem_Cell	intra	rs35194449;rs6013897	ENSG00000251772
20:52720001-52760000	20:55600001-55640000	1.47484e-07	HiC	GSE87112	Mesenchymal_Stem_Cell	intra	rs35194449;rs6013897	ENSG00000238644
21:36960001-37000000	21:37080001-37120000	1.55567e-16	HiC	GSE87112	Mesenchymal_Stem_Cell	intra	rs7283593	ENSG00000230794:ENSG00000211590:ENSG00000229761
21:36960001-37000000	21:37240001-37280000	5.86065e-07	HiC	GSE87112	Mesenchymal_Stem_Cell	intra	rs7283593	ENSG00000234008:ENSG00000267812
21:36960001-37000000	21:37360001-37400000	2.14509e-08	HiC	GSE87112	Mesenchymal_Stem_Cell	intra	rs7283593	ENSG00000159216:ENSG00000231106:ENSG00000214914
21:37800001-37840000	21:37840001-37880000	5.22649e-19	HiC	GSE87112	Mesenchymal_Stem_Cell	intra	rs7277076	ENSG00000267976:ENSG00000223741
21:37800001-37840000	21:37920001-37960000	2.07803e-31	HiC	GSE87112	Mesenchymal_Stem_Cell	intra	rs7277076	ENSG00000159261
21:37800001-37840000	21:38160001-38200000	1.43361e-12	HiC	GSE87112	Mesenchymal_Stem_Cell	intra	rs7277076	ENSG00000237646
21:37800001-37840000	21:38200001-38240000	4.08484e-28	HiC	GSE87112	Mesenchymal_Stem_Cell	intra	rs7277076	ENSG00000199806
21:37800001-37840000	21:38280001-38320000	1.60748e-13	HiC	GSE87112	Mesenchymal_Stem_Cell	intra	rs7277076	ENSG00000270652
21:37800001-37840000	21:38320001-38360000	1.54988e-08	HiC	GSE87112	Mesenchymal_Stem_Cell	intra	rs7277076	ENSG00000224790:ENSG00000207416
21:40320001-40360000	21:40400001-40440000	8.35146e-13	HiC	GSE87112	Mesenchymal_Stem_Cell	intra	rs11280751	ENSG00000237609
21:40320001-40360000	21:40480001-40520000	1.1309e-105	HiC	GSE87112	Mesenchymal_Stem_Cell	intra	rs11280751	ENSG00000228861
21:40320001-40360000	21:40520001-40560000	2.78706e-18	HiC	GSE87112	Mesenchymal_Stem_Cell	intra	rs11280751	ENSG00000235701:ENSG00000183527:ENSG00000272991
1:22400001-22440000	1:21640001-21680000	4.70426e-08	HiC	GSE87112	Mesenchymal_Stem_Cell	intra	1:22426386_AAGCTTGTCCAAGAATTCAGAGCT_A	ENSG00000117298
1:22400001-22440000	1:21960001-22000000	9.76285e-11	HiC	GSE87112	Mesenchymal_Stem_Cell	intra	1:22426386_AAGCTTGTCCAAGAATTCAGAGCT_A	ENSG00000076864
1:22400001-22440000	1:22080001-22120000	1.99786e-10	HiC	GSE87112	Mesenchymal_Stem_Cell	intra	1:22426386_AAGCTTGTCCAAGAATTCAGAGCT_A	ENSG00000090686:ENSG00000231978
1:22400001-22440000	1:22320001-22360000	1.20751e-31	HiC	GSE87112	Mesenchymal_Stem_Cell	intra	1:22426386_AAGCTTGTCCAAGAATTCAGAGCT_A	ENSG00000142789:ENSG00000263582:ENSG00000263929:ENSG00000201273:ENSG00000228397:ENSG00000218510
1:22400001-22440000	1:22360001-22400000	9.19871e-199	HiC	GSE87112	Mesenchymal_Stem_Cell	intra	1:22426386_AAGCTTGTCCAAGAATTCAGAGCT_A	ENSG00000070831:ENSG00000230068:ENSG00000271428
1:22480001-22520000	1:22400001-22440000	1.43621e-13	HiC	GSE87112	Mesenchymal_Stem_Cell	intra	rs11385342;rs2092315	ENSG00000271840
1:22600001-22640000	1:22400001-22440000	9.13084e-63	HiC	GSE87112	Mesenchymal_Stem_Cell	intra	rs140800754	ENSG00000271840
1:22680001-22720000	1:22360001-22400000	6.95531e-10	HiC	GSE87112	Mesenchymal_Stem_Cell	intra	rs12742784;rs34553872;rs6684375;rs6426749	ENSG00000070831:ENSG00000230068:ENSG00000271428
1:22680001-22720000	1:22400001-22440000	6.22716e-125	HiC	GSE87112	Mesenchymal_Stem_Cell	intra	rs12742784;rs34553872;rs6684375;rs6426749	ENSG00000271840
1:22680001-22720000	1:22440001-22480000	2.8377e-18	HiC	GSE87112	Mesenchymal_Stem_Cell	intra	rs12742784;rs34553872;rs6684375;rs6426749	ENSG00000162552
1:68600001-68640000	1:68000001-68040000	6.57076e-08	HiC	GSE87112	Mesenchymal_Stem_Cell	intra	rs1430742	ENSG00000207504:ENSG00000238139
1:68600001-68640000	1:68120001-68160000	2.97065e-35	HiC	GSE87112	Mesenchymal_Stem_Cell	intra	rs1430742	ENSG00000242482:ENSG00000232048:ENSG00000116717
1:68640001-68680000	1:68120001-68160000	1.45777e-39	HiC	GSE87112	Mesenchymal_Stem_Cell	intra	1:68650613_AAAAC_A;rs2566752;rs12568456;rs7554551	ENSG00000242482:ENSG00000232048:ENSG00000116717
1:68600001-68640000	1:68280001-68320000	1.05828e-10	HiC	GSE87112	Mesenchymal_Stem_Cell	intra	rs1430742	ENSG00000172380:ENSG00000232284
1:68640001-68680000	1:68280001-68320000	5.88019e-07	HiC	GSE87112	Mesenchymal_Stem_Cell	intra	1:68650613_AAAAC_A;rs2566752;rs12568456;rs7554551	ENSG00000172380:ENSG00000232284
1:68640001-68680000	1:68600001-68640000	2.92114e-119	HiC	GSE87112	Mesenchymal_Stem_Cell	intra	1:68650613_AAAAC_A;rs2566752;rs12568456;rs7554551	ENSG00000234383
1:114280001-114320000	1:112880001-112920000	2.56754e-09	HiC	GSE87112	Mesenchymal_Stem_Cell	intra	rs6679677	ENSG00000231246:ENSG00000234388:ENSG00000238761
1:114280001-114320000	1:113440001-113480000	6.21057e-11	HiC	GSE87112	Mesenchymal_Stem_Cell	intra	rs6679677	ENSG00000229020
1:114280001-114320000	1:113640001-113680000	5.69658e-51	HiC	GSE87112	Mesenchymal_Stem_Cell	intra	rs6679677	ENSG00000237278
1:114280001-114320000	1:113680001-113720000	2.46291e-11	HiC	GSE87112	Mesenchymal_Stem_Cell	intra	rs6679677	ENSG00000233839
1:114280001-114320000	1:113720001-113760000	9.16191e-23	HiC	GSE87112	Mesenchymal_Stem_Cell	intra	rs6679677	ENSG00000236887
1:114280001-114320000	1:113920001-113960000	1.82989e-17	HiC	GSE87112	Mesenchymal_Stem_Cell	intra	rs6679677	ENSG00000081026
1:220040001-220080000	1:218000001-218040000	6.49966e-08	HiC	GSE87112	Mesenchymal_Stem_Cell	intra	rs11282751	ENSG00000228247
1:220040001-220080000	1:218040001-218080000	9.31793e-07	HiC	GSE87112	Mesenchymal_Stem_Cell	intra	rs11282751	ENSG00000231814
1:220040001-220080000	1:218440001-218480000	3.95294e-19	HiC	GSE87112	Mesenchymal_Stem_Cell	intra	rs11282751	ENSG00000067533:ENSG00000229016
1:220080001-220120000	1:218440001-218480000	1.30897e-28	HiC	GSE87112	Mesenchymal_Stem_Cell	intra	rs1891562	ENSG00000067533:ENSG00000229016
1:220040001-220080000	1:218480001-218520000	4.96026e-10	HiC	GSE87112	Mesenchymal_Stem_Cell	intra	rs11282751	ENSG00000223375:ENSG00000232480:ENSG00000092969
1:220080001-220120000	1:218480001-218520000	2.05885e-10	HiC	GSE87112	Mesenchymal_Stem_Cell	intra	rs1891562	ENSG00000223375:ENSG00000232480:ENSG00000092969
1:220080001-220120000	1:219080001-219120000	3.12861e-15	HiC	GSE87112	Mesenchymal_Stem_Cell	intra	rs1891562	ENSG00000225561
1:220080001-220120000	1:219320001-219360000	9.01732e-09	HiC	GSE87112	Mesenchymal_Stem_Cell	intra	rs1891562	ENSG00000228063:ENSG00000143353
2:40600001-40640000	2:39600001-39640000	3.73978e-25	HiC	GSE87112	Mesenchymal_Stem_Cell	intra	rs10490046	ENSG00000252239
2:40600001-40640000	2:40000001-40040000	1.69031e-12	HiC	GSE87112	Mesenchymal_Stem_Cell	intra	rs10490046	ENSG00000138050:ENSG00000227028
2:40600001-40640000	2:40120001-40160000	2.33546e-40	HiC	GSE87112	Mesenchymal_Stem_Cell	intra	rs10490046	ENSG00000235653
2:40600001-40640000	2:40480001-40520000	9.9107e-110	HiC	GSE87112	Mesenchymal_Stem_Cell	intra	rs10490046	ENSG00000268898
2:42200001-42240000	2:39600001-39640000	6.50961e-17	HiC	GSE87112	Mesenchymal_Stem_Cell	intra	rs13035039;rs13023872	ENSG00000252239
2:42200001-42240000	2:39880001-39920000	2.28189e-09	HiC	GSE87112	Mesenchymal_Stem_Cell	intra	rs13035039;rs13023872	ENSG00000152154
2:42200001-42240000	2:42080001-42120000	4.29111e-25	HiC	GSE87112	Mesenchymal_Stem_Cell	intra	rs13035039;rs13023872	ENSG00000207218:ENSG00000223245:ENSG00000214691
2:42200001-42240000	2:42160001-42200000	9.33472e-43	HiC	GSE87112	Mesenchymal_Stem_Cell	intra	rs13035039;rs13023872	ENSG00000234362:ENSG00000205086
2:42240001-42280000	2:39440001-39480000	4.72659e-08	HiC	GSE87112	Mesenchymal_Stem_Cell	intra	rs6719975	ENSG00000205111
2:42240001-42280000	2:39480001-39520000	2.61681e-08	HiC	GSE87112	Mesenchymal_Stem_Cell	intra	rs6719975	ENSG00000252473
2:42240001-42280000	2:39600001-39640000	6.52145e-22	HiC	GSE87112	Mesenchymal_Stem_Cell	intra	rs6719975	ENSG00000252239
2:42240001-42280000	2:40000001-40040000	4.95864e-09	HiC	GSE87112	Mesenchymal_Stem_Cell	intra	rs6719975	ENSG00000138050:ENSG00000227028
2:42240001-42280000	2:42080001-42120000	1.85494e-68	HiC	GSE87112	Mesenchymal_Stem_Cell	intra	rs6719975	ENSG00000207218:ENSG00000223245:ENSG00000214691
2:42240001-42280000	2:42160001-42200000	5.58431e-91	HiC	GSE87112	Mesenchymal_Stem_Cell	intra	rs6719975	ENSG00000234362:ENSG00000205086
2:119520001-119560000	2:118760001-118800000	9.18155e-18	HiC	GSE87112	Mesenchymal_Stem_Cell	intra	rs55983207;rs141795717	ENSG00000125633:ENSG00000243510
2:119520001-119560000	2:118840001-118880000	4.12968e-15	HiC	GSE87112	Mesenchymal_Stem_Cell	intra	rs55983207;rs141795717	ENSG00000125629
2:119520001-119560000	2:118760001-118800000	9.18155e-18	HiC	GSE87112	Mesenchymal_Stem_Cell	intra	rs55983207;rs141795717	ENSG00000125633:ENSG00000243510
2:119600001-119640000	2:118760001-118800000	1.16342e-23	HiC	GSE87112	Mesenchymal_Stem_Cell	intra	rs140902470	ENSG00000125633:ENSG00000243510
2:119520001-119560000	2:118840001-118880000	4.12968e-15	HiC	GSE87112	Mesenchymal_Stem_Cell	intra	rs55983207;rs141795717	ENSG00000125629
2:119600001-119640000	2:118840001-118880000	1.45879e-15	HiC	GSE87112	Mesenchymal_Stem_Cell	intra	rs140902470	ENSG00000125629
2:166520001-166560000	2:163600001-163640000	1.87135e-15	HiC	GSE87112	Mesenchymal_Stem_Cell	intra	rs777346;rs777355;rs777356;rs777359;rs777360	ENSG00000237750
2:166520001-166560000	2:163680001-163720000	1.81769e-07	HiC	GSE87112	Mesenchymal_Stem_Cell	intra	rs777346;rs777355;rs777356;rs777359;rs777360	ENSG00000184611
2:166520001-166560000	2:165520001-165560000	7.9132e-14	HiC	GSE87112	Mesenchymal_Stem_Cell	intra	rs777346;rs777355;rs777356;rs777359;rs777360	ENSG00000224331:ENSG00000206869
2:166520001-166560000	2:165680001-165720000	3.68665e-39	HiC	GSE87112	Mesenchymal_Stem_Cell	intra	rs777346;rs777355;rs777356;rs777359;rs777360	ENSG00000082438:ENSG00000233255:ENSG00000199508
2:166520001-166560000	2:165720001-165760000	1.90628e-36	HiC	GSE87112	Mesenchymal_Stem_Cell	intra	rs777346;rs777355;rs777356;rs777359;rs777360	ENSG00000223318
2:166520001-166560000	2:165800001-165840000	9.3145e-29	HiC	GSE87112	Mesenchymal_Stem_Cell	intra	rs777346;rs777355;rs777356;rs777359;rs777360	ENSG00000169507
2:166520001-166560000	2:165840001-165880000	6.34758e-59	HiC	GSE87112	Mesenchymal_Stem_Cell	intra	rs777346;rs777355;rs777356;rs777359;rs777360	ENSG00000236283
2:166520001-166560000	2:166000001-166040000	3.88214e-13	HiC	GSE87112	Mesenchymal_Stem_Cell	intra	rs777346;rs777355;rs777356;rs777359;rs777360	ENSG00000264047
2:166520001-166560000	2:166040001-166080000	5.7567e-64	HiC	GSE87112	Mesenchymal_Stem_Cell	intra	rs777346;rs777355;rs777356;rs777359;rs777360	ENSG00000153253
2:166520001-166560000	2:166080001-166120000	1.04277e-35	HiC	GSE87112	Mesenchymal_Stem_Cell	intra	rs777346;rs777355;rs777356;rs777359;rs777360	ENSG00000136531
2:166520001-166560000	2:166120001-166160000	1.61758e-08	HiC	GSE87112	Mesenchymal_Stem_Cell	intra	rs777346;rs777355;rs777356;rs777359;rs777360	ENSG00000233204
2:166520001-166560000	2:166320001-166360000	3.94157e-79	HiC	GSE87112	Mesenchymal_Stem_Cell	intra	rs777346;rs777355;rs777356;rs777359;rs777360	ENSG00000178662
2:202800001-202840000	2:202200001-202240000	4.14413e-10	HiC	GSE87112	Mesenchymal_Stem_Cell	intra	rs10931982	ENSG00000155749
2:202800001-202840000	2:202280001-202320000	3.97841e-12	HiC	GSE87112	Mesenchymal_Stem_Cell	intra	rs10931982	ENSG00000115993:ENSG00000202008
2:202800001-202840000	2:202560001-202600000	7.7462e-25	HiC	GSE87112	Mesenchymal_Stem_Cell	intra	rs10931982	ENSG00000082126
2:202800001-202840000	2:202600001-202640000	3.71428e-31	HiC	GSE87112	Mesenchymal_Stem_Cell	intra	rs10931982	ENSG00000230799
2:202800001-202840000	2:202640001-202680000	3.62419e-54	HiC	GSE87112	Mesenchymal_Stem_Cell	intra	rs10931982	ENSG00000003393:ENSG00000138395:ENSG00000202137
2:202800001-202840000	2:202680001-202720000	3.33981e-135	HiC	GSE87112	Mesenchymal_Stem_Cell	intra	rs10931982	ENSG00000231124:ENSG00000221374
2:202800001-202840000	2:202760001-202800000	5.65616e-94	HiC	GSE87112	Mesenchymal_Stem_Cell	intra	rs10931982	ENSG00000212184
2:202920001-202960000	2:202280001-202320000	2.89166e-09	HiC	GSE87112	Mesenchymal_Stem_Cell	intra	rs1851318	ENSG00000115993:ENSG00000202008
2:202920001-202960000	2:202560001-202600000	1.58912e-18	HiC	GSE87112	Mesenchymal_Stem_Cell	intra	rs1851318	ENSG00000082126
2:202920001-202960000	2:202600001-202640000	1.20329e-52	HiC	GSE87112	Mesenchymal_Stem_Cell	intra	rs1851318	ENSG00000230799
2:202920001-202960000	2:202640001-202680000	1.84205e-99	HiC	GSE87112	Mesenchymal_Stem_Cell	intra	rs1851318	ENSG00000003393:ENSG00000138395:ENSG00000202137
2:202920001-202960000	2:202680001-202720000	1.77182e-152	HiC	GSE87112	Mesenchymal_Stem_Cell	intra	rs1851318	ENSG00000231124:ENSG00000221374
2:202920001-202960000	2:202760001-202800000	3.82369e-21	HiC	GSE87112	Mesenchymal_Stem_Cell	intra	rs1851318	ENSG00000212184
2:202920001-202960000	2:202800001-202840000	7.89457e-46	HiC	GSE87112	Mesenchymal_Stem_Cell	intra	rs1851318	ENSG00000221489
2:202920001-202960000	2:202880001-202920000	2.632e-19	HiC	GSE87112	Mesenchymal_Stem_Cell	intra	rs1851318	ENSG00000273209:ENSG00000155760
3:41040001-41080000	3:40400001-40440000	6.28564e-09	HiC	GSE87112	Mesenchymal_Stem_Cell	intra	rs4974056;rs398638;rs34164564	ENSG00000168032
3:41040001-41080000	3:40600001-40640000	1.306e-10	HiC	GSE87112	Mesenchymal_Stem_Cell	intra	rs4974056;rs398638;rs34164564	ENSG00000234067:ENSG00000226845
3:41040001-41080000	3:40640001-40680000	6.59174e-14	HiC	GSE87112	Mesenchymal_Stem_Cell	intra	rs4974056;rs398638;rs34164564	ENSG00000226302
3:41080001-41120000	3:40640001-40680000	1.20938e-07	HiC	GSE87112	Mesenchymal_Stem_Cell	intra	rs6788984;3:41108513_TGTGGAGAAAAGGGA_T	ENSG00000226302
3:41040001-41080000	3:40720001-40760000	2.11309e-10	HiC	GSE87112	Mesenchymal_Stem_Cell	intra	rs4974056;rs398638;rs34164564	ENSG00000229072
3:41080001-41120000	3:40720001-40760000	2.03596e-09	HiC	GSE87112	Mesenchymal_Stem_Cell	intra	rs6788984;3:41108513_TGTGGAGAAAAGGGA_T	ENSG00000229072
3:41040001-41080000	3:40800001-40840000	6.57911e-08	HiC	GSE87112	Mesenchymal_Stem_Cell	intra	rs4974056;rs398638;rs34164564	ENSG00000234287:ENSG00000231873
3:41040001-41080000	3:41000001-41040000	5.23918e-07	HiC	GSE87112	Mesenchymal_Stem_Cell	intra	rs4974056;rs398638;rs34164564	ENSG00000233096
3:99520001-99560000	3:97720001-97760000	4.21393e-10	HiC	GSE87112	Mesenchymal_Stem_Cell	intra	rs793475	ENSG00000183185
3:99520001-99560000	3:98320001-98360000	1.16872e-27	HiC	GSE87112	Mesenchymal_Stem_Cell	intra	rs793475	ENSG00000240827:ENSG00000266233
3:99520001-99560000	3:98360001-98400000	2.24725e-17	HiC	GSE87112	Mesenchymal_Stem_Cell	intra	rs793475	ENSG00000244153
3:99520001-99560000	3:98440001-98480000	1.18113e-12	HiC	GSE87112	Mesenchymal_Stem_Cell	intra	rs793475	ENSG00000239445:ENSG00000064225
3:99520001-99560000	3:98480001-98520000	1.10136e-30	HiC	GSE87112	Mesenchymal_Stem_Cell	intra	rs793475	ENSG00000249274
3:99520001-99560000	3:98520001-98560000	7.68073e-16	HiC	GSE87112	Mesenchymal_Stem_Cell	intra	rs793475	ENSG00000206712
3:99520001-99560000	3:98600001-98640000	4.51602e-56	HiC	GSE87112	Mesenchymal_Stem_Cell	intra	rs793475	ENSG00000057019:ENSG00000239462:ENSG00000207331
3:99520001-99560000	3:98680001-98720000	4.23891e-16	HiC	GSE87112	Mesenchymal_Stem_Cell	intra	rs793475	ENSG00000240476
3:99520001-99560000	3:98920001-98960000	6.01773e-08	HiC	GSE87112	Mesenchymal_Stem_Cell	intra	rs793475	ENSG00000241305
3:99520001-99560000	3:99040001-99080000	2.27554e-10	HiC	GSE87112	Mesenchymal_Stem_Cell	intra	rs793475	ENSG00000240572
3:99520001-99560000	3:99200001-99240000	2.50086e-34	HiC	GSE87112	Mesenchymal_Stem_Cell	intra	rs793475	ENSG00000243296
3:99520001-99560000	3:99240001-99280000	3.652e-37	HiC	GSE87112	Mesenchymal_Stem_Cell	intra	rs793475	ENSG00000243089
3:99520001-99560000	3:99280001-99320000	1.06538e-07	HiC	GSE87112	Mesenchymal_Stem_Cell	intra	rs793475	ENSG00000244464
3:147080001-147120000	3:145880001-145920000	6.19722e-07	HiC	GSE87112	Mesenchymal_Stem_Cell	intra	rs572004116	ENSG00000152952
3:147080001-147120000	3:146240001-146280000	1.60944e-13	HiC	GSE87112	Mesenchymal_Stem_Cell	intra	rs572004116	ENSG00000188313
3:147080001-147120000	3:146600001-146640000	1.33004e-27	HiC	GSE87112	Mesenchymal_Stem_Cell	intra	rs572004116	ENSG00000242671
3:147080001-147120000	3:146640001-146680000	6.47997e-07	HiC	GSE87112	Mesenchymal_Stem_Cell	intra	rs572004116	ENSG00000242671:ENSG00000251800
3:147080001-147120000	3:146680001-146720000	1.68335e-08	HiC	GSE87112	Mesenchymal_Stem_Cell	intra	rs572004116	ENSG00000207156
3:147080001-147120000	3:146960001-147000000	1.748e-09	HiC	GSE87112	Mesenchymal_Stem_Cell	intra	rs572004116	ENSG00000239412
4:88800001-88840000	4:88160001-88200000	1.8212e-09	HiC	GSE87112	Mesenchymal_Stem_Cell	intra	4:88828668_CAA_C;rs11934731;rs7683960;rs3061142;4:88838649_TA_T	ENSG00000145332:ENSG00000250572
4:88800001-88840000	4:88440001-88480000	2.80779e-21	HiC	GSE87112	Mesenchymal_Stem_Cell	intra	4:88828668_CAA_C;rs11934731;rs7683960;rs3061142;4:88838649_TA_T	ENSG00000152583
4:88800001-88840000	4:88560001-88600000	1.16898e-26	HiC	GSE87112	Mesenchymal_Stem_Cell	intra	4:88828668_CAA_C;rs11934731;rs7683960;rs3061142;4:88838649_TA_T	ENSG00000152592
4:88800001-88840000	4:88720001-88760000	6.47215e-07	HiC	GSE87112	Mesenchymal_Stem_Cell	intra	4:88828668_CAA_C;rs11934731;rs7683960;rs3061142;4:88838649_TA_T	ENSG00000029559:ENSG00000152595
5:36640001-36680000	5:35040001-35080000	3.25844e-08	HiC	GSE87112	Mesenchymal_Stem_Cell	intra	rs1428968;rs3776576	ENSG00000113492:ENSG00000269027
5:36640001-36680000	5:36200001-36240000	1.60795e-19	HiC	GSE87112	Mesenchymal_Stem_Cell	intra	rs1428968;rs3776576	ENSG00000245711
5:36640001-36680000	5:36240001-36280000	4.59654e-21	HiC	GSE87112	Mesenchymal_Stem_Cell	intra	rs1428968;rs3776576	ENSG00000152620
5:36640001-36680000	5:36280001-36320000	1.72155e-20	HiC	GSE87112	Mesenchymal_Stem_Cell	intra	rs1428968;rs3776576	ENSG00000164188
5:36640001-36680000	5:36480001-36520000	2.31866e-30	HiC	GSE87112	Mesenchymal_Stem_Cell	intra	rs1428968;rs3776576	ENSG00000222178
5:36640001-36680000	5:36560001-36600000	3.19762e-09	HiC	GSE87112	Mesenchymal_Stem_Cell	intra	rs1428968;rs3776576	ENSG00000242292
5:36640001-36680000	5:36600001-36640000	7.38988e-61	HiC	GSE87112	Mesenchymal_Stem_Cell	intra	rs1428968;rs3776576	ENSG00000079215
5:52280001-52320000	5:50240001-50280000	2.95181e-09	HiC	GSE87112	Mesenchymal_Stem_Cell	intra	5:52281823_CA_C	ENSG00000250360:ENSG00000251573:ENSG00000248918
5:52240001-52280000	5:52200001-52240000	1.58795e-12	HiC	GSE87112	Mesenchymal_Stem_Cell	intra	rs6861460	ENSG00000241809
5:52280001-52320000	5:52200001-52240000	1.66596e-25	HiC	GSE87112	Mesenchymal_Stem_Cell	intra	5:52281823_CA_C	ENSG00000241809
5:72160001-72200000	5:71600001-71640000	4.12669e-32	HiC	GSE87112	Mesenchymal_Stem_Cell	intra	rs12514597	ENSG00000113048:ENSG00000244748:ENSG00000049883
5:72160001-72200000	5:71640001-71680000	5.39941e-108	HiC	GSE87112	Mesenchymal_Stem_Cell	intra	rs12514597	ENSG00000272093:ENSG00000272365:ENSG00000244061
5:72160001-72200000	5:71680001-71720000	7.91857e-271	HiC	GSE87112	Mesenchymal_Stem_Cell	intra	rs12514597	ENSG00000251108
5:72160001-72200000	5:71720001-71760000	3.19201e-59	HiC	GSE87112	Mesenchymal_Stem_Cell	intra	rs12514597	ENSG00000261269
5:72160001-72200000	5:71800001-71840000	2.96294e-113	HiC	GSE87112	Mesenchymal_Stem_Cell	intra	rs12514597	ENSG00000178175
5:72160001-72200000	5:71920001-71960000	2.69915e-52	HiC	GSE87112	Mesenchymal_Stem_Cell	intra	rs12514597	ENSG00000248371
5:72160001-72200000	5:72080001-72120000	2.45393e-20	HiC	GSE87112	Mesenchymal_Stem_Cell	intra	rs12514597	ENSG00000249085:ENSG00000083312
5:88360001-88400000	5:86920001-86960000	2.14005e-12	HiC	GSE87112	Mesenchymal_Stem_Cell	intra	rs200322786	ENSG00000249362
5:88360001-88400000	5:87000001-87040000	1.14548e-15	HiC	GSE87112	Mesenchymal_Stem_Cell	intra	rs200322786	ENSG00000248708
5:88360001-88400000	5:88160001-88200000	3.22628e-74	HiC	GSE87112	Mesenchymal_Stem_Cell	intra	rs200322786	ENSG00000081189:ENSG00000248309
5:88360001-88400000	5:88200001-88240000	1.42331e-23	HiC	GSE87112	Mesenchymal_Stem_Cell	intra	rs200322786	ENSG00000081189
5:112440001-112480000	5:112200001-112240000	5.71544e-13	HiC	GSE87112	Mesenchymal_Stem_Cell	intra	rs6594682	ENSG00000249947:ENSG00000212643:ENSG00000270067:ENSG00000272389
5:112480001-112520000	5:112200001-112240000	1.93623e-08	HiC	GSE87112	Mesenchymal_Stem_Cell	intra	rs7714361	ENSG00000249947:ENSG00000212643:ENSG00000270067:ENSG00000272389
5:122680001-122720000	5:121400001-121440000	9.3329e-12	HiC	GSE87112	Mesenchymal_Stem_Cell	intra	rs6595439	ENSG00000113083
5:122880001-122920000	5:121400001-121440000	1.63068e-13	HiC	GSE87112	Mesenchymal_Stem_Cell	intra	rs6867855	ENSG00000113083
5:122920001-122960000	5:121400001-121440000	5.15311e-07	HiC	GSE87112	Mesenchymal_Stem_Cell	intra	rs17150506	ENSG00000113083
5:122680001-122720000	5:121480001-121520000	8.2061e-21	HiC	GSE87112	Mesenchymal_Stem_Cell	intra	rs6595439	ENSG00000247311:ENSG00000249610:ENSG00000250803
5:122880001-122920000	5:121480001-121520000	1.30018e-08	HiC	GSE87112	Mesenchymal_Stem_Cell	intra	rs6867855	ENSG00000247311:ENSG00000249610:ENSG00000250803
5:122640001-122680000	5:121640001-121680000	6.24767e-14	HiC	GSE87112	Mesenchymal_Stem_Cell	intra	rs139315943	ENSG00000272139:ENSG00000064692:ENSG00000249621
5:122680001-122720000	5:121640001-121680000	3.65928e-39	HiC	GSE87112	Mesenchymal_Stem_Cell	intra	rs6595439	ENSG00000272139:ENSG00000064692:ENSG00000249621
5:122880001-122920000	5:121640001-121680000	9.8474e-30	HiC	GSE87112	Mesenchymal_Stem_Cell	intra	rs6867855	ENSG00000272139:ENSG00000064692:ENSG00000249621
5:122920001-122960000	5:121640001-121680000	1.2022e-31	HiC	GSE87112	Mesenchymal_Stem_Cell	intra	rs17150506	ENSG00000272139:ENSG00000064692:ENSG00000249621
5:122680001-122720000	5:121680001-121720000	4.62598e-26	HiC	GSE87112	Mesenchymal_Stem_Cell	intra	rs6595439	ENSG00000249916
5:122880001-122920000	5:121680001-121720000	2.92757e-20	HiC	GSE87112	Mesenchymal_Stem_Cell	intra	rs6867855	ENSG00000249916
5:122920001-122960000	5:121680001-121720000	4.36935e-11	HiC	GSE87112	Mesenchymal_Stem_Cell	intra	rs17150506	ENSG00000249916
5:122680001-122720000	5:121800001-121840000	1.273e-23	HiC	GSE87112	Mesenchymal_Stem_Cell	intra	rs6595439	ENSG00000250328
5:122880001-122920000	5:121800001-121840000	8.87056e-16	HiC	GSE87112	Mesenchymal_Stem_Cell	intra	rs6867855	ENSG00000250328
5:122920001-122960000	5:121800001-121840000	6.45275e-13	HiC	GSE87112	Mesenchymal_Stem_Cell	intra	rs17150506	ENSG00000250328
5:122680001-122720000	5:122000001-122040000	1.18776e-17	HiC	GSE87112	Mesenchymal_Stem_Cell	intra	rs6595439	ENSG00000240058
5:122880001-122920000	5:122000001-122040000	3.8014e-10	HiC	GSE87112	Mesenchymal_Stem_Cell	intra	rs6867855	ENSG00000240058
5:122920001-122960000	5:122000001-122040000	2.3786e-07	HiC	GSE87112	Mesenchymal_Stem_Cell	intra	rs17150506	ENSG00000240058
5:122680001-122720000	5:122040001-122080000	1.34391e-25	HiC	GSE87112	Mesenchymal_Stem_Cell	intra	rs6595439	ENSG00000251538
5:122880001-122920000	5:122040001-122080000	4.45974e-10	HiC	GSE87112	Mesenchymal_Stem_Cell	intra	rs6867855	ENSG00000251538
5:122920001-122960000	5:122040001-122080000	2.32248e-08	HiC	GSE87112	Mesenchymal_Stem_Cell	intra	rs17150506	ENSG00000251538
5:122680001-122720000	5:122080001-122120000	9.07261e-45	HiC	GSE87112	Mesenchymal_Stem_Cell	intra	rs6595439	ENSG00000205302:ENSG00000212114
5:122880001-122920000	5:122080001-122120000	8.87519e-14	HiC	GSE87112	Mesenchymal_Stem_Cell	intra	rs6867855	ENSG00000205302:ENSG00000212114
5:122920001-122960000	5:122080001-122120000	2.62857e-20	HiC	GSE87112	Mesenchymal_Stem_Cell	intra	rs17150506	ENSG00000205302:ENSG00000212114
5:122640001-122680000	5:122120001-122160000	2.99793e-28	HiC	GSE87112	Mesenchymal_Stem_Cell	intra	rs139315943	ENSG00000252295
5:122680001-122720000	5:122120001-122160000	3.4762e-105	HiC	GSE87112	Mesenchymal_Stem_Cell	intra	rs6595439	ENSG00000252295
5:122880001-122920000	5:122120001-122160000	9.05476e-68	HiC	GSE87112	Mesenchymal_Stem_Cell	intra	rs6867855	ENSG00000252295
5:122920001-122960000	5:122120001-122160000	2.11099e-64	HiC	GSE87112	Mesenchymal_Stem_Cell	intra	rs17150506	ENSG00000252295
5:122640001-122680000	5:122160001-122200000	2.09333e-24	HiC	GSE87112	Mesenchymal_Stem_Cell	intra	rs139315943	ENSG00000260686:ENSG00000064652
5:122680001-122720000	5:122160001-122200000	3.86561e-113	HiC	GSE87112	Mesenchymal_Stem_Cell	intra	rs6595439	ENSG00000260686:ENSG00000064652
5:122880001-122920000	5:122160001-122200000	2.67598e-49	HiC	GSE87112	Mesenchymal_Stem_Cell	intra	rs6867855	ENSG00000260686:ENSG00000064652
5:122920001-122960000	5:122160001-122200000	3.21703e-40	HiC	GSE87112	Mesenchymal_Stem_Cell	intra	rs17150506	ENSG00000260686:ENSG00000064652
5:122640001-122680000	5:122320001-122360000	4.86411e-24	HiC	GSE87112	Mesenchymal_Stem_Cell	intra	rs139315943	ENSG00000239103:ENSG00000263432
5:122680001-122720000	5:122320001-122360000	4.18182e-75	HiC	GSE87112	Mesenchymal_Stem_Cell	intra	rs6595439	ENSG00000239103:ENSG00000263432
5:122880001-122920000	5:122320001-122360000	1.042e-28	HiC	GSE87112	Mesenchymal_Stem_Cell	intra	rs6867855	ENSG00000239103:ENSG00000263432
5:122920001-122960000	5:122320001-122360000	2.57138e-28	HiC	GSE87112	Mesenchymal_Stem_Cell	intra	rs17150506	ENSG00000239103:ENSG00000263432
5:122640001-122680000	5:122360001-122400000	1.0652e-29	HiC	GSE87112	Mesenchymal_Stem_Cell	intra	rs139315943	ENSG00000168938:ENSG00000249996
5:122680001-122720000	5:122360001-122400000	1.62153e-90	HiC	GSE87112	Mesenchymal_Stem_Cell	intra	rs6595439	ENSG00000168938:ENSG00000249996
5:122880001-122920000	5:122360001-122400000	4.6714e-18	HiC	GSE87112	Mesenchymal_Stem_Cell	intra	rs6867855	ENSG00000168938:ENSG00000249996
5:122920001-122960000	5:122360001-122400000	3.22943e-20	HiC	GSE87112	Mesenchymal_Stem_Cell	intra	rs17150506	ENSG00000168938:ENSG00000249996
5:122640001-122680000	5:122400001-122440000	4.15943e-32	HiC	GSE87112	Mesenchymal_Stem_Cell	intra	rs139315943	ENSG00000263654:ENSG00000223652:ENSG00000061455
5:122680001-122720000	5:122400001-122440000	3.47381e-103	HiC	GSE87112	Mesenchymal_Stem_Cell	intra	rs6595439	ENSG00000263654:ENSG00000223652:ENSG00000061455
5:122880001-122920000	5:122400001-122440000	7.64093e-35	HiC	GSE87112	Mesenchymal_Stem_Cell	intra	rs6867855	ENSG00000263654:ENSG00000223652:ENSG00000061455
5:122920001-122960000	5:122400001-122440000	8.63551e-28	HiC	GSE87112	Mesenchymal_Stem_Cell	intra	rs17150506	ENSG00000263654:ENSG00000223652:ENSG00000061455
5:122880001-122920000	5:122720001-122760000	1.4744e-116	HiC	GSE87112	Mesenchymal_Stem_Cell	intra	rs6867855	ENSG00000168944:ENSG00000250539
5:122920001-122960000	5:122720001-122760000	1.60853e-120	HiC	GSE87112	Mesenchymal_Stem_Cell	intra	rs17150506	ENSG00000168944:ENSG00000250539
5:122880001-122920000	5:122800001-122840000	2.02201e-95	HiC	GSE87112	Mesenchymal_Stem_Cell	intra	rs6867855	ENSG00000249400
5:122920001-122960000	5:122800001-122840000	2.08516e-88	HiC	GSE87112	Mesenchymal_Stem_Cell	intra	rs17150506	ENSG00000249400
5:122880001-122920000	5:122840001-122880000	1.0267e-135	HiC	GSE87112	Mesenchymal_Stem_Cell	intra	rs6867855	ENSG00000202105:ENSG00000151292
5:122920001-122960000	5:122840001-122880000	2.93576e-84	HiC	GSE87112	Mesenchymal_Stem_Cell	intra	rs17150506	ENSG00000202105:ENSG00000151292
6:6920001-6960000	6:6720001-6760000	8.31029e-12	HiC	GSE87112	Mesenchymal_Stem_Cell	intra	rs2802439	ENSG00000224532
6:6920001-6960000	6:6760001-6800000	6.19377e-31	HiC	GSE87112	Mesenchymal_Stem_Cell	intra	rs2802439	ENSG00000219986
6:21360001-21400000	6:20400001-20440000	2.83245e-07	HiC	GSE87112	Mesenchymal_Stem_Cell	intra	rs9466056	ENSG00000112242:ENSG00000240869:ENSG00000252949:ENSG00000224707
6:21360001-21400000	6:20520001-20560000	6.66904e-34	HiC	GSE87112	Mesenchymal_Stem_Cell	intra	rs9466056	ENSG00000145996
6:21360001-21400000	6:20720001-20760000	3.87237e-12	HiC	GSE87112	Mesenchymal_Stem_Cell	intra	rs9466056	ENSG00000225832
6:21360001-21400000	6:20800001-20840000	3.4095e-11	HiC	GSE87112	Mesenchymal_Stem_Cell	intra	rs9466056	ENSG00000233848
6:21360001-21400000	6:20960001-21000000	1.70286e-32	HiC	GSE87112	Mesenchymal_Stem_Cell	intra	rs9466056	ENSG00000252046
6:21880001-21920000	6:20520001-20560000	1.89641e-15	HiC	GSE87112	Mesenchymal_Stem_Cell	intra	6:21894616_AAG_A	ENSG00000145996
6:25880001-25920000	6:24000001-24040000	4.44411e-08	HiC	GSE87112	Mesenchymal_Stem_Cell	intra	rs9358891	ENSG00000219582
6:25880001-25920000	6:24320001-24360000	1.52791e-08	HiC	GSE87112	Mesenchymal_Stem_Cell	intra	rs9358891	ENSG00000146038:ENSG00000146049
6:25880001-25920000	6:24560001-24600000	4.92703e-09	HiC	GSE87112	Mesenchymal_Stem_Cell	intra	rs9358891	ENSG00000218186
6:25920001-25960000	6:24760001-24800000	4.66506e-09	HiC	GSE87112	Mesenchymal_Stem_Cell	intra	rs9379802	ENSG00000112312:ENSG00000260286
6:25880001-25920000	6:24840001-24880000	2.36335e-11	HiC	GSE87112	Mesenchymal_Stem_Cell	intra	rs9358891	ENSG00000263391
6:25920001-25960000	6:24840001-24880000	4.4458e-10	HiC	GSE87112	Mesenchymal_Stem_Cell	intra	rs9379802	ENSG00000263391
6:25880001-25920000	6:24960001-25000000	1.29164e-07	HiC	GSE87112	Mesenchymal_Stem_Cell	intra	rs9358891	ENSG00000214975
6:25920001-25960000	6:24960001-25000000	1.17491e-08	HiC	GSE87112	Mesenchymal_Stem_Cell	intra	rs9379802	ENSG00000214975
6:25880001-25920000	6:25040001-25080000	1.57601e-08	HiC	GSE87112	Mesenchymal_Stem_Cell	intra	rs9358891	ENSG00000111913:ENSG00000272053:ENSG00000229313:ENSG00000223623:ENSG00000230372
6:25920001-25960000	6:25040001-25080000	5.94646e-07	HiC	GSE87112	Mesenchymal_Stem_Cell	intra	rs9379802	ENSG00000111913:ENSG00000272053:ENSG00000229313:ENSG00000223623:ENSG00000230372
6:25880001-25920000	6:25120001-25160000	1.40271e-07	HiC	GSE87112	Mesenchymal_Stem_Cell	intra	rs9358891	ENSG00000219682:ENSG00000262400
6:25920001-25960000	6:25160001-25200000	2.0735e-23	HiC	GSE87112	Mesenchymal_Stem_Cell	intra	rs9379802	ENSG00000168405:ENSG00000217805:ENSG00000222373
6:26000001-26040000	6:25160001-25200000	7.17724e-09	HiC	GSE87112	Mesenchymal_Stem_Cell	intra	rs3752420	ENSG00000168405:ENSG00000217805:ENSG00000222373
6:25880001-25920000	6:25200001-25240000	2.86664e-13	HiC	GSE87112	Mesenchymal_Stem_Cell	intra	rs9358891	ENSG00000264238:ENSG00000219681
6:25920001-25960000	6:25200001-25240000	2.86305e-11	HiC	GSE87112	Mesenchymal_Stem_Cell	intra	rs9379802	ENSG00000264238:ENSG00000219681
6:25880001-25920000	6:25240001-25280000	1.59979e-25	HiC	GSE87112	Mesenchymal_Stem_Cell	intra	rs9358891	ENSG00000235733:ENSG00000271108:ENSG00000216718:ENSG00000213972:ENSG00000079691
6:25920001-25960000	6:25240001-25280000	2.56125e-40	HiC	GSE87112	Mesenchymal_Stem_Cell	intra	rs9379802	ENSG00000235733:ENSG00000271108:ENSG00000216718:ENSG00000213972:ENSG00000079691
6:26000001-26040000	6:25240001-25280000	2.84235e-07	HiC	GSE87112	Mesenchymal_Stem_Cell	intra	rs3752420	ENSG00000235733:ENSG00000271108:ENSG00000216718:ENSG00000213972:ENSG00000079691
6:25880001-25920000	6:25280001-25320000	1.64463e-44	HiC	GSE87112	Mesenchymal_Stem_Cell	intra	rs9358891	ENSG00000207286
6:25920001-25960000	6:25280001-25320000	4.32451e-44	HiC	GSE87112	Mesenchymal_Stem_Cell	intra	rs9379802	ENSG00000207286
6:26000001-26040000	6:25280001-25320000	7.18523e-10	HiC	GSE87112	Mesenchymal_Stem_Cell	intra	rs3752420	ENSG00000207286
6:25880001-25920000	6:25360001-25400000	6.30463e-11	HiC	GSE87112	Mesenchymal_Stem_Cell	intra	rs9358891	ENSG00000207490
6:25920001-25960000	6:25360001-25400000	4.52097e-07	HiC	GSE87112	Mesenchymal_Stem_Cell	intra	rs9379802	ENSG00000207490
6:25880001-25920000	6:25400001-25440000	2.35095e-16	HiC	GSE87112	Mesenchymal_Stem_Cell	intra	rs9358891	ENSG00000253017:ENSG00000238322
6:25920001-25960000	6:25400001-25440000	5.13935e-08	HiC	GSE87112	Mesenchymal_Stem_Cell	intra	rs9379802	ENSG00000253017:ENSG00000238322
6:25880001-25920000	6:25640001-25680000	3.79059e-51	HiC	GSE87112	Mesenchymal_Stem_Cell	intra	rs9358891	ENSG00000079689:ENSG00000217408
6:25920001-25960000	6:25640001-25680000	1.32024e-39	HiC	GSE87112	Mesenchymal_Stem_Cell	intra	rs9379802	ENSG00000079689:ENSG00000217408
6:25880001-25920000	6:25720001-25760000	2.79585e-15	HiC	GSE87112	Mesenchymal_Stem_Cell	intra	rs9358891	ENSG00000164508:ENSG00000146047:ENSG00000178762:ENSG00000216436:ENSG00000146039
6:25880001-25920000	6:25800001-25840000	1.96412e-45	HiC	GSE87112	Mesenchymal_Stem_Cell	intra	rs9358891	ENSG00000124568
6:25920001-25960000	6:25800001-25840000	5.40451e-36	HiC	GSE87112	Mesenchymal_Stem_Cell	intra	rs9379802	ENSG00000124568
6:25920001-25960000	6:25880001-25920000	1.11998e-112	HiC	GSE87112	Mesenchymal_Stem_Cell	intra	rs9379802	ENSG00000124564:ENSG00000242387
6:27640001-27680000	6:25880001-25920000	3.93715e-08	HiC	GSE87112	Mesenchymal_Stem_Cell	intra	rs13217620	ENSG00000124564:ENSG00000242387
6:27640001-27680000	6:25920001-25960000	2.36758e-07	HiC	GSE87112	Mesenchymal_Stem_Cell	intra	rs13217620	ENSG00000112337
6:27640001-27680000	6:27080001-27120000	3.53272e-22	HiC	GSE87112	Mesenchymal_Stem_Cell	intra	rs13217620	ENSG00000272468:ENSG00000124635:ENSG00000196787:ENSG00000197903:ENSG00000198339:ENSG00000184825:ENSG00000265565
6:27640001-27680000	6:27160001-27200000	3.09177e-53	HiC	GSE87112	Mesenchymal_Stem_Cell	intra	rs13217620	ENSG00000174572
6:27640001-27680000	6:27200001-27240000	8.41914e-18	HiC	GSE87112	Mesenchymal_Stem_Cell	intra	rs13217620	ENSG00000112812:ENSG00000270935
6:27640001-27680000	6:27280001-27320000	1.06885e-15	HiC	GSE87112	Mesenchymal_Stem_Cell	intra	rs13217620	ENSG00000158553:ENSG00000220758
6:27640001-27680000	6:27440001-27480000	2.4065e-27	HiC	GSE87112	Mesenchymal_Stem_Cell	intra	rs13217620	ENSG00000096654
6:27640001-27680000	6:27480001-27520000	4.95155e-15	HiC	GSE87112	Mesenchymal_Stem_Cell	intra	rs13217620	ENSG00000270666:ENSG00000218347
6:28280001-28320000	6:28080001-28120000	3.13591e-31	HiC	GSE87112	Mesenchymal_Stem_Cell	intra	rs67340775;6:28305863_AAAC_A	ENSG00000219392:ENSG00000269293:ENSG00000196812:ENSG00000261839:ENSG00000198315
6:28280001-28320000	6:28120001-28160000	4.53613e-20	HiC	GSE87112	Mesenchymal_Stem_Cell	intra	rs67340775;6:28305863_AAAC_A	ENSG00000226314:ENSG00000216901:ENSG00000218016
6:28280001-28320000	6:28200001-28240000	1.21356e-29	HiC	GSE87112	Mesenchymal_Stem_Cell	intra	rs67340775;6:28305863_AAAC_A	ENSG00000187626:ENSG00000189134:ENSG00000197062
6:28280001-28320000	6:28240001-28280000	2.66689e-14	HiC	GSE87112	Mesenchymal_Stem_Cell	intra	rs67340775;6:28305863_AAAC_A	ENSG00000137338
6:29240001-29280000	6:28520001-28560000	1.28647e-07	HiC	GSE87112	Mesenchymal_Stem_Cell	intra	rs3117439	ENSG00000246350
6:44960001-45000000	6:44400001-44440000	1.73542e-20	HiC	GSE87112	Mesenchymal_Stem_Cell	intra	6:44961164_ATTAACTGAAAAATGCCTTCTCCAGAAGGC_A	ENSG00000267849:ENSG00000266619
6:45080001-45120000	6:44400001-44440000	6.56809e-26	HiC	GSE87112	Mesenchymal_Stem_Cell	intra	6:45080841_GT_G	ENSG00000267849:ENSG00000266619
6:45240001-45280000	6:44400001-44440000	3.36015e-27	HiC	GSE87112	Mesenchymal_Stem_Cell	intra	rs573931721	ENSG00000267849:ENSG00000266619
6:44960001-45000000	6:44480001-44520000	3.21026e-08	HiC	GSE87112	Mesenchymal_Stem_Cell	intra	6:44961164_ATTAACTGAAAAATGCCTTCTCCAGAAGGC_A	ENSG00000237530
6:45080001-45120000	6:44480001-44520000	7.7249e-08	HiC	GSE87112	Mesenchymal_Stem_Cell	intra	6:45080841_GT_G	ENSG00000237530
6:45240001-45280000	6:44480001-44520000	7.06345e-10	HiC	GSE87112	Mesenchymal_Stem_Cell	intra	rs573931721	ENSG00000237530
6:45240001-45280000	6:45120001-45160000	1.66232e-31	HiC	GSE87112	Mesenchymal_Stem_Cell	intra	rs573931721	ENSG00000219384
6:45240001-45280000	6:45160001-45200000	3.43256e-25	HiC	GSE87112	Mesenchymal_Stem_Cell	intra	rs573931721	ENSG00000207769
6:127440001-127480000	6:125440001-125480000	1.04806e-12	HiC	GSE87112	Mesenchymal_Stem_Cell	intra	rs72959041;rs7741021	ENSG00000111907
6:127440001-127480000	6:125680001-125720000	3.21909e-07	HiC	GSE87112	Mesenchymal_Stem_Cell	intra	rs72959041;rs7741021	ENSG00000226409
6:127440001-127480000	6:125760001-125800000	8.32161e-10	HiC	GSE87112	Mesenchymal_Stem_Cell	intra	rs72959041;rs7741021	ENSG00000228704
6:126920001-126960000	6:125960001-126000000	1.17491e-08	HiC	GSE87112	Mesenchymal_Stem_Cell	intra	6:126953006_GGTGT_G	ENSG00000224506
6:127440001-127480000	6:125960001-126000000	2.3495e-10	HiC	GSE87112	Mesenchymal_Stem_Cell	intra	rs72959041;rs7741021	ENSG00000224506
6:127440001-127480000	6:126040001-126080000	3.47414e-07	HiC	GSE87112	Mesenchymal_Stem_Cell	intra	rs72959041;rs7741021	ENSG00000237742:ENSG00000135547
6:127440001-127480000	6:126080001-126120000	2.55593e-19	HiC	GSE87112	Mesenchymal_Stem_Cell	intra	rs72959041;rs7741021	ENSG00000111912
6:126920001-126960000	6:126120001-126160000	7.4921e-11	HiC	GSE87112	Mesenchymal_Stem_Cell	intra	6:126953006_GGTGT_G	ENSG00000232131
6:127400001-127440000	6:126120001-126160000	1.82152e-08	HiC	GSE87112	Mesenchymal_Stem_Cell	intra	rs1963689	ENSG00000232131
6:127440001-127480000	6:126120001-126160000	1.05133e-32	HiC	GSE87112	Mesenchymal_Stem_Cell	intra	rs72959041;rs7741021	ENSG00000232131
6:127440001-127480000	6:126160001-126200000	2.28457e-40	HiC	GSE87112	Mesenchymal_Stem_Cell	intra	rs72959041;rs7741021	ENSG00000222445
6:127440001-127480000	6:126240001-126280000	6.78967e-27	HiC	GSE87112	Mesenchymal_Stem_Cell	intra	rs72959041;rs7741021	ENSG00000111911
6:126920001-126960000	6:126280001-126320000	4.22621e-17	HiC	GSE87112	Mesenchymal_Stem_Cell	intra	6:126953006_GGTGT_G	ENSG00000251920:ENSG00000066651
6:127400001-127440000	6:126280001-126320000	6.12775e-20	HiC	GSE87112	Mesenchymal_Stem_Cell	intra	rs1963689	ENSG00000251920:ENSG00000066651
6:127440001-127480000	6:126280001-126320000	4.79007e-86	HiC	GSE87112	Mesenchymal_Stem_Cell	intra	rs72959041;rs7741021	ENSG00000251920:ENSG00000066651
6:126880001-126920000	6:126480001-126520000	1.56645e-08	HiC	GSE87112	Mesenchymal_Stem_Cell	intra	6:126902651_TTTTC_T	ENSG00000231842
6:126920001-126960000	6:126480001-126520000	2.20165e-29	HiC	GSE87112	Mesenchymal_Stem_Cell	intra	6:126953006_GGTGT_G	ENSG00000231842
6:127400001-127440000	6:126480001-126520000	9.75671e-19	HiC	GSE87112	Mesenchymal_Stem_Cell	intra	rs1963689	ENSG00000231842
6:127440001-127480000	6:126480001-126520000	1.60184e-61	HiC	GSE87112	Mesenchymal_Stem_Cell	intra	rs72959041;rs7741021	ENSG00000231842
6:126920001-126960000	6:126560001-126600000	3.56266e-08	HiC	GSE87112	Mesenchymal_Stem_Cell	intra	6:126953006_GGTGT_G	ENSG00000213133
6:127440001-127480000	6:126560001-126600000	1.98387e-14	HiC	GSE87112	Mesenchymal_Stem_Cell	intra	rs72959041;rs7741021	ENSG00000213133
6:127400001-127440000	6:126640001-126680000	3.29944e-08	HiC	GSE87112	Mesenchymal_Stem_Cell	intra	rs1963689	ENSG00000203760
6:127440001-127480000	6:126640001-126680000	1.75531e-31	HiC	GSE87112	Mesenchymal_Stem_Cell	intra	rs72959041;rs7741021	ENSG00000203760
6:126880001-126920000	6:126800001-126840000	2.15167e-14	HiC	GSE87112	Mesenchymal_Stem_Cell	intra	6:126902651_TTTTC_T	ENSG00000207632
6:126920001-126960000	6:126800001-126840000	2.86192e-30	HiC	GSE87112	Mesenchymal_Stem_Cell	intra	6:126953006_GGTGT_G	ENSG00000207632
6:127400001-127440000	6:126800001-126840000	1.38631e-11	HiC	GSE87112	Mesenchymal_Stem_Cell	intra	rs1963689	ENSG00000207632
6:127440001-127480000	6:126800001-126840000	4.70666e-20	HiC	GSE87112	Mesenchymal_Stem_Cell	intra	rs72959041;rs7741021	ENSG00000207632
6:126920001-126960000	6:126880001-126920000	3.87302e-17	HiC	GSE87112	Mesenchymal_Stem_Cell	intra	6:126953006_GGTGT_G	ENSG00000201613
6:127400001-127440000	6:126880001-126920000	6.30463e-11	HiC	GSE87112	Mesenchymal_Stem_Cell	intra	rs1963689	ENSG00000201613
6:127440001-127480000	6:126880001-126920000	6.62454e-21	HiC	GSE87112	Mesenchymal_Stem_Cell	intra	rs72959041;rs7741021	ENSG00000201613
6:127400001-127440000	6:126920001-126960000	2.35095e-16	HiC	GSE87112	Mesenchymal_Stem_Cell	intra	rs1963689	ENSG00000220548
6:127440001-127480000	6:126920001-126960000	9.33384e-56	HiC	GSE87112	Mesenchymal_Stem_Cell	intra	rs72959041;rs7741021	ENSG00000220548
6:127400001-127440000	6:126960001-127000000	2.29023e-14	HiC	GSE87112	Mesenchymal_Stem_Cell	intra	rs1963689	ENSG00000217325
6:127440001-127480000	6:126960001-127000000	2.68932e-15	HiC	GSE87112	Mesenchymal_Stem_Cell	intra	rs72959041;rs7741021	ENSG00000217325
6:127400001-127440000	6:127000001-127040000	1.47616e-18	HiC	GSE87112	Mesenchymal_Stem_Cell	intra	rs1963689	ENSG00000217404
6:127440001-127480000	6:127000001-127040000	1.18359e-27	HiC	GSE87112	Mesenchymal_Stem_Cell	intra	rs72959041;rs7741021	ENSG00000217404
6:130320001-130360000	6:129800001-129840000	2.76611e-41	HiC	GSE87112	Mesenchymal_Stem_Cell	intra	6:130349218_CTT_C	ENSG00000233351
6:130320001-130360000	6:129840001-129880000	4.14172e-32	HiC	GSE87112	Mesenchymal_Stem_Cell	intra	6:130349218_CTT_C	ENSG00000226149
6:130320001-130360000	6:130080001-130120000	3.88817e-68	HiC	GSE87112	Mesenchymal_Stem_Cell	intra	6:130349218_CTT_C	ENSG00000219666
6:130320001-130360000	6:130120001-130160000	8.74542e-52	HiC	GSE87112	Mesenchymal_Stem_Cell	intra	6:130349218_CTT_C	ENSG00000218725:ENSG00000219302
6:130320001-130360000	6:130160001-130200000	9.92833e-42	HiC	GSE87112	Mesenchymal_Stem_Cell	intra	6:130349218_CTT_C	ENSG00000203756
6:133600001-133640000	6:132840001-132880000	3.13514e-15	HiC	GSE87112	Mesenchymal_Stem_Cell	intra	rs10485232	ENSG00000225343:ENSG00000237110:ENSG00000146385:ENSG00000235998
6:133600001-133640000	6:132880001-132920000	3.11097e-08	HiC	GSE87112	Mesenchymal_Stem_Cell	intra	rs10485232	ENSG00000235998:ENSG00000146383:ENSG00000135569:ENSG00000237449
6:133600001-133640000	6:132920001-132960000	1.59096e-12	HiC	GSE87112	Mesenchymal_Stem_Cell	intra	rs10485232	ENSG00000179073:ENSG00000146378
6:133600001-133640000	6:132960001-133000000	5.78675e-14	HiC	GSE87112	Mesenchymal_Stem_Cell	intra	rs10485232	ENSG00000146399:ENSG00000218194
6:133360001-133400000	6:133280001-133320000	1.06829e-23	HiC	GSE87112	Mesenchymal_Stem_Cell	intra	rs13204469	ENSG00000213122
6:133600001-133640000	6:133280001-133320000	5.06682e-40	HiC	GSE87112	Mesenchymal_Stem_Cell	intra	rs10485232	ENSG00000213122
6:133600001-133640000	6:133400001-133440000	4.37319e-29	HiC	GSE87112	Mesenchymal_Stem_Cell	intra	rs10485232	ENSG00000231023
6:133600001-133640000	6:133440001-133480000	5.31267e-07	HiC	GSE87112	Mesenchymal_Stem_Cell	intra	rs10485232	ENSG00000220113
6:151880001-151920000	6:150680001-150720000	9.47733e-29	HiC	GSE87112	Mesenchymal_Stem_Cell	intra	rs75067782	ENSG00000009765:ENSG00000220598
6:151880001-151920000	6:150800001-150840000	3.56343e-12	HiC	GSE87112	Mesenchymal_Stem_Cell	intra	rs75067782	ENSG00000219622
6:151880001-151920000	6:150920001-150960000	1.50473e-16	HiC	GSE87112	Mesenchymal_Stem_Cell	intra	rs75067782	ENSG00000120278:ENSG00000232891:ENSG00000224029
6:151880001-151920000	6:150960001-151000000	8.82418e-18	HiC	GSE87112	Mesenchymal_Stem_Cell	intra	rs75067782	ENSG00000226599
6:151880001-151920000	6:151800001-151840000	4.77368e-17	HiC	GSE87112	Mesenchymal_Stem_Cell	intra	rs75067782	ENSG00000120262
6:151920001-151960000	6:150680001-150720000	1.07218e-08	HiC	GSE87112	Mesenchymal_Stem_Cell	intra	rs9479083;rs10872676	ENSG00000009765:ENSG00000220598
6:151960001-152000000	6:150680001-150720000	6.53596e-07	HiC	GSE87112	Mesenchymal_Stem_Cell	intra	rs7740042	ENSG00000009765:ENSG00000220598
7:30920001-30960000	7:30720001-30760000	1.40244e-36	HiC	GSE87112	Mesenchymal_Stem_Cell	intra	rs62449133	ENSG00000106113:ENSG00000241644
7:30920001-30960000	7:30760001-30800000	3.07316e-25	HiC	GSE87112	Mesenchymal_Stem_Cell	intra	rs62449133	ENSG00000223419:ENSG00000254959
7:30920001-30960000	7:30800001-30840000	1.02087e-108	HiC	GSE87112	Mesenchymal_Stem_Cell	intra	rs62449133	ENSG00000106125
7:30920001-30960000	7:30840001-30880000	6.82609e-136	HiC	GSE87112	Mesenchymal_Stem_Cell	intra	rs62449133	ENSG00000229263
7:30920001-30960000	7:30880001-30920000	3.26951e-97	HiC	GSE87112	Mesenchymal_Stem_Cell	intra	rs62449133	ENSG00000240583:ENSG00000250424
7:37960001-38000000	7:36920001-36960000	5.26177e-11	HiC	GSE87112	Mesenchymal_Stem_Cell	intra	rs59771742	ENSG00000221325
7:37960001-38000000	7:37000001-37040000	2.07374e-08	HiC	GSE87112	Mesenchymal_Stem_Cell	intra	rs59771742	ENSG00000224101
7:37960001-38000000	7:37600001-37640000	8.39879e-09	HiC	GSE87112	Mesenchymal_Stem_Cell	intra	rs59771742	ENSG00000178503
7:37960001-38000000	7:37720001-37760000	5.44253e-08	HiC	GSE87112	Mesenchymal_Stem_Cell	intra	rs59771742	ENSG00000187037:ENSG00000086289
7:37960001-38000000	7:37840001-37880000	2.9722e-12	HiC	GSE87112	Mesenchymal_Stem_Cell	intra	rs59771742	ENSG00000225314
7:37960001-38000000	7:37880001-37920000	1.5431e-11	HiC	GSE87112	Mesenchymal_Stem_Cell	intra	rs59771742	ENSG00000086288
7:38080001-38120000	7:36760001-36800000	2.9527e-07	HiC	GSE87112	Mesenchymal_Stem_Cell	intra	rs5883629	ENSG00000136250:ENSG00000272984:ENSG00000229424
7:38080001-38120000	7:36800001-36840000	3.17349e-07	HiC	GSE87112	Mesenchymal_Stem_Cell	intra	rs5883629	ENSG00000235728
7:38080001-38120000	7:37000001-37040000	9.45367e-07	HiC	GSE87112	Mesenchymal_Stem_Cell	intra	rs5883629	ENSG00000224101
7:38080001-38120000	7:37600001-37640000	1.97882e-12	HiC	GSE87112	Mesenchymal_Stem_Cell	intra	rs5883629	ENSG00000178503
7:38080001-38120000	7:37840001-37880000	8.88704e-14	HiC	GSE87112	Mesenchymal_Stem_Cell	intra	rs5883629	ENSG00000225314
7:38080001-38120000	7:37880001-37920000	2.88137e-07	HiC	GSE87112	Mesenchymal_Stem_Cell	intra	rs5883629	ENSG00000086288
7:38080001-38120000	7:38040001-38080000	1.92355e-36	HiC	GSE87112	Mesenchymal_Stem_Cell	intra	rs5883629	ENSG00000106483
7:96400001-96440000	7:95400001-95440000	3.84272e-07	HiC	GSE87112	Mesenchymal_Stem_Cell	intra	rs113544665	ENSG00000158560
7:96120001-96160000	7:95840001-95880000	7.65098e-32	HiC	GSE87112	Mesenchymal_Stem_Cell	intra	rs10661423;rs6465511;rs4440558;rs752993538;rs6971293	ENSG00000208025
7:96400001-96440000	7:95840001-95880000	3.8294e-41	HiC	GSE87112	Mesenchymal_Stem_Cell	intra	rs113544665	ENSG00000208025
7:96120001-96160000	7:95880001-95920000	3.19157e-08	HiC	GSE87112	Mesenchymal_Stem_Cell	intra	rs10661423;rs6465511;rs4440558;rs752993538;rs6971293	ENSG00000237551
7:96120001-96160000	7:96080001-96120000	3.2375e-43	HiC	GSE87112	Mesenchymal_Stem_Cell	intra	rs10661423;rs6465511;rs4440558;rs752993538;rs6971293	ENSG00000238385
7:96400001-96440000	7:96080001-96120000	5.57829e-28	HiC	GSE87112	Mesenchymal_Stem_Cell	intra	rs113544665	ENSG00000238385
7:96400001-96440000	7:96120001-96160000	5.06784e-34	HiC	GSE87112	Mesenchymal_Stem_Cell	intra	rs113544665	ENSG00000197851
7:96400001-96440000	7:96320001-96360000	6.98394e-07	HiC	GSE87112	Mesenchymal_Stem_Cell	intra	rs113544665	ENSG00000127922
7:96600001-96640000	7:95120001-95160000	1.69877e-11	HiC	GSE87112	Mesenchymal_Stem_Cell	intra	rs11768481	ENSG00000203505
7:96600001-96640000	7:95400001-95440000	2.68804e-18	HiC	GSE87112	Mesenchymal_Stem_Cell	intra	rs11768481	ENSG00000158560
7:96600001-96640000	7:95840001-95880000	1.96673e-64	HiC	GSE87112	Mesenchymal_Stem_Cell	intra	rs11768481	ENSG00000208025
7:96600001-96640000	7:95880001-95920000	2.40269e-17	HiC	GSE87112	Mesenchymal_Stem_Cell	intra	rs11768481	ENSG00000237551
7:96600001-96640000	7:95920001-95960000	1.6514e-07	HiC	GSE87112	Mesenchymal_Stem_Cell	intra	rs11768481	ENSG00000004864:ENSG00000220987:ENSG00000207045
7:96600001-96640000	7:96000001-96040000	3.05188e-10	HiC	GSE87112	Mesenchymal_Stem_Cell	intra	rs11768481	ENSG00000252872
7:96600001-96640000	7:96080001-96120000	1.46465e-46	HiC	GSE87112	Mesenchymal_Stem_Cell	intra	rs11768481	ENSG00000238385
7:96600001-96640000	7:96120001-96160000	3.452e-30	HiC	GSE87112	Mesenchymal_Stem_Cell	intra	rs11768481	ENSG00000197851
7:96600001-96640000	7:96280001-96320000	1.45428e-10	HiC	GSE87112	Mesenchymal_Stem_Cell	intra	rs11768481	ENSG00000272377
7:96600001-96640000	7:96320001-96360000	3.17795e-16	HiC	GSE87112	Mesenchymal_Stem_Cell	intra	rs11768481	ENSG00000127922
7:96600001-96640000	7:96560001-96600000	7.65384e-28	HiC	GSE87112	Mesenchymal_Stem_Cell	intra	rs11768481	ENSG00000244318
7:99320001-99360000	7:99240001-99280000	5.90345e-29	HiC	GSE87112	Mesenchymal_Stem_Cell	intra	rs45446698	ENSG00000106258
7:99320001-99360000	7:99280001-99320000	1.09681e-23	HiC	GSE87112	Mesenchymal_Stem_Cell	intra	rs45446698	ENSG00000221487
7:120400001-120440000	7:117800001-117840000	7.44064e-14	HiC	GSE87112	Mesenchymal_Stem_Cell	intra	rs4281065;rs41623	ENSG00000128534
7:120400001-120440000	7:117840001-117880000	2.93829e-14	HiC	GSE87112	Mesenchymal_Stem_Cell	intra	rs4281065;rs41623	ENSG00000106013
7:120400001-120440000	7:118080001-118120000	3.30062e-12	HiC	GSE87112	Mesenchymal_Stem_Cell	intra	rs4281065;rs41623	ENSG00000222226
7:120400001-120440000	7:118520001-118560000	2.67875e-36	HiC	GSE87112	Mesenchymal_Stem_Cell	intra	rs4281065;rs41623	ENSG00000229982
7:120400001-120440000	7:118560001-118600000	2.39439e-37	HiC	GSE87112	Mesenchymal_Stem_Cell	intra	rs4281065;rs41623	ENSG00000230520
7:120400001-120440000	7:118800001-118840000	9.8707e-33	HiC	GSE87112	Mesenchymal_Stem_Cell	intra	rs4281065;rs41623	ENSG00000270516
7:120400001-120440000	7:119200001-119240000	1.83788e-11	HiC	GSE87112	Mesenchymal_Stem_Cell	intra	rs4281065;rs41623	ENSG00000256882
7:120400001-120440000	7:119520001-119560000	5.05886e-14	HiC	GSE87112	Mesenchymal_Stem_Cell	intra	rs4281065;rs41623	ENSG00000225546
7:120400001-120440000	7:119640001-119680000	3.03085e-18	HiC	GSE87112	Mesenchymal_Stem_Cell	intra	rs4281065;rs41623	ENSG00000271739
7:120400001-120440000	7:119800001-119840000	3.736e-18	HiC	GSE87112	Mesenchymal_Stem_Cell	intra	rs4281065;rs41623	ENSG00000233969
7:120400001-120440000	7:119880001-119920000	9.28473e-08	HiC	GSE87112	Mesenchymal_Stem_Cell	intra	rs4281065;rs41623	ENSG00000184408
7:120400001-120440000	7:120280001-120320000	4.98548e-12	HiC	GSE87112	Mesenchymal_Stem_Cell	intra	rs4281065;rs41623	ENSG00000252023
7:120400001-120440000	7:120360001-120400000	2.74158e-32	HiC	GSE87112	Mesenchymal_Stem_Cell	intra	rs4281065;rs41623	ENSG00000231295
7:120680001-120720000	7:117840001-117880000	1.10787e-07	HiC	GSE87112	Mesenchymal_Stem_Cell	intra	rs79189641	ENSG00000106013
7:120680001-120720000	7:118520001-118560000	8.18037e-11	HiC	GSE87112	Mesenchymal_Stem_Cell	intra	rs79189641	ENSG00000229982
7:120680001-120720000	7:118560001-118600000	1.27223e-20	HiC	GSE87112	Mesenchymal_Stem_Cell	intra	rs79189641	ENSG00000230520
7:120680001-120720000	7:118800001-118840000	9.97153e-08	HiC	GSE87112	Mesenchymal_Stem_Cell	intra	rs79189641	ENSG00000270516
7:120680001-120720000	7:120480001-120520000	2.59851e-73	HiC	GSE87112	Mesenchymal_Stem_Cell	intra	rs79189641	ENSG00000106025
7:120680001-120720000	7:120560001-120600000	7.74576e-20	HiC	GSE87112	Mesenchymal_Stem_Cell	intra	rs79189641	ENSG00000071243
7:120680001-120720000	7:120600001-120640000	0	HiC	GSE87112	Mesenchymal_Stem_Cell	intra	rs79189641	ENSG00000202225:ENSG00000106034
7:120720001-120760000	7:117840001-117880000	2.09785e-11	HiC	GSE87112	Mesenchymal_Stem_Cell	intra	rs1296405	ENSG00000106013
7:120800001-120840000	7:117840001-117880000	2.09785e-11	HiC	GSE87112	Mesenchymal_Stem_Cell	intra	rs1112810	ENSG00000106013
7:120800001-120840000	7:118080001-118120000	2.9002e-08	HiC	GSE87112	Mesenchymal_Stem_Cell	intra	rs1112810	ENSG00000222226
7:120800001-120840000	7:118520001-118560000	5.20699e-12	HiC	GSE87112	Mesenchymal_Stem_Cell	intra	rs1112810	ENSG00000229982
7:120800001-120840000	7:118560001-118600000	1.94293e-12	HiC	GSE87112	Mesenchymal_Stem_Cell	intra	rs1112810	ENSG00000230520
7:120720001-120760000	7:120360001-120400000	1.77629e-10	HiC	GSE87112	Mesenchymal_Stem_Cell	intra	rs1296405	ENSG00000231295
7:120720001-120760000	7:120480001-120520000	9.30395e-113	HiC	GSE87112	Mesenchymal_Stem_Cell	intra	rs1296405	ENSG00000106025
7:120800001-120840000	7:120480001-120520000	1.39153e-34	HiC	GSE87112	Mesenchymal_Stem_Cell	intra	rs1112810	ENSG00000106025
7:120720001-120760000	7:120560001-120600000	3.25257e-36	HiC	GSE87112	Mesenchymal_Stem_Cell	intra	rs1296405	ENSG00000071243
7:120720001-120760000	7:120600001-120640000	0	HiC	GSE87112	Mesenchymal_Stem_Cell	intra	rs1296405	ENSG00000202225:ENSG00000106034
7:120800001-120840000	7:120600001-120640000	2.15417e-66	HiC	GSE87112	Mesenchymal_Stem_Cell	intra	rs1112810	ENSG00000202225:ENSG00000106034
7:120720001-120760000	7:120680001-120720000	2.79958e-147	HiC	GSE87112	Mesenchymal_Stem_Cell	intra	rs1296405	ENSG00000234927
7:120800001-120840000	7:120680001-120720000	1.76554e-12	HiC	GSE87112	Mesenchymal_Stem_Cell	intra	rs1112810	ENSG00000234927
7:120800001-120840000	7:120720001-120760000	2.08871e-14	HiC	GSE87112	Mesenchymal_Stem_Cell	intra	rs1112810	ENSG00000212628
7:120960001-121000000	7:120480001-120520000	6.6339e-07	HiC	GSE87112	Mesenchymal_Stem_Cell	intra	rs3779381;rs142005327	ENSG00000106025
7:120960001-121000000	7:120600001-120640000	4.44894e-59	HiC	GSE87112	Mesenchymal_Stem_Cell	intra	rs3779381;rs142005327	ENSG00000202225:ENSG00000106034
7:120960001-121000000	7:120680001-120720000	1.60597e-10	HiC	GSE87112	Mesenchymal_Stem_Cell	intra	rs3779381;rs142005327	ENSG00000234927
7:120960001-121000000	7:120720001-120760000	8.81755e-12	HiC	GSE87112	Mesenchymal_Stem_Cell	intra	rs3779381;rs142005327	ENSG00000212628
7:120960001-121000000	7:120800001-120840000	8.43426e-30	HiC	GSE87112	Mesenchymal_Stem_Cell	intra	rs3779381;rs142005327	ENSG00000207090
8:8640001-8680000	8:8080001-8120000	1.47281e-57	HiC	GSE87112	Mesenchymal_Stem_Cell	intra	rs6988939	ENSG00000253893:ENSG00000173295:ENSG00000253981
8:8640001-8680000	8:8280001-8320000	7.78963e-34	HiC	GSE87112	Mesenchymal_Stem_Cell	intra	rs6988939	ENSG00000253505:ENSG00000254153
8:8640001-8680000	8:8600001-8640000	9.67267e-141	HiC	GSE87112	Mesenchymal_Stem_Cell	intra	rs6988939	ENSG00000254367
8:9240001-9280000	8:8600001-8640000	6.49616e-09	HiC	GSE87112	Mesenchymal_Stem_Cell	intra	rs6601304	ENSG00000254367
8:9240001-9280000	8:8880001-8920000	2.44499e-16	HiC	GSE87112	Mesenchymal_Stem_Cell	intra	rs6601304	ENSG00000263407:ENSG00000252543
8:9240001-9280000	8:9080001-9120000	3.43884e-14	HiC	GSE87112	Mesenchymal_Stem_Cell	intra	rs6601304	ENSG00000254091:ENSG00000254235:ENSG00000253887
8:9240001-9280000	8:9200001-9240000	6.02212e-10	HiC	GSE87112	Mesenchymal_Stem_Cell	intra	rs6601304	ENSG00000253735:ENSG00000201815
8:22520001-22560000	8:22280001-22320000	2.06154e-09	HiC	GSE87112	Mesenchymal_Stem_Cell	intra	rs73212812	ENSG00000201761:ENSG00000120910
8:22520001-22560000	8:22440001-22480000	2.18716e-24	HiC	GSE87112	Mesenchymal_Stem_Cell	intra	rs73212812	ENSG00000248235:ENSG00000241852:ENSG00000158941:ENSG00000253200
8:116600001-116640000	8:113640001-113680000	5.39265e-07	HiC	GSE87112	Mesenchymal_Stem_Cell	intra	rs34472877	ENSG00000238399
8:116600001-116640000	8:115800001-115840000	1.26549e-12	HiC	GSE87112	Mesenchymal_Stem_Cell	intra	rs34472877	ENSG00000253756
8:116640001-116680000	8:115800001-115840000	6.48129e-21	HiC	GSE87112	Mesenchymal_Stem_Cell	intra	rs4876611	ENSG00000253756
8:116600001-116640000	8:116520001-116560000	2.05365e-183	HiC	GSE87112	Mesenchymal_Stem_Cell	intra	rs34472877	ENSG00000227170
8:116640001-116680000	8:116520001-116560000	1.34686e-173	HiC	GSE87112	Mesenchymal_Stem_Cell	intra	rs4876611	ENSG00000227170
8:120000001-120040000	8:118160001-118200000	7.121e-15	HiC	GSE87112	Mesenchymal_Stem_Cell	intra	rs1485307;8:120012148_GT_G	ENSG00000240151
8:119920001-119960000	8:118320001-118360000	2.60062e-48	HiC	GSE87112	Mesenchymal_Stem_Cell	intra	rs7010267;8:119947800_ACTTTC_A;rs1982763	ENSG00000252852
8:119960001-120000000	8:118320001-118360000	1.33791e-19	HiC	GSE87112	Mesenchymal_Stem_Cell	intra	rs12386960;rs1564860	ENSG00000252852
8:120000001-120040000	8:118320001-118360000	4.0488e-55	HiC	GSE87112	Mesenchymal_Stem_Cell	intra	rs1485307;8:120012148_GT_G	ENSG00000252852
8:119920001-119960000	8:118520001-118560000	5.06693e-35	HiC	GSE87112	Mesenchymal_Stem_Cell	intra	rs7010267;8:119947800_ACTTTC_A;rs1982763	ENSG00000164758:ENSG00000239917
8:119960001-120000000	8:118520001-118560000	1.56192e-24	HiC	GSE87112	Mesenchymal_Stem_Cell	intra	rs12386960;rs1564860	ENSG00000164758:ENSG00000239917
8:120000001-120040000	8:118520001-118560000	3.11606e-30	HiC	GSE87112	Mesenchymal_Stem_Cell	intra	rs1485307;8:120012148_GT_G	ENSG00000164758:ENSG00000239917
8:119920001-119960000	8:119120001-119160000	4.29331e-44	HiC	GSE87112	Mesenchymal_Stem_Cell	intra	rs7010267;8:119947800_ACTTTC_A;rs1982763	ENSG00000182197
8:119960001-120000000	8:119120001-119160000	1.79843e-14	HiC	GSE87112	Mesenchymal_Stem_Cell	intra	rs12386960;rs1564860	ENSG00000182197
8:120000001-120040000	8:119120001-119160000	1.911e-26	HiC	GSE87112	Mesenchymal_Stem_Cell	intra	rs1485307;8:120012148_GT_G	ENSG00000182197
8:119920001-119960000	8:119280001-119320000	4.63878e-19	HiC	GSE87112	Mesenchymal_Stem_Cell	intra	rs7010267;8:119947800_ACTTTC_A;rs1982763	ENSG00000225885
8:120000001-120040000	8:119280001-119320000	3.11337e-23	HiC	GSE87112	Mesenchymal_Stem_Cell	intra	rs1485307;8:120012148_GT_G	ENSG00000225885
8:119920001-119960000	8:119600001-119640000	2.80415e-66	HiC	GSE87112	Mesenchymal_Stem_Cell	intra	rs7010267;8:119947800_ACTTTC_A;rs1982763	ENSG00000177570
8:119960001-120000000	8:119600001-119640000	1.01656e-18	HiC	GSE87112	Mesenchymal_Stem_Cell	intra	rs12386960;rs1564860	ENSG00000177570
8:120000001-120040000	8:119600001-119640000	1.54206e-64	HiC	GSE87112	Mesenchymal_Stem_Cell	intra	rs1485307;8:120012148_GT_G	ENSG00000177570
8:119920001-119960000	8:119760001-119800000	1.97656e-280	HiC	GSE87112	Mesenchymal_Stem_Cell	intra	rs7010267;8:119947800_ACTTTC_A;rs1982763	ENSG00000242206
8:119960001-120000000	8:119760001-119800000	5.34269e-100	HiC	GSE87112	Mesenchymal_Stem_Cell	intra	rs12386960;rs1564860	ENSG00000242206
8:120000001-120040000	8:119760001-119800000	2.15e-195	HiC	GSE87112	Mesenchymal_Stem_Cell	intra	rs1485307;8:120012148_GT_G	ENSG00000242206
8:120000001-120040000	8:119960001-120000000	8.28487e-162	HiC	GSE87112	Mesenchymal_Stem_Cell	intra	rs1485307;8:120012148_GT_G	ENSG00000164761:ENSG00000207334:ENSG00000254247
9:98280001-98320000	9:97320001-97360000	9.98005e-20	HiC	GSE87112	Mesenchymal_Stem_Cell	intra	rs73654566	ENSG00000130957
9:98280001-98320000	9:97400001-97440000	1.59696e-29	HiC	GSE87112	Mesenchymal_Stem_Cell	intra	rs73654566	ENSG00000165140
9:98280001-98320000	9:97480001-97520000	4.42349e-13	HiC	GSE87112	Mesenchymal_Stem_Cell	intra	rs73654566	ENSG00000148120
9:98280001-98320000	9:97880001-97920000	3.10821e-18	HiC	GSE87112	Mesenchymal_Stem_Cell	intra	rs73654566	ENSG00000223849:ENSG00000251884
9:98280001-98320000	9:97920001-97960000	7.10368e-30	HiC	GSE87112	Mesenchymal_Stem_Cell	intra	rs73654566	ENSG00000238746
9:98280001-98320000	9:98040001-98080000	1.26073e-07	HiC	GSE87112	Mesenchymal_Stem_Cell	intra	rs73654566	ENSG00000158169:ENSG00000230221
9:98280001-98320000	9:98080001-98120000	8.91821e-09	HiC	GSE87112	Mesenchymal_Stem_Cell	intra	rs73654566	ENSG00000158169
9:98280001-98320000	9:98240001-98280000	1.44346e-57	HiC	GSE87112	Mesenchymal_Stem_Cell	intra	rs73654566	ENSG00000185920:ENSG00000271314:ENSG00000271155:ENSG00000271659
9:133440001-133480000	9:132680001-132720000	7.20849e-13	HiC	GSE87112	Mesenchymal_Stem_Cell	intra	rs7037020	ENSG00000230684
9:133440001-133480000	9:132880001-132920000	2.24897e-22	HiC	GSE87112	Mesenchymal_Stem_Cell	intra	rs7037020	ENSG00000223188:ENSG00000196979
9:133440001-133480000	9:132920001-132960000	1.01991e-09	HiC	GSE87112	Mesenchymal_Stem_Cell	intra	rs7037020	ENSG00000107130
9:133440001-133480000	9:133040001-133080000	2.70268e-13	HiC	GSE87112	Mesenchymal_Stem_Cell	intra	rs7037020	ENSG00000148357
9:133440001-133480000	9:133240001-133280000	8.13923e-16	HiC	GSE87112	Mesenchymal_Stem_Cell	intra	rs7037020	ENSG00000215428:ENSG00000264169
9:133440001-133480000	9:133320001-133360000	1.48209e-93	HiC	GSE87112	Mesenchymal_Stem_Cell	intra	rs7037020	ENSG00000130707:ENSG00000238298
10:54400001-54440000	10:52800001-52840000	1.36879e-12	HiC	GSE87112	Mesenchymal_Stem_Cell	intra	rs7095538	ENSG00000223502
11:9640001-9680000	11:9600001-9640000	1.66122e-25	HiC	GSE87112	Mesenchymal_Stem_Cell	intra	rs10840273	ENSG00000238387:ENSG00000243869:ENSG00000243964
11:15680001-15720000	11:15120001-15160000	1.15766e-09	HiC	GSE87112	Mesenchymal_Stem_Cell	intra	rs375131378	ENSG00000188487
11:16200001-16240000	11:14680001-14720000	3.45039e-07	HiC	GSE87112	Mesenchymal_Stem_Cell	intra	rs11023871	ENSG00000255040
11:16280001-16320000	11:15000001-15040000	4.18862e-08	HiC	GSE87112	Mesenchymal_Stem_Cell	intra	rs11023894;rs10741694	ENSG00000250640
11:16200001-16240000	11:15120001-15160000	2.11098e-20	HiC	GSE87112	Mesenchymal_Stem_Cell	intra	rs11023871	ENSG00000188487
11:16280001-16320000	11:15120001-15160000	1.43212e-19	HiC	GSE87112	Mesenchymal_Stem_Cell	intra	rs11023894;rs10741694	ENSG00000188487
11:16320001-16360000	11:15120001-15160000	3.45246e-09	HiC	GSE87112	Mesenchymal_Stem_Cell	intra	rs12798854	ENSG00000188487
11:16200001-16240000	11:15480001-15520000	1.09626e-16	HiC	GSE87112	Mesenchymal_Stem_Cell	intra	rs11023871	ENSG00000253072
11:16280001-16320000	11:15480001-15520000	2.03071e-21	HiC	GSE87112	Mesenchymal_Stem_Cell	intra	rs11023894;rs10741694	ENSG00000253072
11:16320001-16360000	11:15480001-15520000	6.66412e-14	HiC	GSE87112	Mesenchymal_Stem_Cell	intra	rs12798854	ENSG00000253072
11:16200001-16240000	11:15560001-15600000	6.62012e-33	HiC	GSE87112	Mesenchymal_Stem_Cell	intra	rs11023871	ENSG00000254946
11:16280001-16320000	11:15560001-15600000	5.2633e-19	HiC	GSE87112	Mesenchymal_Stem_Cell	intra	rs11023894;rs10741694	ENSG00000254946
11:16320001-16360000	11:15560001-15600000	9.78718e-11	HiC	GSE87112	Mesenchymal_Stem_Cell	intra	rs12798854	ENSG00000254946
11:16200001-16240000	11:15640001-15680000	2.36531e-55	HiC	GSE87112	Mesenchymal_Stem_Cell	intra	rs11023871	ENSG00000254789:ENSG00000254695
11:16240001-16280000	11:15640001-15680000	4.04297e-13	HiC	GSE87112	Mesenchymal_Stem_Cell	intra	rs16932777;rs7927191;rs7938055;rs112725769	ENSG00000254789:ENSG00000254695
11:16280001-16320000	11:15640001-15680000	8.21634e-40	HiC	GSE87112	Mesenchymal_Stem_Cell	intra	rs11023894;rs10741694	ENSG00000254789:ENSG00000254695
11:16320001-16360000	11:15640001-15680000	9.29724e-28	HiC	GSE87112	Mesenchymal_Stem_Cell	intra	rs12798854	ENSG00000254789:ENSG00000254695
11:16200001-16240000	11:15760001-15800000	7.46351e-65	HiC	GSE87112	Mesenchymal_Stem_Cell	intra	rs11023871	ENSG00000254645
11:16240001-16280000	11:15760001-15800000	7.15326e-10	HiC	GSE87112	Mesenchymal_Stem_Cell	intra	rs16932777;rs7927191;rs7938055;rs112725769	ENSG00000254645
11:16280001-16320000	11:15760001-15800000	1.31182e-79	HiC	GSE87112	Mesenchymal_Stem_Cell	intra	rs11023894;rs10741694	ENSG00000254645
11:16320001-16360000	11:15760001-15800000	2.53306e-40	HiC	GSE87112	Mesenchymal_Stem_Cell	intra	rs12798854	ENSG00000254645
11:16200001-16240000	11:15920001-15960000	2.67469e-71	HiC	GSE87112	Mesenchymal_Stem_Cell	intra	rs11023871	ENSG00000254661
11:16240001-16280000	11:15920001-15960000	1.48275e-08	HiC	GSE87112	Mesenchymal_Stem_Cell	intra	rs16932777;rs7927191;rs7938055;rs112725769	ENSG00000254661
11:16280001-16320000	11:15920001-15960000	1.89064e-60	HiC	GSE87112	Mesenchymal_Stem_Cell	intra	rs11023894;rs10741694	ENSG00000254661
11:16320001-16360000	11:15920001-15960000	7.70333e-24	HiC	GSE87112	Mesenchymal_Stem_Cell	intra	rs12798854	ENSG00000254661
11:16200001-16240000	11:16040001-16080000	1.00276e-99	HiC	GSE87112	Mesenchymal_Stem_Cell	intra	rs11023871	ENSG00000254878
11:16240001-16280000	11:16040001-16080000	3.5587e-17	HiC	GSE87112	Mesenchymal_Stem_Cell	intra	rs16932777;rs7927191;rs7938055;rs112725769	ENSG00000254878
11:16280001-16320000	11:16040001-16080000	1.1424e-73	HiC	GSE87112	Mesenchymal_Stem_Cell	intra	rs11023894;rs10741694	ENSG00000254878
11:16320001-16360000	11:16040001-16080000	3.26958e-55	HiC	GSE87112	Mesenchymal_Stem_Cell	intra	rs12798854	ENSG00000254878
11:16200001-16240000	11:16120001-16160000	1.47517e-160	HiC	GSE87112	Mesenchymal_Stem_Cell	intra	rs11023871	ENSG00000221556
11:16240001-16280000	11:16120001-16160000	3.17585e-31	HiC	GSE87112	Mesenchymal_Stem_Cell	intra	rs16932777;rs7927191;rs7938055;rs112725769	ENSG00000221556
11:16280001-16320000	11:16120001-16160000	7.03248e-145	HiC	GSE87112	Mesenchymal_Stem_Cell	intra	rs11023894;rs10741694	ENSG00000221556
11:16320001-16360000	11:16120001-16160000	1.50244e-91	HiC	GSE87112	Mesenchymal_Stem_Cell	intra	rs12798854	ENSG00000221556
11:16600001-16640000	11:14880001-14920000	2.04317e-07	HiC	GSE87112	Mesenchymal_Stem_Cell	intra	rs146341994	ENSG00000186104
11:16640001-16680000	11:14880001-14920000	9.34733e-07	HiC	GSE87112	Mesenchymal_Stem_Cell	intra	11:16672348_GA_G	ENSG00000186104
11:16600001-16640000	11:14920001-14960000	3.92124e-07	HiC	GSE87112	Mesenchymal_Stem_Cell	intra	rs146341994	ENSG00000175868:ENSG00000253179
11:16640001-16680000	11:14920001-14960000	3.07628e-18	HiC	GSE87112	Mesenchymal_Stem_Cell	intra	11:16672348_GA_G	ENSG00000175868:ENSG00000253179
11:16600001-16640000	11:14960001-15000000	9.23886e-11	HiC	GSE87112	Mesenchymal_Stem_Cell	intra	rs146341994	ENSG00000110680
11:16640001-16680000	11:14960001-15000000	1.29505e-10	HiC	GSE87112	Mesenchymal_Stem_Cell	intra	11:16672348_GA_G	ENSG00000110680
11:16600001-16640000	11:15000001-15040000	7.04575e-11	HiC	GSE87112	Mesenchymal_Stem_Cell	intra	rs146341994	ENSG00000250640
11:16640001-16680000	11:15000001-15040000	3.51799e-17	HiC	GSE87112	Mesenchymal_Stem_Cell	intra	11:16672348_GA_G	ENSG00000250640
11:16600001-16640000	11:15120001-15160000	3.15301e-29	HiC	GSE87112	Mesenchymal_Stem_Cell	intra	rs146341994	ENSG00000188487
11:16640001-16680000	11:15120001-15160000	3.75684e-33	HiC	GSE87112	Mesenchymal_Stem_Cell	intra	11:16672348_GA_G	ENSG00000188487
11:16600001-16640000	11:15480001-15520000	8.79547e-35	HiC	GSE87112	Mesenchymal_Stem_Cell	intra	rs146341994	ENSG00000253072
11:16640001-16680000	11:15480001-15520000	7.261e-56	HiC	GSE87112	Mesenchymal_Stem_Cell	intra	11:16672348_GA_G	ENSG00000253072
11:16600001-16640000	11:15560001-15600000	3.01065e-56	HiC	GSE87112	Mesenchymal_Stem_Cell	intra	rs146341994	ENSG00000254946
11:16640001-16680000	11:15560001-15600000	1.63143e-61	HiC	GSE87112	Mesenchymal_Stem_Cell	intra	11:16672348_GA_G	ENSG00000254946
11:16600001-16640000	11:15640001-15680000	2.33268e-144	HiC	GSE87112	Mesenchymal_Stem_Cell	intra	rs146341994	ENSG00000254789:ENSG00000254695
11:16640001-16680000	11:15640001-15680000	3.81195e-79	HiC	GSE87112	Mesenchymal_Stem_Cell	intra	11:16672348_GA_G	ENSG00000254789:ENSG00000254695
11:16600001-16640000	11:15760001-15800000	5.00956e-105	HiC	GSE87112	Mesenchymal_Stem_Cell	intra	rs146341994	ENSG00000254645
11:16640001-16680000	11:15760001-15800000	4.21387e-34	HiC	GSE87112	Mesenchymal_Stem_Cell	intra	11:16672348_GA_G	ENSG00000254645
11:16600001-16640000	11:15920001-15960000	1.00415e-97	HiC	GSE87112	Mesenchymal_Stem_Cell	intra	rs146341994	ENSG00000254661
11:16640001-16680000	11:15920001-15960000	2.67507e-36	HiC	GSE87112	Mesenchymal_Stem_Cell	intra	11:16672348_GA_G	ENSG00000254661
11:16600001-16640000	11:16040001-16080000	1.40839e-130	HiC	GSE87112	Mesenchymal_Stem_Cell	intra	rs146341994	ENSG00000254878
11:16640001-16680000	11:16040001-16080000	1.8958e-26	HiC	GSE87112	Mesenchymal_Stem_Cell	intra	11:16672348_GA_G	ENSG00000254878
11:16600001-16640000	11:16120001-16160000	9.92673e-115	HiC	GSE87112	Mesenchymal_Stem_Cell	intra	rs146341994	ENSG00000221556
11:16640001-16680000	11:16120001-16160000	3.67206e-30	HiC	GSE87112	Mesenchymal_Stem_Cell	intra	11:16672348_GA_G	ENSG00000221556
11:16600001-16640000	11:16480001-16520000	4.67995e-49	HiC	GSE87112	Mesenchymal_Stem_Cell	intra	rs146341994	ENSG00000213785
11:27280001-27320000	11:24280001-24320000	9.6795e-07	HiC	GSE87112	Mesenchymal_Stem_Cell	intra	rs10450586	ENSG00000254594
11:27440001-27480000	11:25920001-25960000	1.24337e-07	HiC	GSE87112	Mesenchymal_Stem_Cell	intra	rs12576419;rs4536164	ENSG00000254754
11:27320001-27360000	11:26040001-26080000	1.56174e-08	HiC	GSE87112	Mesenchymal_Stem_Cell	intra	rs10835165	ENSG00000255086
11:27440001-27480000	11:26040001-26080000	6.49453e-07	HiC	GSE87112	Mesenchymal_Stem_Cell	intra	rs12576419;rs4536164	ENSG00000255086
11:27280001-27320000	11:26280001-26320000	2.78868e-15	HiC	GSE87112	Mesenchymal_Stem_Cell	intra	rs10450586	ENSG00000254819
11:27320001-27360000	11:26280001-26320000	3.36551e-16	HiC	GSE87112	Mesenchymal_Stem_Cell	intra	rs10835165	ENSG00000254819
11:27280001-27320000	11:26440001-26480000	3.58572e-12	HiC	GSE87112	Mesenchymal_Stem_Cell	intra	rs10450586	ENSG00000255505
11:27320001-27360000	11:26440001-26480000	9.71087e-18	HiC	GSE87112	Mesenchymal_Stem_Cell	intra	rs10835165	ENSG00000255505
11:27280001-27320000	11:26560001-26600000	1.95521e-21	HiC	GSE87112	Mesenchymal_Stem_Cell	intra	rs10450586	ENSG00000169550
11:27320001-27360000	11:26560001-26600000	4.95422e-22	HiC	GSE87112	Mesenchymal_Stem_Cell	intra	rs10835165	ENSG00000169550
11:27280001-27320000	11:26720001-26760000	1.51933e-45	HiC	GSE87112	Mesenchymal_Stem_Cell	intra	rs10450586	ENSG00000148942
11:27320001-27360000	11:26720001-26760000	1.40171e-46	HiC	GSE87112	Mesenchymal_Stem_Cell	intra	rs10835165	ENSG00000148942
11:27440001-27480000	11:26720001-26760000	1.8594e-23	HiC	GSE87112	Mesenchymal_Stem_Cell	intra	rs12576419;rs4536164	ENSG00000148942
11:27280001-27320000	11:27040001-27080000	1.72223e-08	HiC	GSE87112	Mesenchymal_Stem_Cell	intra	rs10450586	ENSG00000129151
11:27320001-27360000	11:27040001-27080000	6.51637e-14	HiC	GSE87112	Mesenchymal_Stem_Cell	intra	rs10835165	ENSG00000129151
11:27280001-27320000	11:27240001-27280000	2.34973e-120	HiC	GSE87112	Mesenchymal_Stem_Cell	intra	rs10450586	ENSG00000254560
11:27320001-27360000	11:27240001-27280000	4.03274e-72	HiC	GSE87112	Mesenchymal_Stem_Cell	intra	rs10835165	ENSG00000254560
11:27440001-27480000	11:27240001-27280000	4.50363e-39	HiC	GSE87112	Mesenchymal_Stem_Cell	intra	rs12576419;rs4536164	ENSG00000254560
11:27440001-27480000	11:27360001-27400000	3.06239e-20	HiC	GSE87112	Mesenchymal_Stem_Cell	intra	rs12576419;rs4536164	ENSG00000109881
11:27680001-27720000	11:27520001-27560000	1.0865e-07	HiC	GSE87112	Mesenchymal_Stem_Cell	intra	rs7127507	ENSG00000148943:ENSG00000245573:ENSG00000212289
11:35080001-35120000	11:34920001-34960000	3.85812e-10	HiC	GSE87112	Mesenchymal_Stem_Cell	intra	rs2553827	ENSG00000149089:ENSG00000110435
11:35080001-35120000	11:34960001-35000000	2.7743e-23	HiC	GSE87112	Mesenchymal_Stem_Cell	intra	rs2553827	ENSG00000251862
11:46320001-46360000	11:46120001-46160000	7.04673e-22	HiC	GSE87112	Mesenchymal_Stem_Cell	intra	rs11038864;rs61882674	ENSG00000135365:ENSG00000263539:ENSG00000254653
11:46360001-46400000	11:46120001-46160000	6.33235e-24	HiC	GSE87112	Mesenchymal_Stem_Cell	intra	rs876701	ENSG00000135365:ENSG00000263539:ENSG00000254653
11:46520001-46560000	11:46120001-46160000	5.08876e-21	HiC	GSE87112	Mesenchymal_Stem_Cell	intra	rs17197116	ENSG00000135365:ENSG00000263539:ENSG00000254653
11:46320001-46360000	11:46200001-46240000	1.92119e-24	HiC	GSE87112	Mesenchymal_Stem_Cell	intra	rs11038864;rs61882674	ENSG00000255269
11:46360001-46400000	11:46200001-46240000	5.8912e-35	HiC	GSE87112	Mesenchymal_Stem_Cell	intra	rs876701	ENSG00000255269
11:46520001-46560000	11:46200001-46240000	4.38509e-43	HiC	GSE87112	Mesenchymal_Stem_Cell	intra	rs17197116	ENSG00000255269
11:46320001-46360000	11:46240001-46280000	1.88597e-23	HiC	GSE87112	Mesenchymal_Stem_Cell	intra	rs11038864;rs61882674	ENSG00000254639
11:46360001-46400000	11:46240001-46280000	2.59328e-13	HiC	GSE87112	Mesenchymal_Stem_Cell	intra	rs876701	ENSG00000254639
11:46520001-46560000	11:46240001-46280000	2.80297e-09	HiC	GSE87112	Mesenchymal_Stem_Cell	intra	rs17197116	ENSG00000254639
11:46520001-46560000	11:46360001-46400000	2.309e-38	HiC	GSE87112	Mesenchymal_Stem_Cell	intra	rs17197116	ENSG00000264102
11:46520001-46560000	11:46400001-46440000	1.05494e-58	HiC	GSE87112	Mesenchymal_Stem_Cell	intra	rs17197116	ENSG00000110492:ENSG00000180720
11:46520001-46560000	11:46440001-46480000	0	HiC	GSE87112	Mesenchymal_Stem_Cell	intra	rs17197116	ENSG00000244313:ENSG00000265014
11:46800001-46840000	11:46440001-46480000	5.19786e-39	HiC	GSE87112	Mesenchymal_Stem_Cell	intra	rs12575721	ENSG00000244313:ENSG00000265014
11:47080001-47120000	11:46440001-46480000	3.02098e-10	HiC	GSE87112	Mesenchymal_Stem_Cell	intra	rs11039086	ENSG00000244313:ENSG00000265014
11:46800001-46840000	11:46720001-46760000	4.03274e-72	HiC	GSE87112	Mesenchymal_Stem_Cell	intra	rs12575721	ENSG00000175220:ENSG00000175213:ENSG00000180210
11:46800001-46840000	11:46760001-46800000	0	HiC	GSE87112	Mesenchymal_Stem_Cell	intra	rs12575721	ENSG00000263540:ENSG00000252427:ENSG00000212135
11:47080001-47120000	11:46760001-46800000	2.43464e-63	HiC	GSE87112	Mesenchymal_Stem_Cell	intra	rs11039086	ENSG00000263540:ENSG00000252427:ENSG00000212135
11:47120001-47160000	11:46760001-46800000	9.02737e-35	HiC	GSE87112	Mesenchymal_Stem_Cell	intra	rs10769239	ENSG00000263540:ENSG00000252427:ENSG00000212135
11:47080001-47120000	11:46840001-46880000	2.13819e-59	HiC	GSE87112	Mesenchymal_Stem_Cell	intra	rs11039086	ENSG00000175216:ENSG00000247675
11:47120001-47160000	11:46840001-46880000	2.15133e-38	HiC	GSE87112	Mesenchymal_Stem_Cell	intra	rs10769239	ENSG00000175216:ENSG00000247675
11:47080001-47120000	11:46920001-46960000	1.572e-255	HiC	GSE87112	Mesenchymal_Stem_Cell	intra	rs11039086	ENSG00000134569:ENSG00000149179
11:47120001-47160000	11:46920001-46960000	5.25255e-149	HiC	GSE87112	Mesenchymal_Stem_Cell	intra	rs10769239	ENSG00000134569:ENSG00000149179
11:47080001-47120000	11:47040001-47080000	1.03222e-57	HiC	GSE87112	Mesenchymal_Stem_Cell	intra	rs11039086	ENSG00000271350
11:47120001-47160000	11:47040001-47080000	1.34186e-18	HiC	GSE87112	Mesenchymal_Stem_Cell	intra	rs10769239	ENSG00000271350
11:47520001-47560000	11:47280001-47320000	9.22599e-07	HiC	GSE87112	Mesenchymal_Stem_Cell	intra	rs61895110	ENSG00000110514:ENSG00000256746
11:47520001-47560000	11:47440001-47480000	3.58269e-40	HiC	GSE87112	Mesenchymal_Stem_Cell	intra	rs61895110	ENSG00000165916:ENSG00000165917:ENSG00000252327
11:47520001-47560000	11:47480001-47520000	7.87026e-100	HiC	GSE87112	Mesenchymal_Stem_Cell	intra	rs61895110	ENSG00000265467
11:68200001-68240000	11:67960001-68000000	9.55678e-33	HiC	GSE87112	Mesenchymal_Stem_Cell	intra	rs7105218	ENSG00000110066
11:68240001-68280000	11:67960001-68000000	2.83444e-26	HiC	GSE87112	Mesenchymal_Stem_Cell	intra	11:68263650_CT_C	ENSG00000110066
11:68200001-68240000	11:68000001-68040000	6.06993e-11	HiC	GSE87112	Mesenchymal_Stem_Cell	intra	rs7105218	ENSG00000171067
11:68240001-68280000	11:68000001-68040000	9.22599e-07	HiC	GSE87112	Mesenchymal_Stem_Cell	intra	11:68263650_CT_C	ENSG00000171067
11:68200001-68240000	11:68080001-68120000	6.44949e-07	HiC	GSE87112	Mesenchymal_Stem_Cell	intra	rs7105218	ENSG00000162337
11:68240001-68280000	11:68200001-68240000	1.40575e-45	HiC	GSE87112	Mesenchymal_Stem_Cell	intra	11:68263650_CT_C	ENSG00000110075
11:86880001-86920000	11:86080001-86120000	1.42347e-07	HiC	GSE87112	Mesenchymal_Stem_Cell	intra	rs505429	ENSG00000149201
11:86880001-86920000	11:86640001-86680000	9.5874e-91	HiC	GSE87112	Mesenchymal_Stem_Cell	intra	rs505429	ENSG00000174804:ENSG00000246523
11:86880001-86920000	11:86720001-86760000	1.05718e-35	HiC	GSE87112	Mesenchymal_Stem_Cell	intra	rs505429	ENSG00000254748:ENSG00000166575
11:86880001-86920000	11:86800001-86840000	1.5049e-61	HiC	GSE87112	Mesenchymal_Stem_Cell	intra	rs505429	ENSG00000254843
11:112360001-112400000	11:112000001-112040000	6.69165e-14	HiC	GSE87112	Mesenchymal_Stem_Cell	intra	rs5794803	ENSG00000150782:ENSG00000150783
11:112400001-112440000	11:112000001-112040000	7.29421e-12	HiC	GSE87112	Mesenchymal_Stem_Cell	intra	rs7952251;rs7125263	ENSG00000150782:ENSG00000150783
11:112360001-112400000	11:112040001-112080000	9.20334e-19	HiC	GSE87112	Mesenchymal_Stem_Cell	intra	rs5794803	ENSG00000254638:ENSG00000272790:ENSG00000197580:ENSG00000214264:ENSG00000255231
11:112400001-112440000	11:112040001-112080000	1.28365e-25	HiC	GSE87112	Mesenchymal_Stem_Cell	intra	rs7952251;rs7125263	ENSG00000254638:ENSG00000272790:ENSG00000197580:ENSG00000214264:ENSG00000255231
11:112400001-112440000	11:112080001-112120000	4.69014e-16	HiC	GSE87112	Mesenchymal_Stem_Cell	intra	rs7952251;rs7125263	ENSG00000243930:ENSG00000150787:ENSG00000243250:ENSG00000215954
11:112360001-112400000	11:112200001-112240000	7.55047e-34	HiC	GSE87112	Mesenchymal_Stem_Cell	intra	rs5794803	ENSG00000206772
11:112400001-112440000	11:112200001-112240000	2.17174e-59	HiC	GSE87112	Mesenchymal_Stem_Cell	intra	rs7952251;rs7125263	ENSG00000206772
11:112360001-112400000	11:112240001-112280000	7.15214e-22	HiC	GSE87112	Mesenchymal_Stem_Cell	intra	rs5794803	ENSG00000254968
11:112400001-112440000	11:112240001-112280000	5.90409e-23	HiC	GSE87112	Mesenchymal_Stem_Cell	intra	rs7952251;rs7125263	ENSG00000254968
11:112360001-112400000	11:112320001-112360000	1.52219e-39	HiC	GSE87112	Mesenchymal_Stem_Cell	intra	rs5794803	ENSG00000213233
11:112400001-112440000	11:112320001-112360000	9.6735e-25	HiC	GSE87112	Mesenchymal_Stem_Cell	intra	rs7952251;rs7125263	ENSG00000213233
11:118480001-118520000	11:118440001-118480000	1.03378e-38	HiC	GSE87112	Mesenchymal_Stem_Cell	intra	rs10790255	ENSG00000118096:ENSG00000095139:ENSG00000207185:ENSG00000019144
11:128320001-128360000	11:126080001-126120000	4.7606e-08	HiC	GSE87112	Mesenchymal_Stem_Cell	intra	rs10893877	ENSG00000165526:ENSG00000197798:ENSG00000222067:ENSG00000240098
11:128320001-128360000	11:128040001-128080000	2.32908e-59	HiC	GSE87112	Mesenchymal_Stem_Cell	intra	rs10893877	ENSG00000273415:ENSG00000272575
12:1600001-1640000	12:560001-600000	1.02233e-10	HiC	GSE87112	Mesenchymal_Stem_Cell	intra	rs35125553	ENSG00000139044
12:1600001-1640000	12:1120001-1160000	2.08018e-13	HiC	GSE87112	Mesenchymal_Stem_Cell	intra	rs35125553	ENSG00000265997
12:26480001-26520000	12:25800001-25840000	5.72175e-09	HiC	GSE87112	Mesenchymal_Stem_Cell	intra	rs11048470;rs1049380	ENSG00000152936
12:26480001-26520000	12:26240001-26280000	1.70338e-25	HiC	GSE87112	Mesenchymal_Stem_Cell	intra	rs11048470;rs1049380	ENSG00000123095:ENSG00000123096:ENSG00000256894
12:26480001-26520000	12:26440001-26480000	1.11382e-22	HiC	GSE87112	Mesenchymal_Stem_Cell	intra	rs11048470;rs1049380	ENSG00000255750:ENSG00000255858:ENSG00000255968
12:28640001-28680000	12:27840001-27880000	2.72523e-07	HiC	GSE87112	Mesenchymal_Stem_Cell	intra	rs150260458	ENSG00000256377:ENSG00000174236:ENSG00000230519:ENSG00000256504:ENSG00000061794
12:28320001-28360000	12:27880001-27920000	4.76371e-30	HiC	GSE87112	Mesenchymal_Stem_Cell	intra	rs12049916	ENSG00000252585
12:28640001-28680000	12:27880001-27920000	7.28029e-18	HiC	GSE87112	Mesenchymal_Stem_Cell	intra	rs150260458	ENSG00000252585
12:28320001-28360000	12:27920001-27960000	5.45845e-16	HiC	GSE87112	Mesenchymal_Stem_Cell	intra	rs12049916	ENSG00000205693:ENSG00000256747:ENSG00000087448:ENSG00000256512:ENSG00000201612
12:28640001-28680000	12:27920001-27960000	1.7364e-13	HiC	GSE87112	Mesenchymal_Stem_Cell	intra	rs150260458	ENSG00000205693:ENSG00000256747:ENSG00000087448:ENSG00000256512:ENSG00000201612
12:28320001-28360000	12:28080001-28120000	1.1962e-76	HiC	GSE87112	Mesenchymal_Stem_Cell	intra	rs12049916	ENSG00000256378:ENSG00000257042
12:28640001-28680000	12:28080001-28120000	3.75578e-65	HiC	GSE87112	Mesenchymal_Stem_Cell	intra	rs150260458	ENSG00000256378:ENSG00000257042
12:28320001-28360000	12:28120001-28160000	4.2595e-45	HiC	GSE87112	Mesenchymal_Stem_Cell	intra	rs12049916	ENSG00000087494
12:28640001-28680000	12:28120001-28160000	1.66015e-51	HiC	GSE87112	Mesenchymal_Stem_Cell	intra	rs150260458	ENSG00000087494
12:28320001-28360000	12:28280001-28320000	1.28515e-09	HiC	GSE87112	Mesenchymal_Stem_Cell	intra	rs12049916	ENSG00000123106:ENSG00000255951
12:28640001-28680000	12:28280001-28320000	3.75026e-26	HiC	GSE87112	Mesenchymal_Stem_Cell	intra	rs150260458	ENSG00000123106:ENSG00000255951
12:28640001-28680000	12:28320001-28360000	3.20855e-55	HiC	GSE87112	Mesenchymal_Stem_Cell	intra	rs150260458	ENSG00000247934
12:28640001-28680000	12:28440001-28480000	1.73465e-49	HiC	GSE87112	Mesenchymal_Stem_Cell	intra	rs150260458	ENSG00000252237
12:49360001-49400000	12:49200001-49240000	1.80937e-25	HiC	GSE87112	Mesenchymal_Stem_Cell	intra	rs118115924	ENSG00000207467:ENSG00000167535
12:49360001-49400000	12:49240001-49280000	5.24836e-45	HiC	GSE87112	Mesenchymal_Stem_Cell	intra	rs118115924	ENSG00000174243:ENSG00000172602
12:49360001-49400000	12:49320001-49360000	7.41575e-100	HiC	GSE87112	Mesenchymal_Stem_Cell	intra	rs118115924	ENSG00000272822:ENSG00000134285:ENSG00000255863:ENSG00000201678:ENSG00000134287:ENSG00000238395
12:49680001-49720000	12:49640001-49680000	1.17967e-10	HiC	GSE87112	Mesenchymal_Stem_Cell	intra	rs151024313	ENSG00000258101:ENSG00000258232
12:53720001-53760000	12:53680001-53720000	1.87398e-45	HiC	GSE87112	Mesenchymal_Stem_Cell	intra	rs138648748	ENSG00000123349:ENSG00000257605:ENSG00000139637:ENSG00000094914
12:54400001-54440000	12:54160001-54200000	2.28815e-47	HiC	GSE87112	Mesenchymal_Stem_Cell	intra	rs12319419;rs7308105;rs765634	ENSG00000223213
12:54440001-54480000	12:54160001-54200000	5.42967e-48	HiC	GSE87112	Mesenchymal_Stem_Cell	intra	rs7297416	ENSG00000223213
12:90400001-90440000	12:88960001-89000000	7.25288e-09	HiC	GSE87112	Mesenchymal_Stem_Cell	intra	rs10858944	ENSG00000049130:ENSG00000252850
12:90400001-90440000	12:89400001-89440000	2.01173e-24	HiC	GSE87112	Mesenchymal_Stem_Cell	intra	rs10858944	ENSG00000246363:ENSG00000257629
12:90400001-90440000	12:89640001-89680000	2.69788e-14	HiC	GSE87112	Mesenchymal_Stem_Cell	intra	rs10858944	ENSG00000238302
12:90400001-90440000	12:89720001-89760000	1.34056e-14	HiC	GSE87112	Mesenchymal_Stem_Cell	intra	rs10858944	ENSG00000139318
12:90400001-90440000	12:89880001-89920000	2.19294e-25	HiC	GSE87112	Mesenchymal_Stem_Cell	intra	rs10858944	ENSG00000139323:ENSG00000226982:ENSG00000257594:ENSG00000259075:ENSG00000270344
12:90400001-90440000	12:89920001-89960000	1.53445e-44	HiC	GSE87112	Mesenchymal_Stem_Cell	intra	rs10858944	ENSG00000139323:ENSG00000257594:ENSG00000259075:ENSG00000258302
12:90400001-90440000	12:89960001-90000000	3.2714e-299	HiC	GSE87112	Mesenchymal_Stem_Cell	intra	rs10858944	ENSG00000266347
12:90400001-90440000	12:90080001-90120000	5.86101e-83	HiC	GSE87112	Mesenchymal_Stem_Cell	intra	rs10858944	ENSG00000070961:ENSG00000271614
12:90400001-90440000	12:90120001-90160000	4.93295e-60	HiC	GSE87112	Mesenchymal_Stem_Cell	intra	rs10858944	ENSG00000252207:ENSG00000257480:ENSG00000252823
12:90400001-90440000	12:90240001-90280000	9.99099e-22	HiC	GSE87112	Mesenchymal_Stem_Cell	intra	rs10858944	ENSG00000258216
12:90400001-90440000	12:90320001-90360000	1.90821e-74	HiC	GSE87112	Mesenchymal_Stem_Cell	intra	rs10858944	ENSG00000257725
13:42680001-42720000	13:41640001-41680000	1.61634e-09	HiC	GSE87112	Mesenchymal_Stem_Cell	intra	rs117659936	ENSG00000264226
13:42680001-42720000	13:41720001-41760000	1.77694e-11	HiC	GSE87112	Mesenchymal_Stem_Cell	intra	rs117659936	ENSG00000215482:ENSG00000238651
13:42680001-42720000	13:41800001-41840000	7.2959e-16	HiC	GSE87112	Mesenchymal_Stem_Cell	intra	rs117659936	ENSG00000120662
13:42680001-42720000	13:41840001-41880000	4.92373e-08	HiC	GSE87112	Mesenchymal_Stem_Cell	intra	rs117659936	ENSG00000231404
13:42680001-42720000	13:41880001-41920000	3.98142e-12	HiC	GSE87112	Mesenchymal_Stem_Cell	intra	rs117659936	ENSG00000172766
13:42680001-42720000	13:41920001-41960000	1.27109e-152	HiC	GSE87112	Mesenchymal_Stem_Cell	intra	rs117659936	ENSG00000223280:ENSG00000214222
13:42920001-42960000	13:41920001-41960000	9.35942e-07	HiC	GSE87112	Mesenchymal_Stem_Cell	intra	rs9533090	ENSG00000223280:ENSG00000214222
13:43200001-43240000	13:41920001-41960000	2.64608e-10	HiC	GSE87112	Mesenchymal_Stem_Cell	intra	rs78667121	ENSG00000223280:ENSG00000214222
13:42680001-42720000	13:42120001-42160000	1.77626e-12	HiC	GSE87112	Mesenchymal_Stem_Cell	intra	rs117659936	ENSG00000264190
13:42680001-42720000	13:42360001-42400000	1.37125e-33	HiC	GSE87112	Mesenchymal_Stem_Cell	intra	rs117659936	ENSG00000241406
13:42680001-42720000	13:42440001-42480000	5.64316e-78	HiC	GSE87112	Mesenchymal_Stem_Cell	intra	rs117659936	ENSG00000206962
13:42680001-42720000	13:42480001-42520000	1.25051e-84	HiC	GSE87112	Mesenchymal_Stem_Cell	intra	rs117659936	ENSG00000229696
13:43200001-43240000	13:42480001-42520000	3.6273e-07	HiC	GSE87112	Mesenchymal_Stem_Cell	intra	rs78667121	ENSG00000229696
13:42680001-42720000	13:42520001-42560000	2.24202e-14	HiC	GSE87112	Mesenchymal_Stem_Cell	intra	rs117659936	ENSG00000102763
13:42680001-42720000	13:42600001-42640000	5.29143e-10	HiC	GSE87112	Mesenchymal_Stem_Cell	intra	rs117659936	ENSG00000102780:ENSG00000231530
13:42680001-42720000	13:42640001-42680000	2.39365e-24	HiC	GSE87112	Mesenchymal_Stem_Cell	intra	rs117659936	ENSG00000237263
13:42920001-42960000	13:42800001-42840000	4.61521e-07	HiC	GSE87112	Mesenchymal_Stem_Cell	intra	rs9533090	ENSG00000234213
13:43120001-43160000	13:42800001-42840000	4.70454e-11	HiC	GSE87112	Mesenchymal_Stem_Cell	intra	rs9533159	ENSG00000234213
13:43200001-43240000	13:42800001-42840000	1.70699e-25	HiC	GSE87112	Mesenchymal_Stem_Cell	intra	rs78667121	ENSG00000234213
13:42920001-42960000	13:42840001-42880000	1.05209e-11	HiC	GSE87112	Mesenchymal_Stem_Cell	intra	rs9533090	ENSG00000023516
13:43120001-43160000	13:42840001-42880000	3.65845e-15	HiC	GSE87112	Mesenchymal_Stem_Cell	intra	rs9533159	ENSG00000023516
13:43200001-43240000	13:42840001-42880000	1.43148e-32	HiC	GSE87112	Mesenchymal_Stem_Cell	intra	rs78667121	ENSG00000023516
13:43120001-43160000	13:42920001-42960000	1.37452e-46	HiC	GSE87112	Mesenchymal_Stem_Cell	intra	rs9533159	ENSG00000233259
13:43200001-43240000	13:42920001-42960000	8.47574e-58	HiC	GSE87112	Mesenchymal_Stem_Cell	intra	rs78667121	ENSG00000233259
13:51080001-51120000	13:50360001-50400000	1.94543e-16	HiC	GSE87112	Mesenchymal_Stem_Cell	intra	rs3118904	ENSG00000102753
13:51080001-51120000	13:50480001-50520000	2.30422e-09	HiC	GSE87112	Mesenchymal_Stem_Cell	intra	rs3118904	ENSG00000200064:ENSG00000123178
13:51080001-51120000	13:50520001-50560000	2.71805e-41	HiC	GSE87112	Mesenchymal_Stem_Cell	intra	rs3118904	ENSG00000264526
13:51080001-51120000	13:50600001-50640000	1.00892e-39	HiC	GSE87112	Mesenchymal_Stem_Cell	intra	rs3118904	ENSG00000208006
13:51080001-51120000	13:50640001-50680000	3.90353e-120	HiC	GSE87112	Mesenchymal_Stem_Cell	intra	rs3118904	ENSG00000176124:ENSG00000214359
13:51080001-51120000	13:50680001-50720000	1.12643e-42	HiC	GSE87112	Mesenchymal_Stem_Cell	intra	rs3118904	ENSG00000231607
13:51080001-51120000	13:50720001-50760000	5.15385e-36	HiC	GSE87112	Mesenchymal_Stem_Cell	intra	rs3118904	ENSG00000232150
13:51080001-51120000	13:50920001-50960000	4.12276e-42	HiC	GSE87112	Mesenchymal_Stem_Cell	intra	rs3118904	ENSG00000223676:ENSG00000221198
14:91440001-91480000	14:90760001-90800000	7.424e-08	HiC	GSE87112	Mesenchymal_Stem_Cell	intra	rs1286083	ENSG00000119720
15:51520001-51560000	15:49160001-49200000	3.7446e-08	HiC	GSE87112	Mesenchymal_Stem_Cell	intra	rs2414098	ENSG00000255302:ENSG00000235883
15:51520001-51560000	15:49320001-49360000	1.23189e-07	HiC	GSE87112	Mesenchymal_Stem_Cell	intra	rs2414098	ENSG00000138593:ENSG00000265942
15:51520001-51560000	15:50640001-50680000	5.03028e-07	HiC	GSE87112	Mesenchymal_Stem_Cell	intra	rs2414098	ENSG00000104064:ENSG00000244879:ENSG00000259715:ENSG00000264109
15:51520001-51560000	15:51000001-51040000	3.20684e-07	HiC	GSE87112	Mesenchymal_Stem_Cell	intra	rs2414098	ENSG00000259773
15:51520001-51560000	15:51080001-51120000	4.24137e-14	HiC	GSE87112	Mesenchymal_Stem_Cell	intra	rs2414098	ENSG00000241130
15:51520001-51560000	15:51200001-51240000	1.26329e-29	HiC	GSE87112	Mesenchymal_Stem_Cell	intra	rs2414098	ENSG00000081014:ENSG00000259378
15:51520001-51560000	15:51320001-51360000	1.21521e-43	HiC	GSE87112	Mesenchymal_Stem_Cell	intra	rs2414098	ENSG00000259240
15:51520001-51560000	15:51360001-51400000	2.28363e-15	HiC	GSE87112	Mesenchymal_Stem_Cell	intra	rs2414098	ENSG00000183578:ENSG00000259204
16:360001-400000	16:120001-160000	2.05292e-23	HiC	GSE87112	Mesenchymal_Stem_Cell	intra	rs12719801	ENSG00000007384:ENSG00000103152:ENSG00000269482
16:360001-400000	16:160001-200000	1.88201e-20	HiC	GSE87112	Mesenchymal_Stem_Cell	intra	rs12719801	ENSG00000103148:ENSG00000228779
16:360001-400000	16:240001-280000	1.84015e-17	HiC	GSE87112	Mesenchymal_Stem_Cell	intra	rs12719801	ENSG00000007392
16:360001-400000	16:280001-320000	3.60716e-19	HiC	GSE87112	Mesenchymal_Stem_Cell	intra	rs12719801	ENSG00000206168:ENSG00000167930:ENSG00000269881:ENSG00000242173
16:50920001-50960000	16:50880001-50920000	1.90635e-12	HiC	GSE87112	Mesenchymal_Stem_Cell	intra	rs11076543	ENSG00000260042:ENSG00000199771:ENSG00000263082:ENSG00000261241
16:86680001-86720000	16:85760001-85800000	4.266e-08	HiC	GSE87112	Mesenchymal_Stem_Cell	intra	rs71390846	ENSG00000154102:ENSG00000222190:ENSG00000269898
16:86680001-86720000	16:85800001-85840000	8.88804e-07	HiC	GSE87112	Mesenchymal_Stem_Cell	intra	rs71390846	ENSG00000131148:ENSG00000252311:ENSG00000270184:ENSG00000270159:ENSG00000131143
16:86680001-86720000	16:85840001-85880000	1.61243e-07	HiC	GSE87112	Mesenchymal_Stem_Cell	intra	rs71390846	ENSG00000270698:ENSG00000214259
16:86680001-86720000	16:85920001-85960000	1.99103e-22	HiC	GSE87112	Mesenchymal_Stem_Cell	intra	rs71390846	ENSG00000140968
16:86680001-86720000	16:85960001-86000000	1.59422e-14	HiC	GSE87112	Mesenchymal_Stem_Cell	intra	rs71390846	ENSG00000268804
16:86680001-86720000	16:86000001-86040000	2.25808e-13	HiC	GSE87112	Mesenchymal_Stem_Cell	intra	rs71390846	ENSG00000269667
16:86680001-86720000	16:86560001-86600000	2.77252e-27	HiC	GSE87112	Mesenchymal_Stem_Cell	intra	rs71390846	ENSG00000103248
16:86680001-86720000	16:86600001-86640000	9.27866e-166	HiC	GSE87112	Mesenchymal_Stem_Cell	intra	rs71390846	ENSG00000260944:ENSG00000176692:ENSG00000176678
16:86680001-86720000	16:86640001-86680000	5.43253e-164	HiC	GSE87112	Mesenchymal_Stem_Cell	intra	rs71390846	ENSG00000260387:ENSG00000261161
16:87160001-87200000	16:85800001-85840000	1.54113e-07	HiC	GSE87112	Mesenchymal_Stem_Cell	intra	rs150813829	ENSG00000131148:ENSG00000252311:ENSG00000270184:ENSG00000270159:ENSG00000131143
16:87160001-87200000	16:85840001-85880000	8.80949e-10	HiC	GSE87112	Mesenchymal_Stem_Cell	intra	rs150813829	ENSG00000270698:ENSG00000214259
16:87160001-87200000	16:85920001-85960000	9.52139e-36	HiC	GSE87112	Mesenchymal_Stem_Cell	intra	rs150813829	ENSG00000140968
16:87160001-87200000	16:85960001-86000000	7.16512e-16	HiC	GSE87112	Mesenchymal_Stem_Cell	intra	rs150813829	ENSG00000268804
16:87160001-87200000	16:86000001-86040000	5.37421e-26	HiC	GSE87112	Mesenchymal_Stem_Cell	intra	rs150813829	ENSG00000269667
16:87160001-87200000	16:86120001-86160000	7.44106e-07	HiC	GSE87112	Mesenchymal_Stem_Cell	intra	rs150813829	ENSG00000261177
16:87160001-87200000	16:86200001-86240000	1.33465e-08	HiC	GSE87112	Mesenchymal_Stem_Cell	intra	rs150813829	ENSG00000268505:ENSG00000269186
16:87160001-87200000	16:86560001-86600000	2.35318e-76	HiC	GSE87112	Mesenchymal_Stem_Cell	intra	rs150813829	ENSG00000103248
16:87160001-87200000	16:86600001-86640000	8.64487e-94	HiC	GSE87112	Mesenchymal_Stem_Cell	intra	rs150813829	ENSG00000260944:ENSG00000176692:ENSG00000176678
16:87160001-87200000	16:86640001-86680000	2.89031e-44	HiC	GSE87112	Mesenchymal_Stem_Cell	intra	rs150813829	ENSG00000260387:ENSG00000261161
16:87160001-87200000	16:86680001-86720000	1.74983e-59	HiC	GSE87112	Mesenchymal_Stem_Cell	intra	rs150813829	ENSG00000261161
16:87160001-87200000	16:86720001-86760000	1.8003e-49	HiC	GSE87112	Mesenchymal_Stem_Cell	intra	rs150813829	ENSG00000260026:ENSG00000261175
16:87160001-87200000	16:86920001-86960000	4.86405e-16	HiC	GSE87112	Mesenchymal_Stem_Cell	intra	rs150813829	ENSG00000260795
17:800001-840000	17:640001-680000	5.38165e-61	HiC	GSE87112	Mesenchymal_Stem_Cell	intra	rs11650468	ENSG00000179409:ENSG00000231784:ENSG00000196737:ENSG00000262228
17:800001-840000	17:680001-720000	2.12776e-91	HiC	GSE87112	Mesenchymal_Stem_Cell	intra	rs11650468	ENSG00000167699:ENSG00000171861:ENSG00000262434
17:2000001-2040000	17:1960001-2000000	1.25009e-94	HiC	GSE87112	Mesenchymal_Stem_Cell	intra	17:2026417_GA_G	ENSG00000262810
17:7760001-7800000	17:7640001-7680000	7.09348e-09	HiC	GSE87112	Mesenchymal_Stem_Cell	intra	rs146808712	ENSG00000240480
17:7920001-7960000	17:7640001-7680000	1.22249e-26	HiC	GSE87112	Mesenchymal_Stem_Cell	intra	rs11868381	ENSG00000240480
17:7920001-7960000	17:7760001-7800000	1.25209e-23	HiC	GSE87112	Mesenchymal_Stem_Cell	intra	rs11868381	ENSG00000183011:ENSG00000182224:ENSG00000170004
17:7920001-7960000	17:7800001-7840000	6.38513e-77	HiC	GSE87112	Mesenchymal_Stem_Cell	intra	rs11868381	ENSG00000252835:ENSG00000179859:ENSG00000170049:ENSG00000262730:ENSG00000170043:ENSG00000170037
17:7920001-7960000	17:7840001-7880000	2.413e-34	HiC	GSE87112	Mesenchymal_Stem_Cell	intra	rs11868381	ENSG00000262492
17:41760001-41800000	17:41440001-41480000	3.99609e-35	HiC	GSE87112	Mesenchymal_Stem_Cell	intra	17:41782865_AG_A;rs4792908	ENSG00000188825:ENSG00000252882:ENSG00000175906
17:41800001-41840000	17:41440001-41480000	7.04811e-21	HiC	GSE87112	Mesenchymal_Stem_Cell	intra	rs2741856	ENSG00000188825:ENSG00000252882:ENSG00000175906
17:41840001-41880000	17:41440001-41480000	9.90388e-23	HiC	GSE87112	Mesenchymal_Stem_Cell	intra	rs34814687	ENSG00000188825:ENSG00000252882:ENSG00000175906
17:41760001-41800000	17:41480001-41520000	6.98055e-37	HiC	GSE87112	Mesenchymal_Stem_Cell	intra	17:41782865_AG_A;rs4792908	ENSG00000251763
17:41800001-41840000	17:41480001-41520000	2.84673e-39	HiC	GSE87112	Mesenchymal_Stem_Cell	intra	rs2741856	ENSG00000251763
17:41840001-41880000	17:41480001-41520000	3.71614e-19	HiC	GSE87112	Mesenchymal_Stem_Cell	intra	rs34814687	ENSG00000251763
17:41760001-41800000	17:41520001-41560000	1.62279e-32	HiC	GSE87112	Mesenchymal_Stem_Cell	intra	17:41782865_AG_A;rs4792908	ENSG00000267151:ENSG00000252279:ENSG00000252729:ENSG00000237888
17:41800001-41840000	17:41520001-41560000	6.64245e-41	HiC	GSE87112	Mesenchymal_Stem_Cell	intra	rs2741856	ENSG00000267151:ENSG00000252279:ENSG00000252729:ENSG00000237888
17:41840001-41880000	17:41520001-41560000	9.31532e-12	HiC	GSE87112	Mesenchymal_Stem_Cell	intra	rs34814687	ENSG00000267151:ENSG00000252279:ENSG00000252729:ENSG00000237888
17:41760001-41800000	17:41560001-41600000	1.81946e-106	HiC	GSE87112	Mesenchymal_Stem_Cell	intra	17:41782865_AG_A;rs4792908	ENSG00000067596
17:41800001-41840000	17:41560001-41600000	2.46337e-64	HiC	GSE87112	Mesenchymal_Stem_Cell	intra	rs2741856	ENSG00000067596
17:41840001-41880000	17:41560001-41600000	1.72175e-33	HiC	GSE87112	Mesenchymal_Stem_Cell	intra	rs34814687	ENSG00000067596
17:41760001-41800000	17:41600001-41640000	1.46989e-47	HiC	GSE87112	Mesenchymal_Stem_Cell	intra	17:41782865_AG_A;rs4792908	ENSG00000267747
17:41800001-41840000	17:41600001-41640000	9.48702e-21	HiC	GSE87112	Mesenchymal_Stem_Cell	intra	rs2741856	ENSG00000267747
17:41840001-41880000	17:41600001-41640000	7.48706e-23	HiC	GSE87112	Mesenchymal_Stem_Cell	intra	rs34814687	ENSG00000267747
17:41760001-41800000	17:41640001-41680000	2.1795e-140	HiC	GSE87112	Mesenchymal_Stem_Cell	intra	17:41782865_AG_A;rs4792908	ENSG00000175832
17:41800001-41840000	17:41640001-41680000	1.59627e-89	HiC	GSE87112	Mesenchymal_Stem_Cell	intra	rs2741856	ENSG00000175832
17:41840001-41880000	17:41640001-41680000	1.18301e-64	HiC	GSE87112	Mesenchymal_Stem_Cell	intra	rs34814687	ENSG00000175832
17:41800001-41840000	17:41760001-41800000	0	HiC	GSE87112	Mesenchymal_Stem_Cell	intra	rs2741856	ENSG00000267253
17:41840001-41880000	17:41760001-41800000	8.29356e-206	HiC	GSE87112	Mesenchymal_Stem_Cell	intra	rs34814687	ENSG00000267253
17:41840001-41880000	17:41800001-41840000	7.65731e-55	HiC	GSE87112	Mesenchymal_Stem_Cell	intra	rs34814687	ENSG00000215964:ENSG00000167941
17:42160001-42200000	17:41840001-41880000	2.25196e-08	HiC	GSE87112	Mesenchymal_Stem_Cell	intra	rs228757	ENSG00000108861:ENSG00000231256:ENSG00000267604
17:42160001-42200000	17:41880001-41920000	9.00997e-26	HiC	GSE87112	Mesenchymal_Stem_Cell	intra	rs228757	ENSG00000161647
17:42160001-42200000	17:42080001-42120000	9.9403e-59	HiC	GSE87112	Mesenchymal_Stem_Cell	intra	rs228757	ENSG00000131096:ENSG00000161653:ENSG00000091947:ENSG00000221044
17:42160001-42200000	17:42120001-42160000	2.87888e-88	HiC	GSE87112	Mesenchymal_Stem_Cell	intra	rs228757	ENSG00000161654:ENSG00000141349
17:47920001-47960000	17:47520001-47560000	1.80859e-07	HiC	GSE87112	Mesenchymal_Stem_Cell	intra	rs79049182	ENSG00000249497
17:47920001-47960000	17:47560001-47600000	5.77819e-08	HiC	GSE87112	Mesenchymal_Stem_Cell	intra	rs79049182	ENSG00000064300
17:47920001-47960000	17:47880001-47920000	6.00653e-10	HiC	GSE87112	Mesenchymal_Stem_Cell	intra	rs79049182	ENSG00000262837
17:68040001-68080000	17:66440001-66480000	1.23684e-07	HiC	GSE87112	Mesenchymal_Stem_Cell	intra	rs12602679	ENSG00000070540
17:68040001-68080000	17:66520001-66560000	1.26745e-09	HiC	GSE87112	Mesenchymal_Stem_Cell	intra	rs12602679	ENSG00000269657:ENSG00000267461
17:68040001-68080000	17:66560001-66600000	1.36804e-10	HiC	GSE87112	Mesenchymal_Stem_Cell	intra	rs12602679	ENSG00000108950:ENSG00000267659
17:68040001-68080000	17:66920001-66960000	5.89329e-15	HiC	GSE87112	Mesenchymal_Stem_Cell	intra	rs12602679	ENSG00000141338
17:68040001-68080000	17:67080001-67120000	6.70508e-15	HiC	GSE87112	Mesenchymal_Stem_Cell	intra	rs12602679	ENSG00000267361:ENSG00000265331
17:68040001-68080000	17:67240001-67280000	1.46583e-09	HiC	GSE87112	Mesenchymal_Stem_Cell	intra	rs12602679	ENSG00000154263
17:68040001-68080000	17:67280001-67320000	8.24953e-55	HiC	GSE87112	Mesenchymal_Stem_Cell	intra	rs12602679	ENSG00000267203
17:68040001-68080000	17:67320001-67360000	6.53412e-08	HiC	GSE87112	Mesenchymal_Stem_Cell	intra	rs12602679	ENSG00000154265:ENSG00000252352
17:68040001-68080000	17:67400001-67440000	1.82732e-11	HiC	GSE87112	Mesenchymal_Stem_Cell	intra	rs12602679	ENSG00000108984
17:68040001-68080000	17:67480001-67520000	1.35516e-16	HiC	GSE87112	Mesenchymal_Stem_Cell	intra	rs12602679	ENSG00000267653
17:68040001-68080000	17:67520001-67560000	5.39441e-115	HiC	GSE87112	Mesenchymal_Stem_Cell	intra	rs12602679	ENSG00000267194
17:68040001-68080000	17:67560001-67600000	1.69193e-86	HiC	GSE87112	Mesenchymal_Stem_Cell	intra	rs12602679	ENSG00000227517
17:68040001-68080000	17:67680001-67720000	1.11074e-86	HiC	GSE87112	Mesenchymal_Stem_Cell	intra	rs12602679	ENSG00000267184
17:68040001-68080000	17:67920001-67960000	8.13928e-11	HiC	GSE87112	Mesenchymal_Stem_Cell	intra	rs12602679	ENSG00000252100:ENSG00000237560
17:68040001-68080000	17:67960001-68000000	2.35665e-87	HiC	GSE87112	Mesenchymal_Stem_Cell	intra	rs12602679	ENSG00000199801
18:60040001-60080000	18:59840001-59880000	1.75621e-20	HiC	GSE87112	Mesenchymal_Stem_Cell	intra	rs884205;rs2957137	ENSG00000197563:ENSG00000134444
18:60040001-60080000	18:59880001-59920000	2.33641e-08	HiC	GSE87112	Mesenchymal_Stem_Cell	intra	rs884205;rs2957137	ENSG00000266900
18:60040001-60080000	18:59960001-60000000	9.84677e-21	HiC	GSE87112	Mesenchymal_Stem_Cell	intra	rs884205;rs2957137	ENSG00000267560:ENSG00000141655:ENSG00000199867
20:6440001-6480000	20:6160001-6200000	3.10112e-11	HiC	GSE87112	Mesenchymal_Stem_Cell	intra	rs13043446	ENSG00000233402:ENSG00000234241:ENSG00000271565
20:6440001-6480000	20:6200001-6240000	6.84843e-60	HiC	GSE87112	Mesenchymal_Stem_Cell	intra	rs13043446	ENSG00000271565:ENSG00000221449
20:6440001-6480000	20:6400001-6440000	1.21004e-60	HiC	GSE87112	Mesenchymal_Stem_Cell	intra	rs13043446	ENSG00000229876
20:6880001-6920000	20:5320001-5360000	1.7471e-11	HiC	GSE87112	Mesenchymal_Stem_Cell	intra	rs6077089	ENSG00000200313
20:6880001-6920000	20:6080001-6120000	2.9828e-27	HiC	GSE87112	Mesenchymal_Stem_Cell	intra	rs6077089	ENSG00000101311
20:6880001-6920000	20:6160001-6200000	1.07654e-34	HiC	GSE87112	Mesenchymal_Stem_Cell	intra	rs6077089	ENSG00000233402:ENSG00000234241:ENSG00000271565
20:6880001-6920000	20:6200001-6240000	6.82932e-72	HiC	GSE87112	Mesenchymal_Stem_Cell	intra	rs6077089	ENSG00000271565:ENSG00000221449
20:6880001-6920000	20:6680001-6720000	2.91445e-07	HiC	GSE87112	Mesenchymal_Stem_Cell	intra	rs6077089	ENSG00000228482
20:6880001-6920000	20:6840001-6880000	1.76827e-89	HiC	GSE87112	Mesenchymal_Stem_Cell	intra	rs6077089	ENSG00000251833
20:10640001-10680000	20:8040001-8080000	2.1282e-09	HiC	GSE87112	Mesenchymal_Stem_Cell	intra	rs2235811	ENSG00000226262
20:10600001-10640000	20:9960001-10000000	4.61817e-21	HiC	GSE87112	Mesenchymal_Stem_Cell	intra	rs3790159;rs3790160	ENSG00000243961:ENSG00000132623
20:10640001-10680000	20:9960001-10000000	3.51955e-26	HiC	GSE87112	Mesenchymal_Stem_Cell	intra	rs2235811	ENSG00000243961:ENSG00000132623
20:10640001-10680000	20:10120001-10160000	6.05264e-15	HiC	GSE87112	Mesenchymal_Stem_Cell	intra	rs2235811	ENSG00000230506
20:10600001-10640000	20:10280001-10320000	9.36263e-17	HiC	GSE87112	Mesenchymal_Stem_Cell	intra	rs3790159;rs3790160	ENSG00000237005
20:10640001-10680000	20:10280001-10320000	1.89426e-12	HiC	GSE87112	Mesenchymal_Stem_Cell	intra	rs2235811	ENSG00000237005
20:10600001-10640000	20:10560001-10600000	8.70245e-33	HiC	GSE87112	Mesenchymal_Stem_Cell	intra	rs3790159;rs3790160	ENSG00000235036
20:10640001-10680000	20:10560001-10600000	1.96008e-18	HiC	GSE87112	Mesenchymal_Stem_Cell	intra	rs2235811	ENSG00000235036
20:10640001-10680000	20:10600001-10640000	1.48035e-09	HiC	GSE87112	Mesenchymal_Stem_Cell	intra	rs2235811	ENSG00000270408
20:11120001-11160000	20:9960001-10000000	1.85641e-44	HiC	GSE87112	Mesenchymal_Stem_Cell	intra	rs34778574	ENSG00000243961:ENSG00000132623
20:11120001-11160000	20:10000001-10040000	6.52284e-08	HiC	GSE87112	Mesenchymal_Stem_Cell	intra	rs34778574	ENSG00000264599
20:11120001-11160000	20:10120001-10160000	9.61465e-20	HiC	GSE87112	Mesenchymal_Stem_Cell	intra	rs34778574	ENSG00000230506
20:11120001-11160000	20:10160001-10200000	1.15304e-11	HiC	GSE87112	Mesenchymal_Stem_Cell	intra	rs34778574	ENSG00000232448:ENSG00000132639
20:11120001-11160000	20:10280001-10320000	2.27878e-16	HiC	GSE87112	Mesenchymal_Stem_Cell	intra	rs34778574	ENSG00000237005
20:11120001-11160000	20:10360001-10400000	1.98363e-10	HiC	GSE87112	Mesenchymal_Stem_Cell	intra	rs34778574	ENSG00000230750
20:11120001-11160000	20:10560001-10600000	6.51244e-39	HiC	GSE87112	Mesenchymal_Stem_Cell	intra	rs34778574	ENSG00000235036
20:11120001-11160000	20:10600001-10640000	3.34646e-19	HiC	GSE87112	Mesenchymal_Stem_Cell	intra	rs34778574	ENSG00000270408
20:11120001-11160000	20:10640001-10680000	2.13554e-52	HiC	GSE87112	Mesenchymal_Stem_Cell	intra	rs34778574	ENSG00000101384:ENSG00000270792
20:11120001-11160000	20:10720001-10760000	1.00794e-62	HiC	GSE87112	Mesenchymal_Stem_Cell	intra	rs34778574	ENSG00000224961:ENSG00000234900
20:11120001-11160000	20:10840001-10880000	1.92708e-38	HiC	GSE87112	Mesenchymal_Stem_Cell	intra	rs34778574	ENSG00000217809
20:11120001-11160000	20:10880001-10920000	1.14517e-25	HiC	GSE87112	Mesenchymal_Stem_Cell	intra	rs34778574	ENSG00000232900
20:11120001-11160000	20:10960001-11000000	1.39622e-24	HiC	GSE87112	Mesenchymal_Stem_Cell	intra	rs34778574	ENSG00000270777
20:11120001-11160000	20:11000001-11040000	2.9008e-33	HiC	GSE87112	Mesenchymal_Stem_Cell	intra	rs34778574	ENSG00000125899
20:21880001-21920000	20:19240001-19280000	2.088e-16	HiC	GSE87112	Mesenchymal_Stem_Cell	intra	rs927059	ENSG00000179447
20:21880001-21920000	20:19320001-19360000	2.27e-12	HiC	GSE87112	Mesenchymal_Stem_Cell	intra	rs927059	ENSG00000221748
20:21880001-21920000	20:19560001-19600000	1.14458e-10	HiC	GSE87112	Mesenchymal_Stem_Cell	intra	rs927059	ENSG00000216017
20:21880001-21920000	20:20640001-20680000	6.71251e-13	HiC	GSE87112	Mesenchymal_Stem_Cell	intra	rs927059	ENSG00000213384
20:21880001-21920000	20:21720001-21760000	6.82645e-23	HiC	GSE87112	Mesenchymal_Stem_Cell	intra	rs927059	ENSG00000233015:ENSG00000227063
20:52720001-52760000	20:51040001-51080000	3.25957e-08	HiC	GSE87112	Mesenchymal_Stem_Cell	intra	rs35194449;rs6013897	ENSG00000225785
20:52720001-52760000	20:51120001-51160000	3.7638e-08	HiC	GSE87112	Mesenchymal_Stem_Cell	intra	rs35194449;rs6013897	ENSG00000234821
20:52720001-52760000	20:51280001-51320000	2.8259e-15	HiC	GSE87112	Mesenchymal_Stem_Cell	intra	rs35194449;rs6013897	ENSG00000232294
20:52720001-52760000	20:51640001-51680000	6.72589e-11	HiC	GSE87112	Mesenchymal_Stem_Cell	intra	rs35194449;rs6013897	ENSG00000252629
20:52720001-52760000	20:51760001-51800000	3.98515e-12	HiC	GSE87112	Mesenchymal_Stem_Cell	intra	rs35194449;rs6013897	ENSG00000223492
20:52720001-52760000	20:52080001-52120000	6.30748e-08	HiC	GSE87112	Mesenchymal_Stem_Cell	intra	rs35194449;rs6013897	ENSG00000271774:ENSG00000227164
20:52720001-52760000	20:52200001-52240000	6.44294e-07	HiC	GSE87112	Mesenchymal_Stem_Cell	intra	rs35194449;rs6013897	ENSG00000171940:ENSG00000235415
21:36960001-37000000	21:35960001-36000000	1.69499e-08	HiC	GSE87112	Mesenchymal_Stem_Cell	intra	rs7283593	ENSG00000159200
21:36960001-37000000	21:36040001-36080000	8.12465e-65	HiC	GSE87112	Mesenchymal_Stem_Cell	intra	rs7283593	ENSG00000159212
21:36960001-37000000	21:36080001-36120000	7.33513e-32	HiC	GSE87112	Mesenchymal_Stem_Cell	intra	rs7283593	ENSG00000230978:ENSG00000234380
21:36960001-37000000	21:36480001-36520000	7.16516e-07	HiC	GSE87112	Mesenchymal_Stem_Cell	intra	rs7283593	ENSG00000234703
21:36960001-37000000	21:36840001-36880000	8.52843e-20	HiC	GSE87112	Mesenchymal_Stem_Cell	intra	rs7283593	ENSG00000223671
21:40320001-40360000	21:40080001-40120000	5.26534e-28	HiC	GSE87112	Mesenchymal_Stem_Cell	intra	rs11280751	ENSG00000223806
21:40320001-40360000	21:40160001-40200000	2.27608e-77	HiC	GSE87112	Mesenchymal_Stem_Cell	intra	rs11280751	ENSG00000157557
21:40360001-40400000	21:40160001-40200000	2.63097e-10	HiC	GSE87112	Mesenchymal_Stem_Cell	intra	rs760155	ENSG00000157557
21:40320001-40360000	21:40200001-40240000	1.352e-17	HiC	GSE87112	Mesenchymal_Stem_Cell	intra	rs11280751	ENSG00000229986
21:40320001-40360000	21:40240001-40280000	1.05025e-90	HiC	GSE87112	Mesenchymal_Stem_Cell	intra	rs11280751	ENSG00000229925:ENSG00000272015:ENSG00000227721
21:40320001-40360000	21:40280001-40320000	5.43477e-60	HiC	GSE87112	Mesenchymal_Stem_Cell	intra	rs11280751	ENSG00000234035
