# Supplementary material for: Genome-wide Association Studies of over 30,000 Samples with Bone Mineral Density at Multiple Skeletal Sites and Its Clinical Relevance
Source: Genomics Proteomics Bioinformatics. 2025 Nov 5;23(5):qzaf097. doi: 10.1093/gpbjnl/qzaf097 (PMC12996891; doi:10.1093/gpbjnl/qzaf097)
Supplement: qzaf097_Supplementary_Data [file qzaf097_supplementary_data.zip › Table S7.xlsx]

## Sheet: Sheet1
Table S7 The OMIM annotation results for BMD-related independent SNP
Cytogenetic location	Genomic coordinates (From NCBI/GRCh38)	Gene/Locus	Gene/Locus name	Gene/Locus MIM number	Approved Symbol	Entrez Gene ID	Ensembl Gene ID	Comments	Phenotype
2q14.2	2:118842171-118847648	EN1, ENDOVESLB	Engrailed-1	131290	EN1	2019	ENSG00000163064,ENST00000295206;;;ENST00000295206	mutation identified in 1 ENDOVESLB patient	?ENDOVE syndrome, limb-brain type
5q35.3	5:177384434-177398848	SLC34A1, SLC17A2, NPT2, NPHLOP1, FRTS2, HCINF2	Solute carrier family 34 (sodium phosphate cotransporter), member 1	182309	SLC34A1	6569	ENSG00000131183,ENST00000324417;;;ENST00000324417	mutation identified in 1 FRTS2 family	?Fanconi renotubular syndrome 2
5q35.3	5:177384434-177398848	SLC34A1, SLC17A2, NPT2, NPHLOP1, FRTS2, HCINF2	Solute carrier family 34 (sodium phosphate cotransporter), member 1	182309	SLC34A1	6569	ENSG00000131183,ENST00000324417;;;ENST00000324417	mutation identified in 1 FRTS2 family	Hypercalcemia, infantile, 2
5q35.3	5:177384434-177398848	SLC34A1, SLC17A2, NPT2, NPHLOP1, FRTS2, HCINF2	Solute carrier family 34 (sodium phosphate cotransporter), member 1	182309	SLC34A1	6569	ENSG00000131183,ENST00000324417;;;ENST00000324417	mutation identified in 1 FRTS2 family	Nephrolithiasis/osteoporosis, hypophosphatemic, 1
6q25.1-q25.2	6:151656672-152129619	ESR1, ESR, ESTRR	Estrogen receptor 1	133430	ESR1	2099	ENSG00000091831,ENST00000206249;;;ENST00000206249		Breast cancer, somatic
6q25.1-q25.2	6:151656672-152129619	ESR1, ESR, ESTRR	Estrogen receptor 1	133430	ESR1	2099	ENSG00000091831,ENST00000206249;;;ENST00000206249		Estrogen resistance
6q25.1-q25.2	6:151656672-152129619	ESR1, ESR, ESTRR	Estrogen receptor 1	133430	ESR1	2099	ENSG00000091831,ENST00000206249;;;ENST00000206249		{Migraine, susceptibility to}
6q25.1-q25.2	6:151656672-152129619	ESR1, ESR, ESTRR	Estrogen receptor 1	133430	ESR1	2099	ENSG00000091831,ENST00000206249;;;ENST00000206249		{Myocardial infarction, susceptibility to}
8q24.12	8:118923557-118951885	TNFRSF11B, OPG, OCIF, PDB5	Tumor necrosis factor receptor superfamily, member 11B (osteoprotegerin)	602643	TNFRSF11B	4982	ENSG00000164761,ENST00000297350;;;ENST00000297350		Paget disease of bone 5, juvenile-onset
9q22.32	9:95442980-95516971	PTCH1, NBCCS, BCNS, HPE7	Patched 1	601309	PTCH1	5727	ENSG00000185920,ENST00000331920;;;ENST00000331920		Basal cell carcinoma, somatic
9q22.32	9:95442980-95516971	PTCH1, NBCCS, BCNS, HPE7	Patched 1	601309	PTCH1	5727	ENSG00000185920,ENST00000331920;;;ENST00000331920		Basal cell nevus syndrome
9q22.32	9:95442980-95516971	PTCH1, NBCCS, BCNS, HPE7	Patched 1	601309	PTCH1	5727	ENSG00000185920,ENST00000331920;;;ENST00000331920		Holoprosencephaly 7
11p14.1	11:27365961-27472790	LGR4, GPR48, BNMD17, DPSL	Leucine-rich repeat-containing G protein-coupled receptor 4	606666	LGR4	55366	ENSG00000205213,ENST00000379214;;;ENST00000379214	previously mapped to 5q34-q35.1	Delayed puberty, self-limited
11p14.1	11:27365961-27472790	LGR4, GPR48, BNMD17, DPSL	Leucine-rich repeat-containing G protein-coupled receptor 4	606666	LGR4	55366	ENSG00000205213,ENST00000379214;;;ENST00000379214	previously mapped to 5q34-q35.1	{Bone mineral density, low, susceptibility to}
11q13.2	11:68298412-68449275	LRP5, BMND1, LRP7, LR3, OPPG, VBCH2, OPTA1, EVR4, PCLD4	Low density lipoprotein receptor-related protein-5	603506	LRP5	4041	ENSG00000162337,ENST00000294304;;;ENST00000294304		Exudative vitreoretinopathy 4
11q13.2	11:68298412-68449275	LRP5, BMND1, LRP7, LR3, OPPG, VBCH2, OPTA1, EVR4, PCLD4	Low density lipoprotein receptor-related protein-5	603506	LRP5	4041	ENSG00000162337,ENST00000294304;;;ENST00000294304		Hyperostosis, endosteal
11q13.2	11:68298412-68449275	LRP5, BMND1, LRP7, LR3, OPPG, VBCH2, OPTA1, EVR4, PCLD4	Low density lipoprotein receptor-related protein-5	603506	LRP5	4041	ENSG00000162337,ENST00000294304;;;ENST00000294304		Osteopetrosis, autosomal dominant 1
11q13.2	11:68298412-68449275	LRP5, BMND1, LRP7, LR3, OPPG, VBCH2, OPTA1, EVR4, PCLD4	Low density lipoprotein receptor-related protein-5	603506	LRP5	4041	ENSG00000162337,ENST00000294304;;;ENST00000294304		Osteoporosis-pseudoglioma syndrome
11q13.2	11:68298412-68449275	LRP5, BMND1, LRP7, LR3, OPPG, VBCH2, OPTA1, EVR4, PCLD4	Low density lipoprotein receptor-related protein-5	603506	LRP5	4041	ENSG00000162337,ENST00000294304;;;ENST00000294304		Osteosclerosis
11q13.2	11:68298412-68449275	LRP5, BMND1, LRP7, LR3, OPPG, VBCH2, OPTA1, EVR4, PCLD4	Low density lipoprotein receptor-related protein-5	603506	LRP5	4041	ENSG00000162337,ENST00000294304;;;ENST00000294304		Polycystic liver disease 4 with or without kidney cysts
11q13.2	11:68298412-68449275	LRP5, BMND1, LRP7, LR3, OPPG, VBCH2, OPTA1, EVR4, PCLD4	Low density lipoprotein receptor-related protein-5	603506	LRP5	4041	ENSG00000162337,ENST00000294304;;;ENST00000294304		van Buchem disease, type 2
11q13.2	11:68298412-68449275	LRP5, BMND1, LRP7, LR3, OPPG, VBCH2, OPTA1, EVR4, PCLD4	Low density lipoprotein receptor-related protein-5	603506	LRP5	4041	ENSG00000162337,ENST00000294304;;;ENST00000294304		[Bone mineral density variability 1]
11q13.2	11:68298412-68449275	LRP5, BMND1, LRP7, LR3, OPPG, VBCH2, OPTA1, EVR4, PCLD4	Low density lipoprotein receptor-related protein-5	603506	LRP5	4041	ENSG00000162337,ENST00000294304;;;ENST00000294304		{Osteoporosis}
