# Supplementary material for: Genome-wide Association Studies of over 30,000 Samples with Bone Mineral Density at Multiple Skeletal Sites and Its Clinical Relevance
Source: Genomics Proteomics Bioinformatics. 2025 Nov 5;23(5):qzaf097. doi: 10.1093/gpbjnl/qzaf097 (PMC12996891; doi:10.1093/gpbjnl/qzaf097)
Supplement: qzaf097_Supplementary_Data [file qzaf097_supplementary_data.zip › Table S8.xlsx]

## Sheet: Sheet1
Table S8 Sex-stratified GWAS results
Phenotype	Conditional independent SNP for single trait	Whether novel	Chromosome	Position	Effect allele	Non-effect allele	Male				Female
	SNP	SNP	Chromosome	Position	Effect allele	Non-effect allele	Beta	Standard error	P-value	Sample size	Beta	Standard error	P-value	Sample size
Femur_neck_BMD	rs746100	TRUE	9	107749051	A	C	-0.0429057	0.0113494	0.000157156	15349	-0.0581323	0.0121626	1.77479e-06	13633
Femur_neck_BMD	rs12916774	TRUE	15	101710165	G	A	-0.0626497	0.0141589	9.72149e-06	15236	-0.0605475	0.0151272	6.29924e-05	13523
Femur_neck_BMD	rs927059	TRUE	20	21914194	T	C	0.0504751	0.011369	9.0692e-06	15651	0.0422624	0.012118	0.000488939	13913
Femur_neck_BMD	rs6013897	TRUE	20	52742479	A	T	-0.0677804	0.0141819	1.77461e-06	15670	-0.0677757	0.0149633	5.96274e-06	13915
Femur_total_BMD	rs746100	TRUE	9	107749051	A	C	-0.0487533	0.011346	1.74214e-05	15345	-0.0515861	0.0121838	2.31093e-05	13593
Femur_total_BMD	rs11630618	TRUE	15	101710434	C	T	-0.0609709	0.0138262	1.04172e-05	15227	-0.0501445	0.0148321	0.000724784	13481
Femur_total_BMD	rs35194449	TRUE	20	52742047	T	C	-0.0686602	0.0142044	1.35282e-06	15632	-0.0608432	0.0150286	5.1828e-05	13848
Leg_BMD	rs10840273	TRUE	11	9642451	T	C	0.0489806	0.0116385	2.58545e-05	15326	0.050231	0.0122981	4.44304e-05	13673
LS_BMD	rs1039406	TRUE	9	107748958	C	T	-0.0414516	0.0116501	0.000374798	14563	-0.0566486	0.0124796	5.69553e-06	12964
Pelvis_BMD	rs746100	TRUE	9	107749051	A	C	-0.0484291	0.0113592	2.02517e-05	15314	-0.0490318	0.012175	5.67352e-05	13639
Trunk_BMD	rs746100	TRUE	9	107749051	A	C	-0.0454139	0.0113378	6.21709e-05	15314	-0.0502461	0.0121825	3.73808e-05	13639
Arms_BMD	rs34553872	No	1	22702187	T	A	0.0540417	0.0147623	0.000252268	15646	0.092986	0.015446	1.78715e-09	13940
Arms_BMD	rs2566752	No	1	68656697	C	T	0.0656394	0.0117457	2.33108e-08	15402	0.0513864	0.0123939	3.40195e-05	13733
Arms_BMD	rs13023872	No	2	42213484	A	T	-0.0826355	0.0141486	5.30867e-09	15377	-0.0569	0.0150111	0.000150962	13708
Arms_BMD	rs777359	No	2	166555888	T	C	-0.0645512	0.0113322	1.24695e-08	15550	-0.0526123	0.0120048	1.18126e-05	13865
Arms_BMD	rs10931982	No	2	202832130	T	C	-0.0663744	0.0135041	8.96148e-07	15653	-0.0687967	0.0143973	1.78464e-06	13947
Arms_BMD	rs1851318	No	2	202923778	C	T	0.0617558	0.012216	4.3462e-07	15371	0.0424892	0.013059	0.00114219	13686
Arms_BMD	3:41108513_TGTGGAGAAAAGGGA_T	No	3	41108513	T	TGTGGAGAAAAGGGA	-0.0847048	0.0174104	1.1549e-06	15302	-0.0535872	0.0186407	0.00404991	13641
Arms_BMD	rs6831021	No	4	996012	C	G	-0.100959	0.015791	1.66791e-10	15637	-0.0820358	0.0166945	9.02722e-07	13936
Arms_BMD	rs200322786	No	5	88393942	A	AT	-0.0514522	0.0113417	5.76121e-06	15583	-0.0472399	0.0120584	8.98624e-05	13886
Arms_BMD	rs7714361	No	5	112490629	C	A	0.0513498	0.0134267	0.000131575	15292	0.0563084	0.0144147	9.41609e-05	13677
Arms_BMD	rs4870030	No	6	151849842	G	A	-0.075676	0.0126737	2.40796e-09	15578	-0.0605855	0.0135064	7.3269e-06	13888
Arms_BMD	rs3020332	No	6	152008924	T	C	0.0834803	0.0112746	1.3858e-13	15566	0.0720794	0.012183	3.36832e-09	13866
Arms_BMD	rs62449133	No	7	30957148	G	A	-0.0495172	0.0133015	0.00019781	15554	-0.0606392	0.0142642	2.14075e-05	13872
Arms_BMD	rs752993538	No	7	96135291	TTGTCAA	T	-0.098967	0.0120148	1.90418e-16	15521	-0.0697768	0.0127521	4.53246e-08	13832
Arms_BMD	rs148982377	No	7	99075038	C	T	-0.0608772	0.0289958	0.0357873	15593	-0.185832	0.030122	7.04888e-10	13898
Arms_BMD	rs45446698	No	7	99332948	G	T	-0.0460528	0.028254	0.103131	15653	-0.196766	0.0289861	1.18051e-11	13947
Arms_BMD	rs1296405	No	7	120759606	A	G	-0.0863674	0.0116118	1.0761e-13	15580	-0.0593569	0.0122717	1.3329e-06	13884
Arms_BMD	rs3779381	No	7	120966790	G	A	0.170371	0.0128566	7.2421e-40	15615	0.199097	0.0136403	6.69442e-48	13925
Arms_BMD	rs6988939	No	8	8666916	C	T	-0.0594015	0.0113556	1.7074e-07	15543	-0.0298082	0.0121303	0.0140094	13867
Arms_BMD	rs6601304	No	8	9262538	C	T	-0.0526971	0.0113604	3.53565e-06	15305	-0.0398394	0.0122721	0.00117178	13606
Arms_BMD	rs73212812	No	8	22532279	A	G	0.130441	0.0328439	7.17271e-05	15653	0.162422	0.0349575	3.41072e-06	13947
Arms_BMD	8:119947800_ACTTTC_A	No	8	119947800	A	ACTTTC	0.0652809	0.0115555	1.63988e-08	15133	0.0853361	0.0122571	3.50528e-12	13448
Arms_BMD	rs375131378	No	11	15700184	G	GAATAGA	0.0868338	0.0148392	4.96507e-09	15634	0.0834715	0.0158833	1.49971e-07	13926
Arms_BMD	rs7927191	No	11	16252982	C	T	0.0772819	0.0128983	2.12367e-09	15439	0.0688894	0.0137966	6.0103e-07	13782
Arms_BMD	rs146341994	No	11	16620432	AT	A	0.0601079	0.0125864	1.8079e-06	15466	0.0696168	0.0132758	1.59564e-07	13799
Arms_BMD	rs4988321	No	11	68174189	A	G	-0.11261	0.025794	1.27505e-05	15653	-0.114432	0.0272844	2.75719e-05	13947
Arms_BMD	rs505429	No	11	86886650	G	A	-0.0892872	0.0121367	1.97712e-13	15631	-0.0723413	0.0129663	2.46188e-08	13929
Arms_BMD	rs118115924	No	12	49379537	T	G	-0.258587	0.0509919	3.9997e-07	15653	-0.216148	0.0567396	0.000139865	13947
Arms_BMD	rs138648748	No	12	53727511	G	GCTTCCCTCTCTGAACCCCACGTT	0.0550496	0.0121921	6.37286e-06	15612	0.0649507	0.0130129	6.07162e-07	13911
Arms_BMD	rs9533090	No	13	42951449	T	C	-0.0844555	0.0112744	7.20346e-14	15653	-0.0434733	0.0119958	0.000291074	13947
Arms_BMD	rs78667121	No	13	43200103	A	G	0.143834	0.0327628	1.14004e-05	15653	0.187919	0.0346959	6.19026e-08	13947
Arms_BMD	rs2414098	No	15	51537806	T	C	-0.0820708	0.0117328	2.76307e-12	15273	-0.0382769	0.01243	0.00207832	13597
Arms_BMD	rs71382995	No	17	41858623	A	G	0.074218	0.0218577	0.000686749	15529	0.104815	0.0223684	2.8148e-06	13835
Arms_BMD	rs2957137	No	18	60066888	A	T	-0.0414124	0.0117707	0.000435629	15453	-0.0564739	0.012513	6.43767e-06	13749
Femur_neck_BMD	rs11385342	No	1	22483649	TG	T	-0.0421903	0.0132348	0.00143633	15341	-0.0656657	0.0140027	2.76545e-06	13629
Femur_neck_BMD	rs6684375	No	1	22706434	T	C	0.0573569	0.0147571	0.000102019	15678	0.104739	0.0154551	1.27646e-11	13936
Femur_neck_BMD	rs2566752	No	1	68656697	C	T	0.0935094	0.0117061	1.46663e-15	15435	0.082426	0.0123831	2.91418e-11	13729
Femur_neck_BMD	rs7554551	No	1	68665023	C	T	0.0807466	0.0119619	1.52682e-11	15690	0.0663857	0.0125507	1.2456e-07	13943
Femur_neck_BMD	rs6679677	No	1	114303808	A	C	0.0676971	0.0186921	0.000293593	15690	0.0957141	0.0198706	1.4736e-06	13943
Femur_neck_BMD	1:172137388_CT_C	No	1	172137388	C	CT	0.0594412	0.0114037	1.888e-07	15273	0.036638	0.0121628	0.0025976	13586
Femur_neck_BMD	rs6719975	No	2	42271646	A	G	0.0606002	0.0135319	7.57673e-06	15413	0.0541808	0.0142713	0.000147384	13728
Femur_neck_BMD	rs777346	No	2	166535918	T	C	-0.0635077	0.011325	2.08457e-08	15601	-0.0242749	0.0120046	0.0431821	13876
Femur_neck_BMD	rs34164564	No	3	41075617	CT	C	0.0535293	0.0114433	2.92484e-06	15290	0.0456611	0.0120509	0.000151904	13564
Femur_neck_BMD	rs4505759	No	4	1003022	T	C	0.0630335	0.0122379	2.62713e-07	15479	0.0599882	0.0129966	3.95342e-06	13764
Femur_neck_BMD	4:88828668_CAA_C	No	4	88828668	C	CAA	-0.0449611	0.011383	7.85428e-05	15577	-0.0535948	0.012016	8.24954e-06	13843
Femur_neck_BMD	rs200322786	No	5	88393942	A	AT	-0.0702978	0.0113314	5.65037e-10	15620	-0.0796341	0.0120486	4.00012e-11	13882
Femur_neck_BMD	6:28305863_AAAC_A	No	6	28305863	A	AAAC	0.0692586	0.0166456	3.18876e-05	15409	0.0647525	0.0179787	0.000317354	13694
Femur_neck_BMD	rs3117439	No	6	29266483	A	G	0.0816119	0.0170235	1.64936e-06	15690	0.0520843	0.0182478	0.00431987	13943
Femur_neck_BMD	rs2507976	No	6	31351887	A	C	0.0561112	0.0117685	1.87815e-06	15690	0.0413614	0.0125293	0.000965249	13943
Femur_neck_BMD	rs7757760	No	6	32247710	G	T	0.0657484	0.0133278	8.17498e-07	15449	0.0395865	0.0144098	0.00601849	13739
Femur_neck_BMD	rs10872676	No	6	151943977	C	T	0.0495618	0.0112708	1.10305e-05	15655	0.058297	0.012018	1.24284e-06	13918
Femur_neck_BMD	rs752993538	No	7	96135291	TTGTCAA	T	-0.0765495	0.0120126	1.91311e-10	15557	-0.0514069	0.0127697	5.71081e-05	13828
Femur_neck_BMD	rs3779381	No	7	120966790	G	A	0.0813316	0.0128963	2.9289e-10	15653	0.0729863	0.013725	1.06679e-07	13921
Femur_neck_BMD	rs4876611	No	8	116671848	A	G	0.0625951	0.0125303	5.93209e-07	15600	0.0362727	0.0132986	0.00638833	13861
Femur_neck_BMD	8:120012148_GT_G	No	8	120012148	GT	G	0.0466854	0.0115521	5.3424e-05	15119	0.0887719	0.0121484	2.87927e-13	13509
Femur_neck_BMD	rs11793115	No	9	95843584	T	A	0.120316	0.025889	3.38917e-06	15682	0.0851438	0.0274097	0.001898	13932
Femur_neck_BMD	rs375131378	No	11	15700184	G	GAATAGA	0.0918224	0.0148125	5.82541e-10	15671	0.118062	0.0158757	1.09289e-13	13922
Femur_neck_BMD	rs11023894	No	11	16284616	T	A	-0.0525815	0.0113494	3.63372e-06	15481	-0.0461642	0.012037	0.000126022	13770
Femur_neck_BMD	11:16672348_GA_G	No	11	16672348	GA	G	0.0713202	0.0125615	1.38985e-08	15508	0.0474285	0.0132581	0.000348313	13799
Femur_neck_BMD	rs11048470	No	12	26487283	T	G	0.0441679	0.012878	0.000605794	15519	0.0629073	0.0135923	3.723e-06	13795
Femur_neck_BMD	rs12319419	No	12	54420776	C	G	-0.0492336	0.0118072	3.0654e-05	15525	-0.0544212	0.0125081	1.3656e-05	13819
Femur_neck_BMD	rs9533090	No	13	42951449	T	C	-0.0645795	0.0112639	1.00307e-08	15690	-0.0476848	0.0119931	7.04339e-05	13943
Femur_neck_BMD	rs9559805	No	13	111115080	C	A	-0.0548157	0.0113249	1.30892e-06	15662	-0.0363641	0.0119651	0.00237675	13918
Femur_neck_BMD	rs11076543	No	16	50956172	A	G	-0.0333526	0.0130915	0.0108545	15554	-0.0746165	0.013956	9.10764e-08	13834
Femur_neck_BMD	rs71390846	No	16	86714715	C	G	-0.0747498	0.0145785	2.97293e-07	15458	-0.0685999	0.0155355	1.01463e-05	13747
Femur_neck_BMD	rs146808712	No	17	7785257	ACAGG	A	-0.0932314	0.0192799	1.33953e-06	15568	-0.0707768	0.0207361	0.000643844	13831
Femur_neck_BMD	rs2741856	No	17	41826839	C	G	0.094735	0.0209148	5.95422e-06	15690	0.112546	0.0214932	1.6616e-07	13943
Femur_neck_BMD	rs228757	No	17	42164885	G	C	0.0569397	0.0130093	1.21188e-05	15599	0.0617948	0.0135571	5.20587e-06	13878
Femur_neck_BMD	rs7283593	No	21	36972392	G	A	-0.0459146	0.0113343	5.12588e-05	15438	-0.0492644	0.0120535	4.39205e-05	13714
Femur_neck_BMD	rs7277076	No	21	37836973	T	C	0.0327893	0.0115701	0.00460347	15289	0.0626875	0.0121947	2.77746e-07	13594
Femur_total_BMD	rs829369	No	1	21927807	C	T	0.0324914	0.0116026	0.00511118	15034	0.0680296	0.0123741	3.91765e-08	13319
Femur_total_BMD	rs6684375	No	1	22706434	T	C	0.0708922	0.0147493	1.55039e-06	15674	0.12093	0.0154659	5.69942e-15	13895
Femur_total_BMD	rs2566752	No	1	68656697	C	T	0.0814526	0.0117078	3.61243e-12	15431	0.0764119	0.012402	7.41835e-10	13688
Femur_total_BMD	rs6679677	No	1	114303808	A	C	0.0753267	0.0186849	5.57016e-05	15686	0.102136	0.0198865	2.84493e-07	13902
Femur_total_BMD	rs6719975	No	2	42271646	A	G	0.0612625	0.0135347	6.0464e-06	15409	0.0585883	0.0142855	4.13319e-05	13688
Femur_total_BMD	rs140902470	No	2	119618378	G	T	0.275859	0.0474527	6.24323e-09	15620	0.19894	0.0486023	4.27838e-05	13849
Femur_total_BMD	rs777360	No	2	166555944	A	T	-0.0687545	0.0113194	1.27609e-09	15582	-0.0309428	0.0120321	0.0101307	13819
Femur_total_BMD	rs10931982	No	2	202832130	T	C	-0.0634194	0.0134827	2.57604e-06	15686	-0.049488	0.0144225	0.000602413	13902
Femur_total_BMD	rs4974056	No	3	41068497	T	C	0.0440732	0.0112501	8.98202e-05	15686	0.0583652	0.0119036	9.53683e-07	13902
Femur_total_BMD	rs793475	No	3	99543764	A	G	-0.0459745	0.0114273	5.76782e-05	15670	-0.0473416	0.0121575	9.90574e-05	13893
Femur_total_BMD	rs4505759	No	4	1003022	T	C	0.057103	0.0122391	3.10288e-06	15475	0.0538457	0.0130134	3.52892e-05	13723
Femur_total_BMD	rs11934731	No	4	88831249	G	A	0.0538344	0.0122552	1.12646e-05	15521	0.0618968	0.0128754	1.54551e-06	13754
Femur_total_BMD	rs200322786	No	5	88393942	A	AT	-0.0638264	0.0113297	1.79568e-08	15616	-0.0557066	0.012078	4.01916e-06	13842
Femur_total_BMD	rs9466056	No	6	21384613	A	G	-0.0557505	0.0115158	1.30287e-06	15686	-0.0463418	0.0123837	0.000183187	13902
Femur_total_BMD	rs200010149	No	6	151849877	GC	G	-0.0795341	0.0177922	7.87028e-06	15645	-0.0780327	0.019191	4.80711e-05	13847
Femur_total_BMD	rs9479083	No	6	151932592	A	C	-0.0833654	0.012382	1.72312e-11	15389	-0.0492758	0.01324	0.000198644	13614
Femur_total_BMD	rs6978070	No	7	38152923	A	G	0.0446726	0.0121692	0.000242476	15224	0.076384	0.0129278	3.53535e-09	13523
Femur_total_BMD	rs752993538	No	7	96135291	TTGTCAA	T	-0.0861382	0.0120084	7.65738e-13	15553	-0.0698632	0.0127736	4.59574e-08	13787
Femur_total_BMD	rs3779381	No	7	120966790	G	A	0.0712812	0.0128993	3.32852e-08	15649	0.0699726	0.0137375	3.56049e-07	13880
Femur_total_BMD	rs34472877	No	8	116612106	TG	T	-0.0707338	0.0120985	5.12289e-09	15250	-0.026222	0.0129003	0.0421058	13553
Femur_total_BMD	rs12386960	No	8	119968411	C	G	-0.0975916	0.0159984	1.08509e-09	15641	-0.107953	0.0168388	1.49265e-10	13852
Femur_total_BMD	rs1485307	No	8	120007395	T	C	0.0667797	0.0113044	3.54763e-09	15674	0.0913018	0.01199	2.81024e-14	13895
Femur_total_BMD	rs7037020	No	9	133444644	T	C	-0.0416393	0.0119937	0.000518424	15591	-0.0621057	0.0127713	1.16955e-06	13829
Femur_total_BMD	rs375131378	No	11	15700184	G	GAATAGA	0.0791139	0.0148131	9.38272e-08	15667	0.113846	0.0159076	8.67871e-13	13881
Femur_total_BMD	rs112725769	No	11	16274895	CA	C	-0.0609324	0.0113983	9.13377e-08	15363	-0.0514789	0.0121306	2.21284e-05	13609
Femur_total_BMD	rs146341994	No	11	16620432	AT	A	0.0713337	0.0125693	1.40961e-08	15498	0.05262	0.0133055	7.70008e-05	13755
Femur_total_BMD	rs11038864	No	11	46349103	A	G	0.0489019	0.0145142	0.000755582	15298	0.0675051	0.0152836	1.0093e-05	13574
Femur_total_BMD	rs505429	No	11	86886650	G	A	-0.0652865	0.0121246	7.36376e-08	15664	-0.0484398	0.0130033	0.000195946	13884
Femur_total_BMD	rs1049380	No	12	26489544	G	T	0.0604907	0.0128682	2.61395e-06	15399	0.0497894	0.0136642	0.000269656	13658
Femur_total_BMD	rs7297416	No	12	54443090	C	A	-0.0591934	0.0123298	1.59468e-06	15686	-0.052902	0.0131326	5.6477e-05	13902
Femur_total_BMD	rs9533090	No	13	42951449	T	C	-0.09553	0.0112466	2.17193e-17	15686	-0.0754127	0.0119949	3.33198e-10	13902
Femur_total_BMD	rs78667121	No	13	43200103	A	G	0.165714	0.0326259	3.83317e-07	15686	0.177678	0.0347755	3.27674e-07	13902
Femur_total_BMD	rs9559810	No	13	111117077	G	A	-0.0531235	0.0116195	4.86923e-06	15650	-0.0484361	0.0122653	7.88583e-05	13853
Femur_total_BMD	rs11076543	No	16	50956172	A	G	-0.038515	0.0130837	0.00324745	15550	-0.0710606	0.0139775	3.7458e-07	13794
Femur_total_BMD	rs71390846	No	16	86714715	C	G	-0.0655464	0.0145739	6.92501e-06	15454	-0.0666423	0.0155549	1.8455e-05	13706
Femur_total_BMD	rs2741856	No	17	41826839	C	G	0.0839247	0.0209096	6.00516e-05	15686	0.101639	0.0215366	2.38912e-06	13902
Femur_total_BMD	rs228757	No	17	42164885	G	C	0.0581289	0.0130053	7.89101e-06	15595	0.045893	0.0135752	0.000725125	13837
Femur_total_BMD	rs884205	No	18	60054857	A	C	-0.0706469	0.013087	6.82882e-08	15371	-0.0579042	0.0139486	3.3267e-05	13634
Femur_total_BMD	rs3790159	No	20	10639923	G	A	-0.0525776	0.0112522	2.99805e-06	15636	-0.0415127	0.0120251	0.00055779	13861
Femur_total_BMD	rs34778574	No	20	11150594	C	T	-0.143408	0.0289372	7.27725e-07	15686	-0.129629	0.0314813	3.8497e-05	13902
Femur_total_BMD	rs11280751	No	21	40340996	A	ACAGCCACC	0.0399847	0.0125838	0.00148864	15426	0.0630689	0.0135157	3.09528e-06	13706
head_BMD	1:22426386_AAGCTTGTCCAAGAATTCAGAGCT_A	No	1	22426386	AAGCTTGTCCAAGAATTCAGAGCT	A	0.115917	0.0222684	1.95985e-07	15586	0.147089	0.023135	2.10948e-10	13880
head_BMD	rs11385342	No	1	22483649	TG	T	-0.114967	0.0131883	3.13769e-18	15303	-0.12924	0.0139825	2.74759e-20	13632
head_BMD	rs140800754	No	1	22622745	TC	T	-0.0975709	0.0163666	2.55278e-09	15364	-0.115494	0.0174476	3.7393e-11	13650
head_BMD	rs12742784	No	1	22682366	T	C	0.0707035	0.0140426	4.83379e-07	15610	0.0999249	0.0147077	1.13468e-11	13907
head_BMD	rs1430742	No	1	68635075	C	T	0.0806493	0.0137444	4.50547e-09	15653	0.0555422	0.0144269	0.000118689	13947
head_BMD	1:68650613_AAAAC_A	No	1	68650613	A	AAAAC	0.0566029	0.0150559	0.000170874	15427	0.0698763	0.0160687	1.3799e-05	13768
head_BMD	rs1891562	No	1	220082579	C	A	-0.0795145	0.0119233	2.66622e-11	15490	-0.0393551	0.012654	0.0018741	13798
head_BMD	rs10490046	No	2	40630678	C	A	-0.0854721	0.013771	5.54894e-10	15607	-0.0796124	0.0145804	4.83652e-08	13899
head_BMD	rs141795717	No	2	119539208	A	G	0.26163	0.043962	2.71738e-09	15626	0.110809	0.045397	0.0146639	13933
head_BMD	rs777355	No	2	166554037	A	G	-0.0635789	0.011318	1.97027e-08	15609	-0.052226	0.0119907	1.33694e-05	13903
head_BMD	rs34164564	No	3	41075617	CT	C	0.0655792	0.0114389	1.00546e-08	15254	0.0419048	0.0120865	0.000527803	13567
head_BMD	rs572004116	No	3	147096577	GT	G	-0.0662733	0.0159916	3.42789e-05	15137	-0.0642164	0.0170708	0.000169429	13531
head_BMD	rs56079856	No	4	994011	T	G	-0.088933	0.0158657	2.11374e-08	15497	-0.08782	0.0168122	1.78043e-07	13808
head_BMD	rs7683960	No	4	88834454	A	G	0.0941303	0.0127161	1.40614e-13	15404	0.101274	0.0133714	3.8517e-14	13717
head_BMD	rs12514597	No	5	72167095	A	C	-0.0708493	0.0147151	1.4882e-06	15192	-0.0450783	0.0156291	0.00392968	13535
head_BMD	rs139315943	No	5	122669514	T	C	-0.064934	0.0133633	1.19088e-06	15195	-0.059506	0.0143061	3.20918e-05	13541
head_BMD	rs17150506	No	5	122943848	A	G	-0.0638811	0.0134807	2.17002e-06	15539	-0.0858924	0.0143398	2.15304e-09	13846
head_BMD	rs2802439	No	6	6941458	A	G	-0.0478047	0.0115809	3.67989e-05	15548	-0.0480278	0.0121884	8.17262e-05	13845
head_BMD	6:21894616_AAG_A	No	6	21894616	A	AAG	0.0788288	0.0181546	1.42025e-05	15558	0.0770067	0.0193684	7.04742e-05	13869
head_BMD	rs111810959	No	6	44709460	A	C	-0.0633229	0.0120905	1.64979e-07	15472	-0.0642878	0.0127926	5.08732e-07	13775
head_BMD	6:44961164_ATTAACTGAAAAATGCCTTCTCCAGAAGGC_A	No	6	44961164	A	ATTAACTGAAAAATGCCTTCTCCAGAAGGC	-0.0641686	0.0128026	5.44346e-07	15035	-0.0740344	0.0136399	5.80596e-08	13341
head_BMD	rs573931721	No	6	45276899	GA	G	-0.0621787	0.0121714	3.28468e-07	15243	-0.0615945	0.012978	2.09524e-06	13555
head_BMD	rs34113003	No	6	53659234	T	C	0.0452543	0.0138982	0.00113182	15552	0.0709908	0.0146358	1.24504e-06	13857
head_BMD	6:126902651_TTTTC_T	No	6	126902651	T	TTTTC	0.0921509	0.0145041	2.16422e-10	15462	0.0593098	0.0153605	0.000113348	13764
head_BMD	rs72959041	No	6	127454893	A	G	0.152284	0.0270386	1.81112e-08	15542	0.119376	0.0286994	3.20827e-05	13826
head_BMD	6:130349218_CTT_C	No	6	130349218	C	CTT	-0.07796	0.0160768	1.25155e-06	15305	-0.0496164	0.0168393	0.00321973	13647
head_BMD	rs13204469	No	6	133366810	C	A	-0.092202	0.0121979	4.2935e-14	15498	-0.106644	0.0128433	1.10494e-16	13793
head_BMD	rs10485232	No	6	133636811	A	G	-0.0723296	0.0118892	1.2022e-09	15601	-0.0794474	0.0125231	2.30695e-10	13890
head_BMD	rs6905582	No	6	152000454	A	G	-0.0710507	0.0154058	4.02177e-06	15320	-0.0589717	0.0161847	0.00026977	13658
head_BMD	rs5883629	No	7	38099909	C	CT	-0.0543947	0.0119997	5.85855e-06	15572	-0.0424323	0.0125459	0.000721123	13897
head_BMD	rs6971293	No	7	96148577	T	C	-0.076221	0.012083	2.90152e-10	15472	-0.0390404	0.0127905	0.00227527	13765
head_BMD	rs4281065	No	7	120401797	T	A	0.0873543	0.0166228	1.49895e-07	15610	0.0699325	0.0174974	6.4556e-05	13907
head_BMD	rs79189641	No	7	120710475	T	C	0.129265	0.0235119	3.90439e-08	15602	0.149314	0.025297	3.66454e-09	13911
head_BMD	rs1112810	No	7	120812574	C	T	-0.101118	0.0115927	2.9915e-18	15548	-0.072867	0.0122735	2.97342e-09	13830
head_BMD	rs142005327	No	7	120969969	GCT	G	0.133676	0.0128818	3.80403e-25	15614	0.169533	0.0136793	4.3478e-35	13903
head_BMD	8:119947800_ACTTTC_A	No	8	119947800	A	ACTTTC	0.0726685	0.0115544	3.27773e-10	15133	0.108616	0.0122697	9.62147e-19	13448
head_BMD	rs7095538	No	10	54425675	A	G	-0.0893393	0.0182046	9.31641e-07	15616	-0.0869671	0.0195358	8.58651e-06	13905
head_BMD	rs12798854	No	11	16357850	G	C	0.0586103	0.0138667	2.38487e-05	15575	0.0848441	0.0148036	1.01739e-08	13875
head_BMD	11:16672348_GA_G	No	11	16672348	GA	G	0.0507629	0.0125931	5.58053e-05	15472	0.0659088	0.0132784	7.00201e-07	13803
head_BMD	rs10450586	No	11	27308483	G	C	0.0893965	0.0117546	3.00655e-14	15568	0.125938	0.0124263	4.69652e-24	13863
head_BMD	rs12576419	No	11	27460768	C	T	0.0955212	0.0150912	2.52544e-10	15612	0.0869754	0.0157057	3.11828e-08	13920
head_BMD	rs4536164	No	11	27467109	A	C	0.0926108	0.0122933	5.21454e-14	15475	0.0558505	0.0129571	1.64074e-05	13808
head_BMD	rs7127507	No	11	27714884	C	T	0.0536668	0.0121141	9.48203e-06	15585	0.0457049	0.0127428	0.000335994	13878
head_BMD	11:27737961_AAC_A	No	11	27737961	A	AAC	-0.0994666	0.0114617	4.41788e-18	15407	-0.0911793	0.0120448	3.96916e-14	13737
head_BMD	rs12273363	No	11	27744859	C	T	0.0666593	0.0140796	2.21578e-06	15591	0.0760716	0.0146878	2.25891e-07	13893
head_BMD	rs2553827	No	11	35096667	G	A	-0.0640855	0.0112806	1.36282e-08	15628	-0.032714	0.0120139	0.00647696	13924
head_BMD	rs17197116	No	11	46520302	C	T	0.111776	0.0206765	6.54111e-08	15649	0.0765744	0.0220884	0.000528433	13944
head_BMD	rs12575721	No	11	46823681	C	T	0.119969	0.0182347	4.88145e-11	15653	0.0890865	0.0196802	6.04054e-06	13947
head_BMD	rs79044335	No	11	47200402	C	G	0.13027	0.0196487	3.46773e-11	15635	0.0785998	0.0209784	0.000179899	13920
head_BMD	rs61895110	No	11	47557160	A	G	0.143898	0.0214854	2.19304e-11	15604	0.0517015	0.0230037	0.024622	13894
head_BMD	rs112030310	No	11	47971246	A	T	0.116061	0.0203403	1.17794e-08	15602	0.0446825	0.0218315	0.0407066	13906
head_BMD	rs55884750	No	11	48462001	A	T	0.119836	0.0210564	1.28492e-08	15244	0.0436014	0.0229088	0.0570274	13542
head_BMD	rs4988321	No	11	68174189	A	G	-0.160297	0.0257742	5.12132e-10	15653	-0.187089	0.0272658	7.09392e-12	13947
head_BMD	11:68263650_CT_C	No	11	68263650	C	CT	-0.10796	0.0127542	2.80123e-17	15180	-0.101414	0.0137078	1.46074e-13	13558
head_BMD	rs12049916	No	12	28359985	G	A	-0.0919351	0.0133801	6.61629e-12	15611	-0.100339	0.0140877	1.11263e-12	13922
head_BMD	rs370320187	No	12	28420738	T	G	-0.061353	0.0166749	0.000234609	15279	-0.0787432	0.0171453	4.41459e-06	13650
head_BMD	rs150260458	No	12	28656487	T	A	-0.0927649	0.0140593	4.29822e-11	15529	-0.0976362	0.0147648	3.9105e-11	13857
head_BMD	rs118115924	No	12	49379537	T	G	-0.568059	0.0508242	6.80228e-29	15653	-0.494407	0.0566359	2.84375e-18	13947
head_BMD	rs151024313	No	12	49707209	T	C	-0.324557	0.0521746	5.07921e-10	15564	-0.283735	0.0556697	3.50067e-07	13855
head_BMD	rs10858944	No	12	90419192	A	G	0.0546889	0.0115143	2.05595e-06	15604	0.0759999	0.0122049	4.89081e-10	13909
head_BMD	rs3118904	No	13	51100097	A	G	-0.0554656	0.0119582	3.54199e-06	15417	-0.0537542	0.0126706	2.22558e-05	13712
head_BMD	rs12719801	No	16	381141	T	C	-0.0684382	0.0118747	8.40065e-09	15523	-0.0439023	0.0124698	0.000431815	13813
head_BMD	rs150813829	No	16	87194196	T	G	-0.139212	0.0268804	2.25937e-07	15635	-0.134222	0.0282058	1.96845e-06	13918
head_BMD	rs11650468	No	17	837381	C	T	0.0643389	0.0116831	3.70903e-08	15134	0.0498007	0.0123889	5.85698e-05	13468
head_BMD	rs79049182	No	17	47928342	T	A	0.084403	0.0275778	0.00221314	15530	0.177148	0.0287614	7.51184e-10	13856
head_BMD	rs929515	No	17	63307733	A	G	-0.0707648	0.0181445	9.65706e-05	15505	-0.091201	0.0196049	3.31867e-06	13817
head_BMD	rs12602679	No	17	68064408	T	C	0.0608083	0.0119227	3.43255e-07	15525	0.0578854	0.0125772	4.21387e-06	13832
head_BMD	rs13043446	No	20	6464877	T	C	0.0490411	0.0141307	0.000520839	15276	0.0687641	0.0149861	4.50411e-06	13581
head_BMD	rs3790160	No	20	10639988	C	T	-0.0525575	0.0112667	3.11399e-06	15601	-0.0549173	0.0120069	4.83037e-06	13906
Leg_BMD	rs6426749	No	1	22711473	C	G	0.0639771	0.0147299	1.41204e-05	15653	0.126911	0.0153855	1.74265e-16	13947
Leg_BMD	rs2566752	No	1	68656697	C	T	0.0678276	0.0117277	7.45603e-09	15402	0.0557601	0.0123977	6.92773e-06	13733
Leg_BMD	rs1891562	No	1	220082579	C	A	-0.0622022	0.0119139	1.80286e-07	15490	-0.0489762	0.0126516	0.000108819	13798
Leg_BMD	rs55983207	No	2	119529829	C	T	0.0791148	0.0345391	0.0220007	15231	0.196206	0.0346616	1.53888e-08	13540
Leg_BMD	rs140902470	No	2	119618378	G	T	0.236985	0.047405	5.82039e-07	15587	0.185572	0.0486282	0.000136142	13894
Leg_BMD	rs777359	No	2	166555888	T	C	-0.0734367	0.0113369	9.59653e-11	15550	-0.0499337	0.0120118	3.24318e-05	13865
Leg_BMD	rs10931982	No	2	202832130	T	C	-0.0653021	0.0135031	1.33682e-06	15653	-0.0612141	0.0144035	2.15217e-05	13947
Leg_BMD	rs4505759	No	4	1003022	T	C	0.0737486	0.0122464	1.761e-09	15442	0.0714081	0.0129826	3.85885e-08	13767
Leg_BMD	4:88838649_TA_T	No	4	88838649	TA	T	0.044409	0.011616	0.000132315	15366	0.0516942	0.0123116	2.70024e-05	13684
Leg_BMD	rs200322786	No	5	88393942	A	AT	-0.0745563	0.0113378	4.98874e-11	15583	-0.0660574	0.0120621	4.41484e-08	13886
Leg_BMD	rs6867855	No	5	122887148	G	T	-0.0584254	0.0133641	1.24017e-05	15653	-0.0625981	0.0142289	1.09375e-05	13947
Leg_BMD	6:126953006_GGTGT_G	No	6	126953006	G	GGTGT	-0.0517667	0.0130288	7.12226e-05	15466	-0.0651322	0.0137187	2.0781e-06	13796
Leg_BMD	rs7741021	No	6	127468274	C	A	0.0494834	0.0113066	1.21388e-05	15529	0.0500581	0.0120735	3.40206e-05	13832
Leg_BMD	rs75067782	No	6	151900930	A	G	0.109304	0.0210557	2.11614e-07	15653	0.0716501	0.0221923	0.00124685	13947
Leg_BMD	rs3020332	No	6	152008924	T	C	0.0667669	0.0112897	3.41005e-09	15566	0.0804367	0.012187	4.25485e-11	13866
Leg_BMD	rs6978070	No	7	38152923	A	G	0.0384097	0.0121887	0.00162886	15193	0.0658612	0.0129022	3.35932e-07	13567
Leg_BMD	rs10661423	No	7	96127689	C	CTG	-0.0993924	0.0120427	1.66363e-16	15474	-0.066124	0.0128034	2.44381e-07	13761
Leg_BMD	rs11768481	No	7	96629103	A	C	-0.0492508	0.0120015	4.08662e-05	15408	-0.0523333	0.0127889	4.29967e-05	13720
Leg_BMD	rs45446698	No	7	99332948	G	T	-0.0360268	0.0282522	0.202262	15653	-0.188617	0.0289975	8.05615e-11	13947
Leg_BMD	rs79189641	No	7	120710475	T	C	0.103055	0.0235236	1.18941e-05	15602	0.100801	0.0253275	6.92963e-05	13911
Leg_BMD	rs3779381	No	7	120966790	G	A	0.178885	0.0128528	8.9886e-44	15615	0.18328	0.013655	8.03625e-41	13925
Leg_BMD	rs73212812	No	8	22532279	A	G	0.1461	0.0328365	8.67368e-06	15653	0.117922	0.0349794	0.000750448	13947
Leg_BMD	rs1982763	No	8	119947828	T	C	0.0671106	0.0114306	4.41702e-09	15432	0.0921942	0.0121011	2.72996e-14	13738
Leg_BMD	rs7037020	No	9	133444644	T	C	-0.0523765	0.0119969	1.27462e-05	15558	-0.0542275	0.0127525	2.12986e-05	13875
Leg_BMD	rs375131378	No	11	15700184	G	GAATAGA	0.060477	0.014844	4.64094e-05	15634	0.0925652	0.0158845	5.75409e-09	13926
Leg_BMD	rs11023871	No	11	16231935	C	A	0.0614059	0.0128946	1.93281e-06	15419	0.0776728	0.0138184	1.93575e-08	13738
Leg_BMD	rs146341994	No	11	16620432	AT	A	0.0697584	0.0125879	3.0443e-08	15466	0.0633414	0.0132909	1.90068e-06	13799
Leg_BMD	rs876701	No	11	46370767	G	A	0.0623101	0.0150401	3.44713e-05	15653	0.0593891	0.0158989	0.000188155	13947
Leg_BMD	rs10769239	No	11	47130540	G	C	0.0488577	0.0121335	5.68414e-05	15580	0.0541599	0.0127437	2.15211e-05	13887
Leg_BMD	rs4988321	No	11	68174189	A	G	-0.0995988	0.0257949	0.000113293	15653	-0.139593	0.027283	3.15449e-07	13947
Leg_BMD	rs505429	No	11	86886650	G	A	-0.104621	0.0121232	6.72983e-18	15631	-0.0941093	0.0129619	4.06271e-13	13929
Leg_BMD	rs10893877	No	11	128353171	C	T	0.0580828	0.0115502	4.99395e-07	15254	0.0424194	0.0122619	0.000542977	13550
Leg_BMD	rs118115924	No	12	49379537	T	G	-0.220956	0.0509983	1.48263e-05	15653	-0.211679	0.0567555	0.00019249	13947
Leg_BMD	rs138648748	No	12	53727511	G	GCTTCCCTCTCTGAACCCCACGTT	0.045944	0.0121931	0.000165155	15612	0.0563128	0.013011	1.5145e-05	13911
Leg_BMD	rs9533090	No	13	42951449	T	C	-0.113906	0.0112567	5.39481e-24	15653	-0.077	0.0119869	1.37318e-10	13947
Leg_BMD	rs78667121	No	13	43200103	A	G	0.168637	0.0327521	2.65213e-07	15653	0.180086	0.0347079	2.14818e-07	13947
Leg_BMD	rs2414098	No	15	51537806	T	C	-0.0538031	0.0117392	4.61503e-06	15273	-0.0397557	0.0124234	0.00137707	13597
Leg_BMD	rs71390846	No	16	86714715	C	G	-0.0620583	0.0145876	2.11063e-05	15421	-0.0675791	0.0155128	1.33218e-05	13751
Leg_BMD	17:2026417_GA_G	No	17	2026417	GA	G	-0.0473228	0.0122105	0.000106808	15440	-0.0628909	0.013007	1.34482e-06	13781
Leg_BMD	rs146808712	No	17	7785257	ACAGG	A	-0.0876186	0.0193061	5.71096e-06	15533	-0.0706387	0.0207427	0.000662353	13835
Leg_BMD	rs34814687	No	17	41862277	A	G	0.0594333	0.0218706	0.00658519	15524	0.126913	0.0223626	1.41258e-08	13833
Leg_BMD	rs884205	No	18	60054857	A	C	-0.055769	0.0131124	2.12049e-05	15338	-0.0645607	0.0139231	3.56834e-06	13678
Leg_BMD	rs7277076	No	21	37836973	T	C	0.0401518	0.0116009	0.000539495	15251	0.0579631	0.0122106	2.08633e-06	13599
LS_BMD	rs2092315	No	1	22507684	T	C	-0.0543995	0.0134541	5.2965e-05	14833	-0.0728211	0.0142766	3.43064e-07	13177
LS_BMD	rs6426749	No	1	22711473	C	G	0.0663096	0.0151288	1.17857e-05	14895	0.107775	0.0157932	9.2315e-12	13261
LS_BMD	rs12568456	No	1	68661486	G	T	0.101191	0.0133547	3.73981e-14	14837	0.104408	0.0141148	1.4764e-13	13210
LS_BMD	rs11282751	No	1	220073149	CATGCTA	C	-0.062894	0.0123608	3.66062e-07	14448	-0.0458863	0.0130354	0.000432835	12922
LS_BMD	rs140902470	No	2	119618378	G	T	0.213826	0.0487053	1.14029e-05	14833	0.221416	0.0497972	8.80555e-06	13213
LS_BMD	rs777356	No	2	166555552	T	C	-0.0836756	0.0116047	5.84476e-13	14825	-0.0581942	0.0123011	2.25932e-06	13193
LS_BMD	rs34164564	No	3	41075617	CT	C	0.04996	0.0117124	2.00666e-05	14518	0.0591761	0.0123797	1.77138e-06	12898
LS_BMD	rs3061142	No	4	88836769	T	TACAG	0.0753456	0.0131021	9.06813e-09	14577	0.0877894	0.0137917	2.01398e-10	12963
LS_BMD	5:52281823_CA_C	No	5	52281823	CA	C	0.062629	0.0122117	2.95647e-07	14598	0.0328604	0.0130313	0.0116921	12995
LS_BMD	rs12514597	No	5	72167095	A	C	-0.0618653	0.0151415	4.41597e-05	14449	-0.0593089	0.0159802	0.000206986	12867
LS_BMD	rs539997369	No	6	25725223	G	GT	-0.0560583	0.0119299	2.63884e-06	14405	-0.0465714	0.012598	0.000219313	12782
LS_BMD	rs3752420	No	6	26027135	A	G	-0.0445248	0.0118185	0.0001656	14895	-0.0553725	0.0124195	8.32083e-06	13261
LS_BMD	6:45080841_GT_G	No	6	45080841	GT	G	-0.0456973	0.0119813	0.000137287	14355	-0.0568297	0.0125875	6.39459e-06	12809
LS_BMD	rs6905582	No	6	152000454	A	G	-0.108736	0.0158134	6.39828e-12	14577	-0.100196	0.0165121	1.3309e-09	12990
LS_BMD	rs3020333	No	6	152010254	G	A	0.0743758	0.0115412	1.19684e-10	14829	0.0826192	0.0124903	3.86719e-11	13201
LS_BMD	rs59771742	No	7	37962268	G	A	0.0746315	0.0118645	3.25735e-10	14699	0.0498048	0.0124937	6.74479e-05	13067
LS_BMD	rs5883629	No	7	38099909	C	CT	-0.0557838	0.0123292	6.10011e-06	14816	-0.0845336	0.0128341	4.66848e-11	13215
LS_BMD	rs6465511	No	7	96134115	C	G	-0.0889481	0.0123028	5.06824e-13	14888	-0.060142	0.013038	4.00977e-06	13260
LS_BMD	rs3779381	No	7	120966790	G	A	0.0615572	0.0132345	3.32745e-06	14859	0.0879816	0.014104	4.56518e-10	13241
LS_BMD	rs1485307	No	8	120007395	T	C	0.0615761	0.0115989	1.11949e-07	14883	0.0953806	0.0122728	8.314e-15	13254
LS_BMD	rs73654566	No	9	98309181	C	G	-0.073736	0.0185376	6.99277e-05	14874	-0.0797283	0.0199276	6.34453e-05	13242
LS_BMD	rs7927191	No	11	16252982	C	T	0.0632144	0.0132141	1.73623e-06	14692	0.0602896	0.0141393	2.02236e-05	13109
LS_BMD	rs146341994	No	11	16620432	AT	A	0.0622668	0.0128817	1.35357e-06	14717	0.0496896	0.0136058	0.000261123	13119
LS_BMD	rs10835165	No	11	27355799	G	A	-0.0469461	0.0135516	0.000533247	14781	-0.065052	0.0142944	5.39058e-06	13133
LS_BMD	rs4988321	No	11	68174189	A	G	-0.133056	0.0264302	4.85336e-07	14895	-0.206812	0.027849	1.18586e-13	13261
LS_BMD	11:68263650_CT_C	No	11	68263650	C	CT	-0.0726151	0.0131136	3.12406e-08	14438	-0.0957507	0.0140508	9.87342e-12	12893
LS_BMD	rs5794803	No	11	112397264	C	CT	0.0387576	0.0121969	0.00148791	14285	0.069115	0.0127634	6.23676e-08	12695
LS_BMD	rs10790255	No	11	118515579	G	T	-0.0622582	0.0135421	4.31345e-06	14857	-0.050865	0.0142398	0.000355485	13239
LS_BMD	rs118115924	No	12	49379537	T	G	-0.240529	0.0520586	3.86294e-06	14895	-0.269228	0.057738	3.14781e-06	13261
LS_BMD	rs138648748	No	12	53727511	G	GCTTCCCTCTCTGAACCCCACGTT	0.0508848	0.0124977	4.69483e-05	14856	0.0585043	0.0133281	1.14468e-05	13226
LS_BMD	rs765634	No	12	54432997	G	A	-0.0530672	0.0122568	1.50378e-05	14392	-0.0768579	0.012993	3.39709e-09	12798
LS_BMD	rs117659936	No	13	42696870	T	G	0.209495	0.0464837	6.63007e-06	14895	0.287186	0.0484904	3.24858e-09	13261
LS_BMD	rs9533090	No	13	42951449	T	C	-0.155437	0.0114956	2.05134e-41	14895	-0.122612	0.0122501	1.68445e-23	13261
LS_BMD	rs78667121	No	13	43200103	A	G	0.232516	0.0334645	3.85488e-12	14895	0.250885	0.0356	1.91395e-12	13261
LS_BMD	rs2414098	No	15	51537806	T	C	-0.0882356	0.0120395	2.44427e-13	14525	-0.0168706	0.0127584	0.186087	12927
LS_BMD	rs71390846	No	16	86714715	C	G	-0.061616	0.0149297	3.6944e-05	14679	-0.0741087	0.0158975	3.16768e-06	13072
LS_BMD	rs2741856	No	17	41826839	C	G	0.0650087	0.0215017	0.00250355	14895	0.120967	0.0220499	4.18587e-08	13261
LS_BMD	rs884205	No	18	60054857	A	C	-0.0640968	0.0134376	1.86044e-06	14597	-0.0595093	0.0142635	3.03726e-05	13007
LS_BMD	rs2235811	No	20	10644158	G	A	-0.0534767	0.0116884	4.79705e-06	14499	-0.0515345	0.0123953	3.23695e-05	12940
LS_BMD	rs34778574	No	20	11150594	C	T	-0.136573	0.0298871	4.92465e-06	14895	-0.131783	0.0321604	4.19779e-05	13261
Pelvis_BMD	rs6426749	No	1	22711473	C	G	0.0720692	0.0147235	9.93715e-07	15653	0.138599	0.0153745	2.22393e-19	13947
Pelvis_BMD	rs2566752	No	1	68656697	C	T	0.0948332	0.0117107	6.00246e-16	15402	0.107185	0.0123684	4.96809e-18	13733
Pelvis_BMD	rs6679677	No	1	114303808	A	C	0.0774544	0.0186906	3.43062e-05	15653	0.082403	0.0198729	3.39595e-05	13947
Pelvis_BMD	rs1891562	No	1	220082579	C	A	-0.0620886	0.0119113	1.88635e-07	15490	-0.0443988	0.0126611	0.000455103	13798
Pelvis_BMD	rs140902470	No	2	119618378	G	T	0.312536	0.0473632	4.28101e-11	15587	0.264604	0.0486029	5.29201e-08	13894
Pelvis_BMD	rs777360	No	2	166555944	A	T	-0.0784006	0.0113319	4.7399e-12	15549	-0.0554437	0.0120003	3.86802e-06	13864
Pelvis_BMD	rs398638	No	3	41075115	A	G	0.0507973	0.0114033	8.46453e-06	15285	0.0531686	0.0120277	9.92216e-06	13629
Pelvis_BMD	rs56079856	No	4	994011	T	G	-0.0892635	0.0158509	1.81797e-08	15497	-0.0570155	0.016822	0.000702557	13808
Pelvis_BMD	rs11934731	No	4	88831249	G	A	0.0738805	0.0122709	1.77514e-09	15488	0.0881485	0.012856	7.35098e-12	13799
Pelvis_BMD	rs12514597	No	5	72167095	A	C	-0.051881	0.0147366	0.000431927	15192	-0.0657807	0.0156041	2.50735e-05	13535
Pelvis_BMD	rs6594682	No	5	112444220	T	C	0.0459553	0.0115222	6.68248e-05	15434	0.0463236	0.0121533	0.000138669	13747
Pelvis_BMD	rs9466056	No	6	21384613	A	G	-0.0546234	0.0115312	2.188e-06	15653	-0.036609	0.0123662	0.00307738	13947
Pelvis_BMD	rs9358891	No	6	25903014	T	C	-0.0551732	0.0115227	1.69799e-06	15653	-0.0431444	0.0122195	0.000415641	13947
Pelvis_BMD	rs13217620	No	6	27653120	T	C	0.067304	0.0179195	0.000173349	15464	0.0862371	0.019402	8.86758e-06	13770
Pelvis_BMD	rs67340775	No	6	28304384	C	A	0.0637962	0.017348	0.000236371	15653	0.0835519	0.0187197	8.13307e-06	13947
Pelvis_BMD	rs9257133	No	6	28723421	T	C	0.0703544	0.0173618	5.09716e-05	15613	0.0744416	0.0186915	6.85003e-05	13935
Pelvis_BMD	rs3117439	No	6	29266483	A	G	0.0731203	0.0170368	1.7822e-05	15653	0.0659989	0.0182382	0.000297107	13947
Pelvis_BMD	6:126953006_GGTGT_G	No	6	126953006	G	GGTGT	-0.0326454	0.013018	0.0121617	15466	-0.0731279	0.0137195	9.96437e-08	13796
Pelvis_BMD	rs9479083	No	6	151932592	A	C	-0.090573	0.0123924	2.82893e-13	15355	-0.0445554	0.0132167	0.000750656	13659
Pelvis_BMD	rs3020332	No	6	152008924	T	C	0.0601692	0.0112886	9.95251e-08	15566	0.0797287	0.0121852	6.23885e-11	13866
Pelvis_BMD	rs1464712	No	7	38125584	A	G	-0.0358494	0.011995	0.00280606	15643	-0.0814449	0.0125307	8.32588e-11	13938
Pelvis_BMD	rs10661423	No	7	96127689	C	CTG	-0.0926032	0.0120415	1.55518e-14	15474	-0.0568611	0.0127888	8.80992e-06	13761
Pelvis_BMD	rs3779381	No	7	120966790	G	A	0.0476917	0.0129247	0.000225047	15615	0.0714172	0.0137291	2.00072e-07	13925
Pelvis_BMD	rs1485307	No	8	120007395	T	C	0.079603	0.0113157	2.0788e-12	15641	0.106304	0.01196	6.95908e-19	13940
Pelvis_BMD	rs375131378	No	11	15700184	G	GAATAGA	0.0642217	0.0148409	1.51849e-05	15634	0.082747	0.0158796	1.90612e-07	13926
Pelvis_BMD	rs4757373	No	11	15891653	T	C	0.0661842	0.0125288	1.29084e-07	15642	0.0772512	0.0133852	8.02953e-09	13941
Pelvis_BMD	rs7938055	No	11	16253187	T	C	0.0761064	0.0129012	3.73022e-09	15430	0.0777738	0.0137842	1.71168e-08	13780
Pelvis_BMD	rs146341994	No	11	16620432	AT	A	0.0823825	0.0125778	5.94242e-11	15466	0.0799817	0.0132837	1.77716e-09	13799
Pelvis_BMD	rs4988321	No	11	68174189	A	G	-0.122709	0.0257816	1.95749e-06	15653	-0.231285	0.0272317	2.21135e-17	13947
Pelvis_BMD	rs505429	No	11	86886650	G	A	-0.0543144	0.012139	7.71806e-06	15631	-0.0496037	0.0129745	0.000132327	13929
Pelvis_BMD	rs7125263	No	11	112435379	T	C	0.0413186	0.0117769	0.000452033	15158	0.0626555	0.012277	3.37982e-07	13479
Pelvis_BMD	rs118115924	No	12	49379537	T	G	-0.239347	0.0509793	2.68897e-06	15653	-0.27772	0.0567213	9.87884e-07	13947
Pelvis_BMD	rs138648748	No	12	53727511	G	GCTTCCCTCTCTGAACCCCACGTT	0.0375483	0.0121895	0.00207102	15612	0.0613377	0.0130067	2.43044e-06	13911
Pelvis_BMD	rs9533090	No	13	42951449	T	C	-0.104048	0.0112598	2.75887e-20	15653	-0.09302	0.0119758	8.57305e-15	13947
Pelvis_BMD	rs9533159	No	13	43154959	G	T	0.0543325	0.0114159	1.9594e-06	15653	0.0370672	0.0120173	0.00204299	13947
Pelvis_BMD	rs78667121	No	13	43200103	A	G	0.208249	0.0327288	2.035e-10	15653	0.158136	0.0347071	5.25028e-06	13947
Pelvis_BMD	rs1286083	No	14	91442779	C	T	0.097323	0.0150484	1.02712e-10	15607	0.0745464	0.0158502	2.58615e-06	13906
Pelvis_BMD	rs8046561	No	16	1526251	C	G	-0.0474317	0.0113307	2.85308e-05	15557	-0.0599656	0.0120142	6.07218e-07	13858
Pelvis_BMD	rs71390846	No	16	86714715	C	G	-0.0596228	0.0145924	4.41347e-05	15421	-0.075768	0.0155223	1.06598e-06	13751
Pelvis_BMD	rs11868381	No	17	7957207	C	T	-0.11527	0.0253556	5.50498e-06	15646	-0.102137	0.0274442	0.000198726	13938
Pelvis_BMD	rs4792908	No	17	41789246	T	C	0.0503304	0.0117069	1.72481e-05	15292	0.0768136	0.0123397	4.96032e-10	13606
Pelvis_BMD	rs228757	No	17	42164885	G	C	0.0480426	0.0130303	0.000227702	15561	0.0657571	0.013536	1.19904e-06	13883
Pelvis_BMD	rs884205	No	18	60054857	A	C	-0.0736359	0.0131075	1.96726e-08	15338	-0.0638123	0.0139402	4.74564e-06	13678
Pelvis_BMD	rs6077089	No	20	6893194	G	A	0.0391579	0.0114342	0.000617242	15558	0.0574557	0.0119521	1.54696e-06	13874
Pelvis_BMD	rs3790159	No	20	10639923	G	A	-0.0476295	0.0112657	2.37312e-05	15603	-0.0445262	0.012006	0.000209158	13906
Pelvis_BMD	rs34778574	No	20	11150594	C	T	-0.108326	0.0289431	0.000182686	15653	-0.135167	0.0314379	1.72358e-05	13947
Pelvis_BMD	rs7283593	No	21	36972392	G	A	-0.0473161	0.0113504	3.08035e-05	15401	-0.0484047	0.0120548	5.96589e-05	13717
Pelvis_BMD	rs760155	No	21	40362692	G	C	0.0618307	0.0145874	2.26191e-05	15382	0.0714737	0.0155201	4.1571e-06	13732
Rib_BMD	rs6426749	No	1	22711473	C	G	0.0590148	0.014732	6.20678e-05	15653	0.0822818	0.0154088	9.4449e-08	13947
Rib_BMD	rs2566752	No	1	68656697	C	T	0.0569315	0.0117538	1.28711e-06	15402	0.0663012	0.0123932	8.94626e-08	13733
Rib_BMD	rs777359	No	2	166555888	T	C	-0.0477217	0.0113427	2.59937e-05	15550	-0.0556348	0.0119957	3.55199e-06	13865
Rib_BMD	rs3061142	No	4	88836769	T	TACAG	0.0536561	0.0127856	2.72463e-05	15320	0.0525071	0.0134884	9.95846e-05	13635
Rib_BMD	rs6594682	No	5	112444220	T	C	0.0483379	0.0115315	2.78268e-05	15434	0.0515106	0.0121421	2.22677e-05	13747
Rib_BMD	rs9479083	No	6	151932592	A	C	-0.0878963	0.0123712	1.25677e-12	15355	-0.0561697	0.013238	2.21934e-05	13659
Rib_BMD	rs3020332	No	6	152008924	T	C	0.0822191	0.0112876	3.39544e-13	15566	0.0819513	0.0121821	1.79758e-11	13866
Rib_BMD	rs752993538	No	7	96135291	TTGTCAA	T	-0.109702	0.0120186	7.84086e-20	15521	-0.0514536	0.0127687	5.61512e-05	13832
Rib_BMD	rs148982377	No	7	99075038	C	T	-0.0927344	0.0289883	0.00138166	15593	-0.139756	0.0301854	3.69105e-06	13898
Rib_BMD	rs45446698	No	7	99332948	G	T	-0.0907171	0.0282459	0.00132222	15653	-0.156124	0.0290144	7.53011e-08	13947
Rib_BMD	rs549829667	No	7	120772016	GT	G	-0.0646392	0.0117404	3.73588e-08	15361	-0.0598102	0.0120566	7.1056e-07	13693
Rib_BMD	rs3779381	No	7	120966790	G	A	0.122623	0.0128955	2.20018e-21	15615	0.154619	0.0136875	1.83843e-29	13925
Rib_BMD	rs1564860	No	8	119975670	T	C	-0.0708418	0.0123824	1.07755e-08	15485	-0.092111	0.0130066	1.49099e-12	13793
Rib_BMD	rs4757373	No	11	15891653	T	C	0.0638175	0.012536	3.60786e-07	15642	0.0425156	0.013406	0.00152046	13941
Rib_BMD	rs10741694	No	11	16286183	T	C	0.0655917	0.0117013	2.11176e-08	15495	0.075874	0.0122606	6.24861e-10	13811
Rib_BMD	rs146341994	No	11	16620432	AT	A	0.053282	0.0125947	2.34494e-05	15466	0.0661245	0.0132886	6.56775e-07	13799
Rib_BMD	rs7105218	No	11	68222461	A	C	-0.0413213	0.0153127	0.00697295	15549	-0.0921147	0.0162023	1.33228e-08	13848
Rib_BMD	rs505429	No	11	86886650	G	A	-0.0602731	0.0121439	7.00608e-07	15631	-0.0371584	0.0129853	0.0042217	13929
Rib_BMD	rs118115924	No	12	49379537	T	G	-0.22778	0.0509991	8.01196e-06	15653	-0.265056	0.0567455	3.02589e-06	13947
Rib_BMD	rs138648748	No	12	53727511	G	GCTTCCCTCTCTGAACCCCACGTT	0.0452782	0.0121919	0.000204874	15612	0.0545367	0.0130207	2.82575e-05	13911
Rib_BMD	rs9533090	No	13	42951449	T	C	-0.115491	0.0112563	1.27459e-24	15653	-0.0864322	0.0119835	5.77307e-13	13947
Rib_BMD	rs78667121	No	13	43200103	A	G	0.202503	0.0327416	6.36966e-10	15653	0.177006	0.0347127	3.45598e-07	13947
Spine_BMD	rs11385342	No	1	22483649	TG	T	-0.0407102	0.0132278	0.00209027	15303	-0.0746914	0.0140074	9.85272e-08	13632
Spine_BMD	rs6426749	No	1	22711473	C	G	0.0726329	0.0147239	8.1806e-07	15653	0.0981768	0.0154006	1.88891e-10	13947
Spine_BMD	rs12568456	No	1	68661486	G	T	0.105769	0.0130241	4.96589e-16	15592	0.0924365	0.0137963	2.16329e-11	13893
Spine_BMD	rs1891562	No	1	220082579	C	A	-0.0545009	0.0119163	4.8301e-06	15490	-0.0416948	0.0126591	0.000991412	13798
Spine_BMD	rs140902470	No	2	119618378	G	T	0.245169	0.0473562	2.28131e-07	15587	0.237418	0.0486096	1.05016e-06	13894
Spine_BMD	rs777355	No	2	166554037	A	G	-0.0814493	0.0113124	6.29586e-13	15609	-0.0634195	0.0119851	1.23136e-07	13903
Spine_BMD	rs6788984	No	3	41107173	G	A	-0.0689207	0.0161466	1.98027e-05	15450	-0.0636318	0.0174842	0.000274276	13749
Spine_BMD	rs76048788	No	4	999470	T	C	-0.0820519	0.0161432	3.76353e-07	15497	-0.0469344	0.0171294	0.00615191	13810
Spine_BMD	rs11934731	No	4	88831249	G	A	0.0707985	0.0122751	8.19201e-09	15488	0.0726702	0.0128709	1.67401e-08	13799
Spine_BMD	rs3776576	No	5	36649627	A	C	0.0720592	0.0160873	7.54367e-06	15429	0.0641566	0.0169331	0.000152012	13721
Spine_BMD	rs6861460	No	5	52254346	A	G	0.0555721	0.0119127	3.11279e-06	15497	0.0421519	0.0126993	0.000905034	13817
Spine_BMD	rs12514597	No	5	72167095	A	C	-0.063858	0.0147774	1.56086e-05	15192	-0.0542029	0.015614	0.000519298	13535
Spine_BMD	rs6905582	No	6	152000454	A	G	-0.102398	0.0154197	3.22587e-11	15320	-0.0964531	0.016158	2.44069e-09	13658
Spine_BMD	rs3020332	No	6	152008924	T	C	0.0771674	0.0112839	8.28842e-12	15566	0.0941922	0.0121861	1.15404e-14	13866
Spine_BMD	rs59771742	No	7	37962268	G	A	0.0636179	0.0115793	3.98901e-08	15450	0.0342573	0.0122031	0.00500337	13742
Spine_BMD	rs5883629	No	7	38099909	C	CT	-0.0437291	0.0120041	0.000270513	15572	-0.0816737	0.0125297	7.3521e-11	13897
Spine_BMD	rs10661423	No	7	96127689	C	CTG	-0.0871577	0.0120607	5.1845e-13	15474	-0.0563964	0.0127888	1.04232e-05	13761
Spine_BMD	rs3779381	No	7	120966790	G	A	0.0737025	0.0129145	1.17112e-08	15615	0.0990347	0.0137199	5.53647e-13	13925
Spine_BMD	rs1485307	No	8	120007395	T	C	0.06175	0.0113227	5.00965e-08	15641	0.0851672	0.0119738	1.19279e-12	13940
Spine_BMD	rs16932777	No	11	16252183	G	C	0.0512629	0.0129144	7.23655e-05	15439	0.0682151	0.0137969	7.73413e-07	13787
Spine_BMD	rs146341994	No	11	16620432	AT	A	0.0641134	0.0125669	3.40468e-07	15466	0.058248	0.0132869	1.17462e-05	13799
Spine_BMD	rs61882674	No	11	46352266	G	C	0.0715378	0.0152446	2.71991e-06	15501	0.0623122	0.0161922	0.000119489	13797
Spine_BMD	rs35327580	No	11	46605817	G	A	0.0707325	0.0147945	1.76068e-06	15220	0.0547645	0.0157578	0.000511696	13597
Spine_BMD	rs4988321	No	11	68174189	A	G	-0.144677	0.0257752	2.02187e-08	15653	-0.188445	0.0272622	4.97501e-12	13947
Spine_BMD	rs505429	No	11	86886650	G	A	-0.0573229	0.0121404	2.35976e-06	15631	-0.0590767	0.012974	5.3215e-06	13929
Spine_BMD	rs7125263	No	11	112435379	T	C	0.0357464	0.011787	0.00242788	15158	0.0605884	0.0122775	8.11432e-07	13479
Spine_BMD	rs118115924	No	12	49379537	T	G	-0.26702	0.0509723	1.63953e-07	15653	-0.295265	0.0567291	1.96945e-07	13947
Spine_BMD	rs138648748	No	12	53727511	G	GCTTCCCTCTCTGAACCCCACGTT	0.0441154	0.0121862	0.000295393	15612	0.0606146	0.0130128	3.22131e-06	13911
Spine_BMD	rs7308105	No	12	54424123	C	T	-0.0435226	0.0118049	0.000227835	15482	-0.0511999	0.0125469	4.51602e-05	13784
Spine_BMD	rs117659936	No	13	42696870	T	G	0.2201	0.0454376	1.28467e-06	15653	0.236958	0.0475023	6.16355e-07	13947
Spine_BMD	rs9533090	No	13	42951449	T	C	-0.150577	0.0112265	8.56718e-41	15653	-0.116534	0.011964	2.38914e-22	13947
Spine_BMD	rs78667121	No	13	43200103	A	G	0.246013	0.0327131	5.7601e-14	15653	0.223214	0.0346901	1.27928e-10	13947
Spine_BMD	rs2414098	No	15	51537806	T	C	-0.0816603	0.0117268	3.45255e-12	15273	-0.0171774	0.0124475	0.167612	13597
Spine_BMD	rs2741856	No	17	41826839	C	G	0.0694786	0.0209391	0.000908288	15653	0.11484	0.021499	9.35476e-08	13947
Spine_BMD	rs884205	No	18	60054857	A	C	-0.0589828	0.0131226	7.01617e-06	15338	-0.0556605	0.0139502	6.64309e-05	13678
Spine_BMD	rs3790159	No	20	10639923	G	A	-0.0467597	0.0112674	3.34255e-05	15603	-0.0466042	0.0120074	0.00010439	13906
Spine_BMD	rs34778574	No	20	11150594	C	T	-0.136148	0.0289366	2.55964e-06	15653	-0.121585	0.0314497	0.000111136	13947
Total_BMD	rs829369	No	1	21927807	C	T	0.0379278	0.011631	0.00111299	15001	0.0604732	0.0123556	9.97695e-07	13362
Total_BMD	rs11385342	No	1	22483649	TG	T	-0.0632983	0.0132038	1.65082e-06	15303	-0.106016	0.0139928	3.77983e-14	13632
Total_BMD	rs6426749	No	1	22711473	C	G	0.0781738	0.0147247	1.11724e-07	15653	0.134286	0.0153783	2.78015e-18	13947
Total_BMD	rs2566752	No	1	68656697	C	T	0.0880094	0.0117232	6.36564e-14	15402	0.0791358	0.0123837	1.70883e-10	13733
Total_BMD	rs6679677	No	1	114303808	A	C	0.0600617	0.0186987	0.00132047	15653	0.0936174	0.0198708	2.4851e-06	13947
Total_BMD	rs1891562	No	1	220082579	C	A	-0.0754804	0.0119114	2.41071e-10	15490	-0.0482118	0.0126528	0.000139372	13798
Total_BMD	rs13035039	No	2	42204887	T	G	-0.0757305	0.014065	7.37699e-08	15627	-0.044557	0.0149437	0.00287187	13929
Total_BMD	rs140902470	No	2	119618378	G	T	0.277858	0.0473788	4.59306e-09	15587	0.216185	0.048623	8.80989e-06	13894
Total_BMD	rs777359	No	2	166555888	T	C	-0.0857455	0.0113279	3.95971e-14	15550	-0.0619623	0.0120049	2.48478e-07	13865
Total_BMD	rs10931982	No	2	202832130	T	C	-0.0561194	0.013505	3.26381e-05	15653	-0.0577461	0.0144021	6.11475e-05	13947
Total_BMD	rs34164564	No	3	41075617	CT	C	0.0597027	0.0114467	1.85499e-07	15254	0.0519905	0.0120676	1.65685e-05	13567
Total_BMD	rs56079856	No	4	994011	T	G	-0.115231	0.015856	3.8424e-13	15497	-0.0824298	0.0168225	9.69347e-07	13808
Total_BMD	rs7683960	No	4	88834454	A	G	0.0746632	0.0127209	4.46579e-09	15404	0.0861474	0.0133831	1.25874e-10	13717
Total_BMD	rs12514597	No	5	72167095	A	C	-0.0615718	0.0147204	2.89604e-05	15192	-0.0629296	0.0156093	5.57158e-05	13535
Total_BMD	rs200322786	No	5	88393942	A	AT	-0.056662	0.0113418	5.92058e-07	15583	-0.0576979	0.0120641	1.74808e-06	13886
Total_BMD	rs6595439	No	5	122692786	C	G	-0.0554426	0.0130122	2.04869e-05	15624	-0.0559831	0.0139247	5.83981e-05	13911
Total_BMD	rs17150506	No	5	122943848	A	G	-0.0621148	0.0134784	4.08856e-06	15539	-0.0814242	0.0143447	1.40448e-08	13846
Total_BMD	6:126953006_GGTGT_G	No	6	126953006	G	GGTGT	-0.0484684	0.0130213	0.000198165	15466	-0.0750049	0.0137132	4.59104e-08	13796
Total_BMD	rs1963689	No	6	127425630	C	T	0.045268	0.0131564	0.000581605	15580	0.0650116	0.0140809	3.928e-06	13865
Total_BMD	rs4870030	No	6	151849842	G	A	-0.0705663	0.012675	2.629e-08	15578	-0.0625067	0.0135014	3.69601e-06	13888
Total_BMD	rs7740042	No	6	151971720	A	T	-0.0998811	0.0138463	5.70575e-13	15328	-0.0722599	0.0148325	1.1188e-06	13620
Total_BMD	rs3020332	No	6	152008924	T	C	0.0788518	0.0112877	2.94993e-12	15566	0.0800576	0.012181	5.13072e-11	13866
Total_BMD	rs6973667	No	7	38152863	G	A	0.0403621	0.0121875	0.000929243	15201	0.0664748	0.0128822	2.50185e-07	13577
Total_BMD	rs752993538	No	7	96135291	TTGTCAA	T	-0.111572	0.012014	1.79593e-20	15521	-0.0678297	0.0127606	1.0799e-07	13832
Total_BMD	rs113544665	No	7	96412349	CAG	C	0.0405279	0.0117929	0.000590565	15255	0.0680987	0.0125281	5.55366e-08	13566
Total_BMD	rs45446698	No	7	99332948	G	T	-0.0672121	0.0282471	0.0173511	15653	-0.170487	0.0290006	4.22824e-09	13947
Total_BMD	rs41623	No	7	120428799	C	A	0.0468384	0.0128634	0.000272231	15612	0.063008	0.0135896	3.57586e-06	13923
Total_BMD	rs1296405	No	7	120759606	A	G	-0.0586897	0.0116184	4.43428e-07	15580	-0.0385391	0.0122562	0.00166744	13884
Total_BMD	rs3779381	No	7	120966790	G	A	0.161533	0.0128665	5.59611e-36	15615	0.184131	0.0136533	3.42101e-41	13925
Total_BMD	rs7010267	No	8	119946656	A	C	0.081104	0.0114256	1.31669e-12	15425	0.117014	0.0120901	4.37831e-22	13739
Total_BMD	rs375131378	No	11	15700184	G	GAATAGA	0.0680401	0.0148412	4.58517e-06	15634	0.0775648	0.0158833	1.05422e-06	13926
Total_BMD	rs4757373	No	11	15891653	T	C	0.05325	0.0125365	2.17316e-05	15642	0.0633642	0.0133917	2.24959e-06	13941
Total_BMD	rs11023871	No	11	16231935	C	A	0.0763004	0.0128921	3.32024e-09	15419	0.0908198	0.013804	4.9003e-11	13738
Total_BMD	rs146341994	No	11	16620432	AT	A	0.0787931	0.012582	3.89146e-10	15466	0.0784408	0.013278	3.55381e-09	13799
Total_BMD	rs10835165	No	11	27355799	G	A	-0.0565363	0.0132408	1.9676e-05	15531	-0.0739541	0.0139754	1.23014e-07	13810
Total_BMD	rs12288512	No	11	27747671	A	G	0.0512236	0.0140849	0.00027697	15623	0.0668318	0.0146884	5.41091e-06	13923
Total_BMD	rs876701	No	11	46370767	G	A	0.077979	0.0150347	2.16825e-07	15653	0.0610404	0.0158958	0.000123559	13947
Total_BMD	rs12575721	No	11	46823681	C	T	0.090366	0.0182455	7.39195e-07	15653	0.0788068	0.0196777	6.23703e-05	13947
Total_BMD	rs11039086	No	11	47116033	G	C	0.0582901	0.012513	3.2145e-06	15107	0.0575726	0.0131526	1.2108e-05	13486
Total_BMD	rs4988321	No	11	68174189	A	G	-0.146746	0.0257791	1.27488e-08	15653	-0.199251	0.0272518	2.7861e-13	13947
Total_BMD	11:68263650_CT_C	No	11	68263650	C	CT	-0.0763846	0.0127442	2.09821e-09	15180	-0.0900734	0.0137094	5.20797e-11	13558
Total_BMD	rs505429	No	11	86886650	G	A	-0.0865101	0.0121321	1.04245e-12	15631	-0.0686127	0.0129697	1.24007e-07	13929
Total_BMD	rs7952251	No	11	112433438	G	A	0.0408192	0.0115701	0.000419941	15252	0.0527729	0.0121359	1.38085e-05	13561
Total_BMD	rs35125553	No	12	1639249	G	A	0.0467874	0.0125949	0.000204084	15279	0.0574865	0.0131122	1.17284e-05	13632
Total_BMD	rs118115924	No	12	49379537	T	G	-0.380283	0.0509355	8.70469e-14	15653	-0.37067	0.0566873	6.41508e-11	13947
Total_BMD	rs138648748	No	12	53727511	G	GCTTCCCTCTCTGAACCCCACGTT	0.0537057	0.0121887	1.05916e-05	15612	0.0629487	0.0130083	1.31818e-06	13911
Total_BMD	rs9533090	No	13	42951449	T	C	-0.110697	0.0112582	9.48285e-23	15653	-0.0711222	0.0119874	3.04374e-09	13947
Total_BMD	rs78667121	No	13	43200103	A	G	0.198406	0.0327397	1.39153e-09	15653	0.187482	0.0346991	6.65806e-08	13947
Total_BMD	rs9515218	No	13	111109859	A	G	-0.0430302	0.0116533	0.000222797	15585	-0.0537653	0.0122561	1.15864e-05	13898
Total_BMD	rs2414098	No	15	51537806	T	C	-0.0736721	0.0117273	3.43111e-10	15273	-0.0300741	0.012437	0.0156142	13597
Total_BMD	rs117208012	No	16	347063	T	C	-0.150565	0.037031	4.80785e-05	15653	-0.184009	0.0409692	7.13244e-06	13947
Total_BMD	rs71390846	No	16	86714715	C	G	-0.0667689	0.0145968	4.8174e-06	15421	-0.0748438	0.0155157	1.42404e-06	13751
Total_BMD	17:2026417_GA_G	No	17	2026417	GA	G	-0.0402121	0.0122154	0.000997297	15440	-0.0580813	0.0130017	7.98845e-06	13781
Total_BMD	rs11868381	No	17	7957207	C	T	-0.111256	0.0253607	1.15704e-05	15646	-0.0906372	0.0274471	0.00096152	13938
Total_BMD	rs34814687	No	17	41862277	A	G	0.0801735	0.0218595	0.000245595	15524	0.13418	0.0223531	1.98871e-09	13833
Total_BMD	rs884205	No	18	60054857	A	C	-0.068126	0.0131146	2.07706e-07	15338	-0.0642173	0.0139278	4.04906e-06	13678
Total_BMD	rs3790160	No	20	10639988	C	T	-0.050097	0.0112708	8.85577e-06	15601	-0.0556157	0.0120044	3.63765e-06	13906
Total_BMD	rs34778574	No	20	11150594	C	T	-0.124791	0.0289451	1.63299e-05	15653	-0.127637	0.0314424	4.94702e-05	13947
Total_BMD	rs7283593	No	21	36972392	G	A	-0.0490942	0.0113514	1.53523e-05	15401	-0.041895	0.0120633	0.000516428	13717
Total_BMD	rs7277076	No	21	37836973	T	C	0.031901	0.0116114	0.00601442	15251	0.0657451	0.0122099	7.38287e-08	13599
Total_BMD	rs760155	No	21	40362692	G	C	0.0596848	0.014593	4.33661e-05	15382	0.0654562	0.0155018	2.43181e-05	13732
Trunk_BMD	rs11385342	No	1	22483649	TG	T	-0.035234	0.0132278	0.00773813	15303	-0.0734063	0.0140054	1.61832e-07	13632
Trunk_BMD	rs6426749	No	1	22711473	C	G	0.0746797	0.0147232	3.97673e-07	15653	0.122334	0.0153858	1.99024e-15	13947
Trunk_BMD	rs2566752	No	1	68656697	C	T	0.0910898	0.0117211	8.24787e-15	15402	0.103343	0.0123687	7.15116e-17	13733
Trunk_BMD	rs7554551	No	1	68665023	C	T	0.0795203	0.0119749	3.22741e-11	15653	0.07185	0.0125473	1.04751e-08	13947
Trunk_BMD	rs6679677	No	1	114303808	A	C	0.0619323	0.018695	0.000925855	15653	0.089023	0.0198728	7.53622e-06	13947
Trunk_BMD	rs1891562	No	1	220082579	C	A	-0.0630629	0.0119127	1.21474e-07	15490	-0.0384918	0.0126617	0.00237001	13798
Trunk_BMD	rs140902470	No	2	119618378	G	T	0.280792	0.0473652	3.12684e-09	15587	0.249411	0.0486065	2.91751e-07	13894
Trunk_BMD	rs777359	No	2	166555888	T	C	-0.079447	0.0113319	2.4654e-12	15550	-0.065785	0.0119974	4.24803e-08	13865
Trunk_BMD	rs6788984	No	3	41107173	G	A	-0.0706158	0.0161462	1.2306e-05	15450	-0.0672812	0.0174713	0.000118194	13749
Trunk_BMD	rs56079856	No	4	994011	T	G	-0.0865116	0.0158548	4.93091e-08	15497	-0.0526079	0.01683	0.00177668	13808
Trunk_BMD	rs11934731	No	4	88831249	G	A	0.0750771	0.0122728	9.74185e-10	15488	0.0798233	0.0128637	5.61538e-10	13799
Trunk_BMD	rs1428968	No	5	36646946	T	C	0.0715236	0.0148023	1.36513e-06	15584	0.0460867	0.0155734	0.00308845	13877
Trunk_BMD	rs12514597	No	5	72167095	A	C	-0.0581712	0.0147398	7.96496e-05	15192	-0.0625906	0.0156104	6.1166e-05	13535
Trunk_BMD	rs6594682	No	5	112444220	T	C	0.0523102	0.0115236	5.68407e-06	15434	0.050477	0.0121502	3.28073e-05	13747
Trunk_BMD	rs9379802	No	6	25933898	A	T	-0.0522978	0.0115049	5.51666e-06	15634	-0.0452059	0.0121927	0.000210035	13937
Trunk_BMD	rs9479083	No	6	151932592	A	C	-0.0962397	0.012382	8.17793e-15	15355	-0.0592663	0.0132239	7.46329e-06	13659
Trunk_BMD	rs3020332	No	6	152008924	T	C	0.0776931	0.0112851	6.0184e-12	15566	0.0908812	0.0121832	9.19839e-14	13866
Trunk_BMD	rs59771742	No	7	37962268	G	A	0.0699004	0.0115772	1.59851e-09	15450	0.0222682	0.0121903	0.0677639	13742
Trunk_BMD	rs5883629	No	7	38099909	C	CT	-0.0399471	0.0120071	0.000880072	15572	-0.0810892	0.0125255	9.86898e-11	13897
Trunk_BMD	rs4440558	No	7	96135274	A	G	-0.104212	0.0119951	4.05058e-18	15649	-0.0596986	0.0127213	2.72043e-06	13946
Trunk_BMD	rs113544665	No	7	96412349	CAG	C	0.032958	0.0117912	0.0051944	15255	0.0634071	0.0125271	4.21184e-07	13566
Trunk_BMD	rs45446698	No	7	99332948	G	T	-0.0820951	0.0282395	0.00365311	15653	-0.14194	0.0290123	1.00725e-06	13947
Trunk_BMD	rs3779381	No	7	120966790	G	A	0.0778396	0.0129163	1.71365e-09	15615	0.106543	0.0137149	8.50332e-15	13925
Trunk_BMD	rs1485307	No	8	120007395	T	C	0.0778955	0.0113165	6.06951e-12	15641	0.101118	0.0119633	3.1363e-17	13940
Trunk_BMD	rs375131378	No	11	15700184	G	GAATAGA	0.0561011	0.0148437	0.000157758	15634	0.0682552	0.015884	1.74212e-05	13926
Trunk_BMD	rs4757373	No	11	15891653	T	C	0.0634973	0.012531	4.08264e-07	15642	0.0649866	0.0133918	1.23099e-06	13941
Trunk_BMD	rs7927191	No	11	16252982	C	T	0.0749468	0.0129035	6.43621e-09	15439	0.0788378	0.013786	1.09566e-08	13782
Trunk_BMD	rs146341994	No	11	16620432	AT	A	0.0753019	0.0125761	2.17539e-09	15466	0.0742584	0.0132845	2.31578e-08	13799
Trunk_BMD	rs4988321	No	11	68174189	A	G	-0.129959	0.0257803	4.68206e-07	15653	-0.212796	0.0272451	6.10401e-15	13947
Trunk_BMD	rs505429	No	11	86886650	G	A	-0.0624108	0.0121378	2.75323e-07	15631	-0.0532605	0.0129748	4.06744e-05	13929
Trunk_BMD	rs7125263	No	11	112435379	T	C	0.0425541	0.0117811	0.000304735	15158	0.0642396	0.0122767	1.69621e-07	13479
Trunk_BMD	rs118115924	No	12	49379537	T	G	-0.267263	0.0509723	1.59791e-07	15653	-0.302108	0.0567178	1.0167e-07	13947
Trunk_BMD	rs138648748	No	12	53727511	G	GCTTCCCTCTCTGAACCCCACGTT	0.0453666	0.0121877	0.000198097	15612	0.0652957	0.013009	5.25075e-07	13911
Trunk_BMD	rs117659936	No	13	42696870	T	G	0.195903	0.0454448	1.63675e-05	15653	0.220715	0.0475006	3.40593e-06	13947
Trunk_BMD	rs9533090	No	13	42951449	T	C	-0.13143	0.0112419	1.91278e-31	15653	-0.107896	0.011968	2.21393e-19	13947
Trunk_BMD	rs78667121	No	13	43200103	A	G	0.240932	0.0327156	1.86747e-13	15653	0.197823	0.0346958	1.21066e-08	13947
Trunk_BMD	rs1286083	No	14	91442779	C	T	0.0698628	0.0150588	3.52371e-06	15607	0.0588372	0.0158565	0.000207566	13906
Trunk_BMD	rs2414098	No	15	51537806	T	C	-0.0821764	0.0117275	2.53355e-12	15273	-0.0138073	0.0124506	0.267464	13597
Trunk_BMD	rs71390846	No	16	86714715	C	G	-0.0504916	0.0145962	0.000543168	15421	-0.0669814	0.0155224	1.60606e-05	13751
Trunk_BMD	rs11868381	No	17	7957207	C	T	-0.118766	0.025356	2.8379e-06	15646	-0.0932902	0.0274481	0.000678745	13938
Trunk_BMD	17:41782865_AG_A	No	17	41782865	A	AG	0.0503496	0.0116637	1.59311e-05	15507	0.062114	0.0122876	4.35854e-07	13787
Trunk_BMD	rs884205	No	18	60054857	A	C	-0.0701875	0.0131137	8.81276e-08	15338	-0.0591137	0.0139443	2.25724e-05	13678
Trunk_BMD	rs3790159	No	20	10639923	G	A	-0.0485138	0.0112667	1.67296e-05	15603	-0.0476869	0.0120075	7.18002e-05	13906
Trunk_BMD	rs34778574	No	20	11150594	C	T	-0.121799	0.0289408	2.58447e-05	15653	-0.134153	0.0314412	1.99626e-05	13947
Trunk_BMD	rs760155	No	21	40362692	G	C	0.0652221	0.0145903	7.86883e-06	15382	0.0703547	0.0155219	5.87493e-06	13732
Any type of fracture	rs3886317	No	3	41074165	A	G	0.0452697	0.0109611	3.62141e-05	197608	0.0470839	0.0117746	6.3598e-05	168338
Any type of fracture	rs10461363	No	4	1000383	T	G	-0.109521	0.0222597	8.64727e-07	201218	-0.0897748	0.0238556	0.000167703	171445
Any type of fracture	rs2154168	No	6	127487902	A	G	-0.0754479	0.0105352	7.97906e-13	201115	-0.056909	0.0113318	5.11292e-07	171374
Any type of fracture	rs11972702	No	7	38147661	T	C	0.0634066	0.0109788	7.69515e-09	200607	0.0273719	0.0118679	0.0210846	170966
Any type of fracture	rs62476338	No	7	120960271	C	G	-0.0955356	0.0111035	7.69135e-18	197557	-0.0607144	0.0119656	3.89441e-07	168380
Any type of fracture	rs118115924	No	12	49379537	T	G	0.233949	0.0445804	1.53974e-07	201276	0.198613	0.0486178	4.40341e-05	171505
Any type of fracture	rs76410205	No	17	41785377	A	G	-0.0990438	0.019939	6.78672e-07	200267	-0.102373	0.0215532	2.03645e-06	170696
