# Supplementary material for: Genome-wide Association Studies of over 30,000 Samples with Bone Mineral Density at Multiple Skeletal Sites and Its Clinical Relevance
Source: Genomics Proteomics Bioinformatics. 2025 Nov 5;23(5):qzaf097. doi: 10.1093/gpbjnl/qzaf097 (PMC12996891; doi:10.1093/gpbjnl/qzaf097)
Supplement: qzaf097_Supplementary_Data [file qzaf097_supplementary_data.zip › Table S9.xlsx]

## Sheet: Sheet1
Table S9 The detailed information from PRSice-2 software
Phenotype	Outcome	Threshold	PRS.R2	Full.R2	Null.R2	Coefficient	Standard.Error	P	Num_SNP
Arms BMD	Any types of fracture	0.00010005	0.00216438	0.00879885	0.00664886	-132.968	14.6648	1.22118e-19	437
eBMD train gwas	Any types of fracture	0.4017	0.00598218	0.0125913	0.00664886	-21071.1	1405.36	8.12024e-51	200007
Femur neck BMD	Any types of fracture	0.00045005	0.00117841	0.00781944	0.00664886	-183.734	27.4835	2.30511e-11	1088
Femur total BMD	Any types of fracture	0.00020005	0.00137248	0.00801221	0.00664886	-145.885	20.228	5.5135e-13	706
Fra train gwas	Any types of fracture	0.0353501	0.00168774	0.00832538	0.00664886	1387.66	173.233	1.14364e-15	31524
head BMD	Any types of fracture	0.1007	0.000809438	0.00745292	0.00664886	-2027.37	365.382	2.87912e-08	79280
Leg BMD	Any types of fracture	5e-08	0.00221771	0.00885183	0.00664886	-37.197	4.0579	4.88256e-20	62
LS BMD	Any types of fracture	0.00025005	0.0016486	0.0082865	0.00664886	-172.973	21.8657	2.55997e-15	802
Pelvis BMD	Any types of fracture	5e-08	0.00139695	0.00803652	0.00664886	-29.086	3.9963	3.38175e-13	62
Rib BMD	Any types of fracture	5e-08	0.00110628	0.00774778	0.00664886	-16.7724	2.5885	9.197e-11	29
Spine BMD	Any types of fracture	0.00130005	0.00175506	0.00839225	0.00664886	-394.853	48.3714	3.26939e-16	2683
Total BMD	Any types of fracture	5.005e-05	0.00219082	0.00882512	0.00664886	-118.717	13.0244	7.8708e-20	441
Trunk BMD	Any types of fracture	0.00365005	0.001342	0.00798194	0.00664886	-543.407	76.1019	9.29799e-13	5840
Arms BMD	Weight bearing bone fracture	0.00045005	0.00173319	0.0215192	0.0198203	-265.606	46.4326	1.06369e-08	1133
eBMD train gwas	Weight bearing bone fracture	0.4017	0.00748537	0.0271573	0.0198203	-28536	2414.05	3.04725e-32	200007
Femur neck BMD	Weight bearing bone fracture	0.00045005	0.00176661	0.0215519	0.0198203	-271.185	47.0513	8.23407e-09	1088
Femur total BMD	Weight bearing bone fracture	0.00025005	0.00222334	0.0219996	0.0198203	-242.722	37.5643	1.0367e-10	810
Fra train gwas	Weight bearing bone fracture	0.00035005	0.00081191	0.0206161	0.0198203	68.1184	17.3832	8.90539e-05	501
head BMD	Weight bearing bone fracture	0.0354501	0.000346924	0.0201604	0.0198203	-967.455	377.863	0.0104572	35901
Leg BMD	Weight bearing bone fracture	0.00325005	0.00149353	0.0212843	0.0198203	-649.774	122.356	1.09308e-07	5210
LS BMD	Weight bearing bone fracture	0.00955005	0.0016261	0.0214142	0.0198203	-1127.42	203.413	2.9814e-08	12175
Pelvis BMD	Weight bearing bone fracture	5e-08	0.0015813	0.0213703	0.0198203	-37.334	6.84462	4.91099e-08	62
Rib BMD	Weight bearing bone fracture	0.1814	0.000577651	0.0203865	0.0198203	-2795.28	846.084	0.000953903	120560
Spine BMD	Weight bearing bone fracture	0.00125005	0.00182276	0.021607	0.0198203	-476.844	81.3408	4.56514e-09	2615
Total BMD	Weight bearing bone fracture	0.00265005	0.00189408	0.0216769	0.0198203	-650.212	108.789	2.27504e-09	4723
Trunk BMD	Weight bearing bone fracture	5.005e-05	0.00126684	0.0210621	0.0198203	-98.6683	20.2211	1.0637e-06	349
